# Supplementary material for: A Disproportionality Analysis of Immune Checkpoint Inhibitors in Combination With Platinum‐Based Agents Using the FDA Adverse Event Reporting System Database
Source: Cancer Med. 2026 Mar 30;15(4):e71527. doi: 10.1002/cam4.71527 (PMC13140968; doi:10.1002/cam4.71527)
Supplement: Supplementary file 1 — Tables S1–S10: cam471527‐sup‐0001‐TablesS1‐S10.xlsx. [file CAM4-15-e71527-s001.xlsx]

## Sheet: Supplementary Table 1
Supplementary Table 1. Four main algorithms for signal detection.
Algorithms	Equation	Criteria
ROR	ROR=ad/bc 95%CI=eln(ROR)±1.96(1/a+1/b+1/c+1/d)^0.5	Lower limit of 95% CI>1, N≥3
PRR	PRR = a(c+d)/c(a+b) x2=[(ad-bc)^2](a+b+c+d)/[(a+b)(c+d)(a+c)(b+d)]	PRR≥2,x2≥4,N≥3
BCPNN	IC=log2a(a+b+c+d)(a+c)(a+b) 95%CI=E(IC)±2V(IC)^0.5	IC025>0
EBGM	EBGM = a(a+b+c+d)/(a+c)/(a+b) 95%CI=eln(EBGM)±1.96(1/a+1/b+1/c+1/d)^0.5	EBGM05>2
Drugs	Target adverse reaction	Other adverse reactions			Total
ICI	a	b			a+b
No-drug	c	d			c+d
Total	a+c	b+d			a+b+c+d
Drugs	Target adverse reaction	Other adverse reactions			Total
ICI+ platinum-based agents	a	b			a+b
No-drug	c	d			c+d
Total	a+c	b+d			n=a+b+c+d

## Sheet: Supplementary Table 2
Supplementary Table 2:Baseline Characteristics of the Population Receiving Immune Checkpoint Inhibitors Combined with Platinum-Based Compounds.
X	Overall
	(N=28595)
SEX
F	11459 (40.1%)
M	15031 (52.6%)
Missing	2105 (7.4%)
WT
＜50 kg	1222 (4.3%)
＞100 kg	475 (1.7%)
50～100 kg	9170 (32.1%)
Missing	17728 (62.0%)
AGE
<18years	701 (2.5%)
18～64.9years	10559 (36.9%)
>65years	12025 (42.1%)
Missing	5310 (18.6%)
OCCP_COD
MD	17954 （62.8%）
HP	4884 （17.1%）
CN	2314 （8.1%）
PH	2174 （7.6%）
LW	3 (0.0%)
OT	1125 (3.9%)
Missing	141 (0.5%)
REPORTER_COUNTRY
ARGENTINA	37 (0.1%)
ARMENIA	8 (0.0%)
AUSTRALIA	261 (0.9%)
AUSTRIA	321 (1.1%)
BANGLADESH	1 (0.0%)
BELARUS	2 (0.0%)
BELGIUM	304 (1.1%)
BOLIVIA	1 (0.0%)
BONAIRE, SINT EUSTATIUS, AND SABA	1 (0.0%)
BOSNIA AND HERZEGOVINA	4 (0.0%)
BRAZIL	186 (0.7%)
BULGARIA	104 (0.4%)
CANADA	587 (2.1%)
CHILE	41 (0.1%)
CHINA	1527 (5.3%)
COLOMBIA	7 (0.0%)
COSTA RICA	1 (0.0%)
COUNTRY NOT SPECIFIED	29 (0.1%)
CROATIA	70 (0.2%)
CYPRUS	2 (0.0%)
CZECHIA	87 (0.3%)
DENMARK	32 (0.1%)
DOMINICAN REPUBLIC	1 (0.0%)
ECUADOR	1 (0.0%)
EGYPT	32 (0.1%)
ESTONIA	7 (0.0%)
ESWATINI	2 (0.0%)
ETHIOPIA	1 (0.0%)
FINLAND	28 (0.1%)
FRANCE	3968 (13.9%)
GEORGIA	5 (0.0%)
GERMANY	2284 (8.0%)
GREECE	81 (0.3%)
GUATEMALA	1 (0.0%)
GUYANA	1 (0.0%)
HONG KONG	42 (0.1%)
HUNGARY	38 (0.1%)
ICELAND	11 (0.0%)
INDIA	35 (0.1%)
INDONESIA	6 (0.0%)
IRAN	1 (0.0%)
IRAQ	11 (0.0%)
IRELAND	50 (0.2%)
ISRAEL	113 (0.4%)
ITALY	920 (3.2%)
JAPAN	9342 (32.7%)
JORDAN	1 (0.0%)
KAZAKHSTAN	2 (0.0%)
KOREA, SOUTH	290 (1.0%)
LATVIA	11 (0.0%)
LEBANON	16 (0.1%)
LITHUANIA	29 (0.1%)
LUXEMBOURG	9 (0.0%)
MACAU	1 (0.0%)
MALAYSIA	18 (0.1%)
MALTA	2 (0.0%)
MEXICO	39 (0.1%)
MONTENEGRO	1 (0.0%)
MOROCCO	2 (0.0%)
NETHERLANDS	472 (1.7%)
NEW ZEALAND	9 (0.0%)
NORTH MACEDONIA	1 (0.0%)
NORWAY	49 (0.2%)
PAKISTAN	2 (0.0%)
PANAMA	6 (0.0%)
PERU	15 (0.1%)
PHILIPPINES	7 (0.0%)
POLAND	369 (1.3%)
PORTUGAL	187 (0.7%)
PS	1 (0.0%)
PUERTO RICO	3 (0.0%)
QATAR	1 (0.0%)
ROMANIA	112 (0.4%)
RUSSIA	178 (0.6%)
SAUDI ARABIA	3 (0.0%)
SERBIA	7 (0.0%)
SINGAPORE	29 (0.1%)
SLOVAKIA	8 (0.0%)
SLOVENIA	44 (0.2%)
SOUTH AFRICA	13 (0.0%)
SPAIN	851 (3.0%)
SRI LANKA	1 (0.0%)
SWEDEN	60 (0.2%)
SWITZERLAND	187 (0.7%)
SYRIA	1 (0.0%)
TAIWAN	148 (0.5%)
THAILAND	53 (0.2%)
TURKEY	90 (0.3%)
TURKMENISTAN	1 (0.0%)
UKRAINE	11 (0.0%)
UNITED ARAB EMIRATES	1 (0.0%)
UNITED KINGDOM	1066 (3.7%)
UNITED STATES	3540 (12.4%)
URUGUAY	7 (0.0%)
UZBEKISTAN	3 (0.0%)
VIETNAM	44 (0.2%)
OUTC_COD
CA	4 (0.0%)
DE	4659 (16.3%)
DS	145 (0.5%)
HO	10476 (36.6%)
LT	1718 (6.0%)
missing	2154 (7.5%)
OT	9435 (33.0%)
RI	4 (0.0%)

## Sheet: Supplementary Table 3
Supplementary Table 3: Signal Strength Analysis of Preferred Terms for Immune Checkpoint Inhibitors Combined with Platinum-Based Compounds in the FAERS Database.
PT	a	ROR(95%Cl)	PRR(x2)	EBGM(EBGM05)	IC(IC025)
MALIGNANT NEOPLASM PROGRESSION	2148	16 ( 15.32 - 16.71 )	15.63 ( 28741.15 )	15.27 ( 14.73 )	3.93 ( 3.87 )
ANAEMIA	1427	5.25 ( 4.98 - 5.53 )	5.18 ( 4786.39 )	5.14 ( 4.92 )	2.36 ( 2.29 )
FEBRILE NEUTROPENIA	1381	15.31 ( 14.51 - 16.16 )	15.08 ( 17750.4 )	14.75 ( 14.1 )	3.88 ( 3.8 )
NEUTROPENIA	1367	7.2 ( 6.83 - 7.6 )	7.11 ( 7107.74 )	7.04 ( 6.73 )	2.82 ( 2.74 )
PYREXIA	1320	2.67 ( 2.53 - 2.82 )	2.64 ( 1348.54 )	2.63 ( 2.52 )	1.4 ( 1.32 )
NEUTROPHIL COUNT DECREASED	1050	19.06 ( 17.92 - 20.27 )	18.84 ( 17234.58 )	18.32 ( 17.4 )	4.2 ( 4.1 )
PNEUMONIA	1035	2.29 ( 2.15 - 2.43 )	2.27 ( 739.61 )	2.27 ( 2.16 )	1.18 ( 1.09 )
THROMBOCYTOPENIA	900	5.75 ( 5.38 - 6.14 )	5.7 ( 3464.45 )	5.66 ( 5.36 )	2.5 ( 2.4 )
ACUTE KIDNEY INJURY	863	4.1 ( 3.83 - 4.38 )	4.07 ( 1986.6 )	4.05 ( 3.82 )	2.02 ( 1.92 )
DECREASED APPETITE	840	2.6 ( 2.43 - 2.78 )	2.58 ( 815.83 )	2.58 ( 2.44 )	1.37 ( 1.27 )
MYELOSUPPRESSION	772	23.78 ( 22.13 - 25.56 )	23.58 ( 16093.95 )	22.76 ( 21.43 )	4.51 ( 4.4 )
INTERSTITIAL LUNG DISEASE	758	11.45 ( 10.65 - 12.3 )	11.35 ( 7035.49 )	11.17 ( 10.52 )	3.48 ( 3.38 )
PLATELET COUNT DECREASED	745	4.91 ( 4.57 - 5.28 )	4.88 ( 2282.18 )	4.85 ( 4.56 )	2.28 ( 2.17 )
PANCYTOPENIA	731	9.47 ( 8.8 - 10.19 )	9.4 ( 5410.77 )	9.28 ( 8.72 )	3.21 ( 3.11 )
HYPOTHYROIDISM	661	15.19 ( 14.06 - 16.41 )	15.08 ( 8491.15 )	14.75 ( 13.83 )	3.88 ( 3.77 )
PNEUMONITIS	634	17.57 ( 16.24 - 19.02 )	17.45 ( 9572.36 )	17.01 ( 15.92 )	4.09 ( 3.97 )
NEUROPATHY PERIPHERAL	628	4.87 ( 4.5 - 5.27 )	4.84 ( 1900.97 )	4.81 ( 4.5 )	2.27 ( 2.15 )
DISEASE PROGRESSION	613	3.7 ( 3.42 - 4.01 )	3.68 ( 1192.23 )	3.67 ( 3.43 )	1.87 ( 1.76 )
WHITE BLOOD CELL COUNT DECREASED	581	3.74 ( 3.45 - 4.06 )	3.73 ( 1153.9 )	3.71 ( 3.46 )	1.89 ( 1.77 )
COLITIS	544	10.83 ( 9.95 - 11.8 )	10.77 ( 4744.08 )	10.61 ( 9.88 )	3.41 ( 3.28 )
RENAL IMPAIRMENT	525	4.49 ( 4.12 - 4.89 )	4.47 ( 1404.61 )	4.44 ( 4.13 )	2.15 ( 2.02 )
GENERAL PHYSICAL HEALTH DETERIORATION	517	3.32 ( 3.04 - 3.62 )	3.31 ( 828.5 )	3.29 ( 3.06 )	1.72 ( 1.59 )
SEPSIS	513	3.22 ( 2.95 - 3.51 )	3.2 ( 775.57 )	3.19 ( 2.97 )	1.68 ( 1.55 )
ADRENAL INSUFFICIENCY	384	25.33 ( 22.87 - 28.05 )	25.22 ( 8588.8 )	24.29 ( 22.29 )	4.6 ( 4.45 )
IMMUNE-MEDIATED ENTEROCOLITIS	380	119.35 ( 106.93 - 133.2 )	118.83 ( 37346.65 )	100.11 ( 91.32 )	6.65 ( 6.49 )
THERAPY PARTIAL RESPONDER	375	23.34 ( 21.05 - 25.87 )	23.24 ( 7697.72 )	22.45 ( 20.59 )	4.49 ( 4.34 )
HEPATIC FUNCTION ABNORMAL	362	7.04 ( 6.34 - 7.81 )	7.01 ( 1846.31 )	6.95 ( 6.37 )	2.8 ( 2.64 )
IMMUNE-MEDIATED HEPATIC DISORDER	349	215.09 ( 190.45 - 242.91 )	214.22 ( 55255.83 )	160.06 ( 144.57 )	7.32 ( 7.15 )
HYPOKALAEMIA	336	5.18 ( 4.65 - 5.77 )	5.16 ( 1119.08 )	5.13 ( 4.69 )	2.36 ( 2.2 )
HYPERTHYROIDISM	327	16.56 ( 14.83 - 18.48 )	16.5 ( 4640.72 )	16.1 ( 14.69 )	4.01 ( 3.85 )
LEUKOPENIA	319	4.49 ( 4.02 - 5.02 )	4.48 ( 856.91 )	4.46 ( 4.06 )	2.16 ( 1.99 )
ALANINE AMINOTRANSFERASE INCREASED	315	3.54 ( 3.16 - 3.95 )	3.53 ( 567.68 )	3.51 ( 3.2 )	1.81 ( 1.65 )
PULMONARY EMBOLISM	311	2.23 ( 2 - 2.5 )	2.23 ( 210.62 )	2.23 ( 2.03 )	1.15 ( 0.99 )
PLEURAL EFFUSION	308	3.5 ( 3.13 - 3.91 )	3.49 ( 544.17 )	3.47 ( 3.16 )	1.8 ( 1.63 )
HYPONATRAEMIA	299	3.71 ( 3.31 - 4.15 )	3.7 ( 585.47 )	3.68 ( 3.35 )	1.88 ( 1.71 )
HEPATITIS	288	8.01 ( 7.13 - 9 )	7.99 ( 1739.46 )	7.9 ( 7.17 )	2.98 ( 2.81 )
MUCOSAL INFLAMMATION	280	7.69 ( 6.83 - 8.65 )	7.67 ( 1604 )	7.59 ( 6.87 )	2.92 ( 2.75 )
SEPTIC SHOCK	275	4.58 ( 4.06 - 5.15 )	4.56 ( 760.28 )	4.54 ( 4.11 )	2.18 ( 2.01 )
TUBULOINTERSTITIAL NEPHRITIS	272	10.4 ( 9.23 - 11.73 )	10.37 ( 2267.01 )	10.22 ( 9.24 )	3.35 ( 3.18 )
STOMATITIS	263	3.06 ( 2.71 - 3.46 )	3.06 ( 362.45 )	3.05 ( 2.75 )	1.61 ( 1.43 )
NEOPLASM PROGRESSION	255	4.85 ( 4.29 - 5.49 )	4.84 ( 770.88 )	4.81 ( 4.34 )	2.27 ( 2.08 )
ASPARTATE AMINOTRANSFERASE INCREASED	249	3.22 ( 2.84 - 3.65 )	3.22 ( 378.58 )	3.2 ( 2.89 )	1.68 ( 1.5 )
RESPIRATORY FAILURE	249	2.37 ( 2.09 - 2.68 )	2.36 ( 195.53 )	2.36 ( 2.13 )	1.24 ( 1.06 )
HEPATIC CYTOLYSIS	241	18.99 ( 16.7 - 21.59 )	18.94 ( 3976.07 )	18.42 ( 16.54 )	4.2 ( 4.01 )
MYOCARDITIS	234	16.3 ( 14.31 - 18.56 )	16.26 ( 3266.75 )	15.87 ( 14.24 )	3.99 ( 3.8 )
CYTOKINE RELEASE SYNDROME	232	11.07 ( 9.72 - 12.61 )	11.04 ( 2083.15 )	10.87 ( 9.75 )	3.44 ( 3.25 )
BLOOD CREATININE INCREASED	218	2.28 ( 2 - 2.61 )	2.28 ( 156.36 )	2.28 ( 2.04 )	1.19 ( 0.99 )
RASH MACULO-PAPULAR	213	6.91 ( 6.03 - 7.91 )	6.89 ( 1061.64 )	6.83 ( 6.1 )	2.77 ( 2.57 )
IMMUNE-MEDIATED LUNG DISEASE	207	152.51 ( 131.01 - 177.54 )	152.15 ( 25029.68 )	122.71 ( 108.06 )	6.94 ( 6.72 )
LIVER DISORDER	206	3.29 ( 2.87 - 3.77 )	3.28 ( 325.43 )	3.27 ( 2.92 )	1.71 ( 1.51 )
C-REACTIVE PROTEIN INCREASED	196	3.8 ( 3.3 - 4.37 )	3.79 ( 400.63 )	3.77 ( 3.36 )	1.92 ( 1.71 )
CHOLANGITIS	188	23.68 ( 20.47 - 27.4 )	23.63 ( 3927.83 )	22.81 ( 20.19 )	4.51 ( 4.3 )
NEUTROPENIC SEPSIS	180	17.53 ( 15.11 - 20.33 )	17.5 ( 2724.12 )	17.05 ( 15.06 )	4.09 ( 3.87 )
IMMUNE-MEDIATED HYPOTHYROIDISM	180	216.99 ( 183.16 - 257.07 )	216.54 ( 28730.41 )	161.35 ( 140.02 )	7.33 ( 7.09 )
NON-SMALL CELL LUNG CANCER	177	28.24 ( 24.29 - 32.84 )	28.19 ( 4442.53 )	27.02 ( 23.82 )	4.76 ( 4.53 )
CYTOPENIA	176	11.64 ( 10.02 - 13.51 )	11.61 ( 1676.47 )	11.42 ( 10.08 )	3.51 ( 3.29 )
IMMUNE-MEDIATED HEPATITIS	175	92.25 ( 78.7 - 108.12 )	92.06 ( 13750.87 )	80.44 ( 70.43 )	6.33 ( 6.1 )
DRUG-INDUCED LIVER INJURY	174	4.42 ( 3.81 - 5.13 )	4.41 ( 456.61 )	4.39 ( 3.88 )	2.13 ( 1.92 )
PULMONARY TOXICITY	169	18.28 ( 15.68 - 21.3 )	18.24 ( 2676.77 )	17.76 ( 15.62 )	4.15 ( 3.93 )
DRUG ERUPTION	168	6.88 ( 5.9 - 8.01 )	6.86 ( 832.8 )	6.8 ( 5.99 )	2.77 ( 2.54 )
HAEMOPTYSIS	167	4.14 ( 3.56 - 4.82 )	4.13 ( 394.38 )	4.11 ( 3.62 )	2.04 ( 1.82 )
LYMPHOCYTE COUNT DECREASED	165	6.42 ( 5.51 - 7.49 )	6.41 ( 746.61 )	6.36 ( 5.59 )	2.67 ( 2.44 )
METASTASES TO CENTRAL NERVOUS SYSTEM	161	9.32 ( 7.98 - 10.9 )	9.31 ( 1176.81 )	9.19 ( 8.06 )	3.2 ( 2.97 )
TOXIC EPIDERMAL NECROLYSIS	159	7.55 ( 6.45 - 8.83 )	7.53 ( 890.67 )	7.46 ( 6.54 )	2.9 ( 2.67 )
HEPATOTOXICITY	159	5.17 ( 4.42 - 6.04 )	5.16 ( 529.43 )	5.13 ( 4.5 )	2.36 ( 2.13 )
HYPOMAGNESAEMIA	151	7.87 ( 6.7 - 9.24 )	7.85 ( 892.37 )	7.77 ( 6.79 )	2.96 ( 2.72 )
IMMUNE-MEDIATED DERMATITIS	141	223.82 ( 184.67 - 271.27 )	223.46 ( 23042.6 )	165.16 ( 140.61 )	7.37 ( 7.1 )
SKIN DISORDER	140	2.99 ( 2.53 - 3.53 )	2.99 ( 184.5 )	2.98 ( 2.59 )	1.58 ( 1.33 )
RADIATION PNEUMONITIS	139	48.8 ( 41.06 - 58 )	48.72 ( 6030.35 )	45.29 ( 39.2 )	5.5 ( 5.25 )
MYOSITIS	138	11.52 ( 9.73 - 13.63 )	11.5 ( 1299.64 )	11.31 ( 9.83 )	3.5 ( 3.25 )
ENTEROCOLITIS	136	18.39 ( 15.5 - 21.81 )	18.36 ( 2169.01 )	17.87 ( 15.49 )	4.16 ( 3.91 )
HAEMOPHAGOCYTIC LYMPHOHISTIOCYTOSIS	135	15.91 ( 13.41 - 18.88 )	15.89 ( 1837.19 )	15.52 ( 13.45 )	3.96 ( 3.71 )
POLYNEUROPATHY	134	8.14 ( 6.87 - 9.66 )	8.13 ( 827.68 )	8.04 ( 6.97 )	3.01 ( 2.76 )
STEVENS-JOHNSON SYNDROME	134	4.16 ( 3.51 - 4.93 )	4.15 ( 318.83 )	4.13 ( 3.58 )	2.05 ( 1.8 )
THYROIDITIS	133	34.57 ( 29.03 - 41.17 )	34.52 ( 4104.19 )	32.78 ( 28.32 )	5.03 ( 4.78 )
HYPOPHYSITIS	132	50.08 ( 41.94 - 59.79 )	50 ( 5872.2 )	46.39 ( 39.99 )	5.54 ( 5.28 )
ERYTHEMA MULTIFORME	131	9.87 ( 8.31 - 11.73 )	9.86 ( 1026.74 )	9.72 ( 8.41 )	3.28 ( 3.03 )
BONE MARROW FAILURE	130	4.26 ( 3.59 - 5.07 )	4.26 ( 322.06 )	4.24 ( 3.67 )	2.08 ( 1.83 )
ADRENOCORTICOTROPIC HORMONE DEFICIENCY	130	140.26 ( 115.97 - 169.65 )	140.05 ( 14680.38 )	114.74 ( 97.86 )	6.84 ( 6.57 )
SKIN TOXICITY	130	18.38 ( 15.43 - 21.88 )	18.35 ( 2072.49 )	17.86 ( 15.43 )	4.16 ( 3.9 )
PERIPHERAL SENSORY NEUROPATHY	129	16.33 ( 13.71 - 19.45 )	16.3 ( 1806.52 )	15.92 ( 13.75 )	3.99 ( 3.74 )
PNEUMONIA ASPIRATION	127	3.59 ( 3.01 - 4.27 )	3.58 ( 235.08 )	3.57 ( 3.08 )	1.83 ( 1.58 )
CEREBRAL INFARCTION	123	3.46 ( 2.9 - 4.13 )	3.46 ( 213.67 )	3.44 ( 2.97 )	1.78 ( 1.52 )
ENCEPHALITIS	122	12.92 ( 10.8 - 15.46 )	12.9 ( 1313.07 )	12.67 ( 10.9 )	3.66 ( 3.4 )
PERICARDIAL EFFUSION	122	3.79 ( 3.17 - 4.53 )	3.79 ( 249.14 )	3.77 ( 3.25 )	1.92 ( 1.65 )
IMMUNE-MEDIATED ADRENAL INSUFFICIENCY	122	293.38 ( 236.64 - 363.73 )	292.97 ( 24220.82 )	200.21 ( 167.26 )	7.65 ( 7.35 )
IMMUNE-MEDIATED MYOCARDITIS	121	88.65 ( 73.28 - 107.24 )	88.52 ( 9179.28 )	77.73 ( 66.28 )	6.28 ( 6 )
NEPHRITIS	116	26.13 ( 21.7 - 31.46 )	26.09 ( 2687.97 )	25.09 ( 21.48 )	4.65 ( 4.38 )
HEPATIC FAILURE	116	2.66 ( 2.22 - 3.2 )	2.66 ( 119.96 )	2.66 ( 2.28 )	1.41 ( 1.14 )
ASCITES	115	2.71 ( 2.26 - 3.26 )	2.71 ( 123.71 )	2.7 ( 2.32 )	1.43 ( 1.17 )
FEBRILE BONE MARROW APLASIA	114	20.32 ( 16.86 - 24.49 )	20.3 ( 2026.12 )	19.69 ( 16.85 )	4.3 ( 4.03 )
AGRANULOCYTOSIS	111	4.37 ( 3.63 - 5.27 )	4.37 ( 286.09 )	4.34 ( 3.71 )	2.12 ( 1.84 )
ANAPHYLACTIC SHOCK	108	3.05 ( 2.52 - 3.68 )	3.05 ( 147.84 )	3.04 ( 2.59 )	1.6 ( 1.33 )
CHOLESTASIS	107	3.98 ( 3.29 - 4.82 )	3.98 ( 237.38 )	3.96 ( 3.38 )	1.99 ( 1.71 )
PNEUMOTHORAX	107	4.76 ( 3.94 - 5.76 )	4.76 ( 315.4 )	4.73 ( 4.03 )	2.24 ( 1.96 )
HYPOPITUITARISM	106	46.79 ( 38.41 - 57 )	46.74 ( 4416.34 )	43.57 ( 36.94 )	5.45 ( 5.16 )
HAEMATOTOXICITY	105	8.76 ( 7.22 - 10.62 )	8.75 ( 710.97 )	8.64 ( 7.36 )	3.11 ( 2.83 )
PNEUMONIA BACTERIAL	104	8.5 ( 7 - 10.31 )	8.49 ( 678.17 )	8.39 ( 7.14 )	3.07 ( 2.79 )
OESOPHAGITIS	104	6.74 ( 5.55 - 8.17 )	6.73 ( 502.07 )	6.67 ( 5.67 )	2.74 ( 2.45 )
DISSEMINATED INTRAVASCULAR COAGULATION	103	4.98 ( 4.11 - 6.05 )	4.98 ( 325.05 )	4.95 ( 4.21 )	2.31 ( 2.02 )
HYPERTRANSAMINASAEMIA	103	12.61 ( 10.38 - 15.33 )	12.6 ( 1078.53 )	12.37 ( 10.51 )	3.63 ( 3.34 )
DIABETIC KETOACIDOSIS	96	2.79 ( 2.29 - 3.41 )	2.79 ( 109.98 )	2.78 ( 2.35 )	1.48 ( 1.18 )
LICHENOID KERATOSIS	96	33.65 ( 27.4 - 41.32 )	33.61 ( 2883.63 )	31.96 ( 26.91 )	5 ( 4.7 )
IMMUNE THROMBOCYTOPENIA	95	18.02 ( 14.7 - 22.1 )	18 ( 1483.25 )	17.53 ( 14.78 )	4.13 ( 3.83 )
GAMMA-GLUTAMYLTRANSFERASE INCREASED	94	2.85 ( 2.33 - 3.49 )	2.85 ( 112.46 )	2.84 ( 2.4 )	1.51 ( 1.21 )
METASTASES TO LIVER	93	3.8 ( 3.1 - 4.66 )	3.8 ( 190.57 )	3.78 ( 3.19 )	1.92 ( 1.62 )
PROTEINURIA	92	3.53 ( 2.87 - 4.33 )	3.52 ( 165.39 )	3.51 ( 2.96 )	1.81 ( 1.51 )
MULTIPLE ORGAN DYSFUNCTION SYNDROME	91	2.5 ( 2.03 - 3.07 )	2.49 ( 81.14 )	2.49 ( 2.09 )	1.31 ( 1.01 )
RENAL TUBULAR NECROSIS	91	6.53 ( 5.31 - 8.03 )	6.52 ( 421.27 )	6.47 ( 5.44 )	2.69 ( 2.39 )
AUTOIMMUNE HEPATITIS	89	9.45 ( 7.66 - 11.65 )	9.44 ( 661.43 )	9.31 ( 7.82 )	3.22 ( 2.91 )
THYROID DISORDER	88	4.04 ( 3.28 - 4.98 )	4.04 ( 199.92 )	4.02 ( 3.37 )	2.01 ( 1.7 )
EASTERN COOPERATIVE ONCOLOGY GROUP PERFORMANCE STATUS WORSENED	87	56.08 ( 45.03 - 69.84 )	56.03 ( 4317.47 )	51.53 ( 42.89 )	5.69 ( 5.37 )
TUMOUR PSEUDOPROGRESSION	87	70.52 ( 56.5 - 88.02 )	70.45 ( 5356.5 )	63.45 ( 52.71 )	5.99 ( 5.66 )
TRANSAMINASES INCREASED	84	2.64 ( 2.13 - 3.27 )	2.64 ( 84.93 )	2.63 ( 2.2 )	1.39 ( 1.08 )
ENCEPHALOPATHY	84	2.42 ( 1.95 - 3 )	2.42 ( 69.82 )	2.42 ( 2.02 )	1.27 ( 0.96 )
METASTASES TO BONE	82	3.67 ( 2.96 - 4.57 )	3.67 ( 158.57 )	3.66 ( 3.05 )	1.87 ( 1.55 )
ENTERITIS	78	9.09 ( 7.27 - 11.37 )	9.09 ( 553.38 )	8.97 ( 7.44 )	3.17 ( 2.84 )
DERMATITIS	77	2.8 ( 2.24 - 3.51 )	2.8 ( 88.78 )	2.79 ( 2.32 )	1.48 ( 1.15 )
EMBOLISM	76	6.25 ( 4.99 - 7.84 )	6.25 ( 331.77 )	6.2 ( 5.13 )	2.63 ( 2.3 )
CHOLANGITIS SCLEROSING	74	27.67 ( 21.92 - 34.93 )	27.65 ( 1820.65 )	26.53 ( 21.83 )	4.73 ( 4.39 )
HEPATOCELLULAR INJURY	73	3.46 ( 2.75 - 4.36 )	3.46 ( 126.97 )	3.45 ( 2.84 )	1.78 ( 1.45 )
SECONDARY ADRENOCORTICAL INSUFFICIENCY	73	39.02 ( 30.8 - 49.43 )	38.99 ( 2544.47 )	36.77 ( 30.17 )	5.2 ( 4.86 )
MYASTHENIA GRAVIS	72	7.28 ( 5.77 - 9.19 )	7.28 ( 385.43 )	7.21 ( 5.93 )	2.85 ( 2.51 )
ILEUS	71	4.17 ( 3.3 - 5.26 )	4.17 ( 169.73 )	4.15 ( 3.41 )	2.05 ( 1.71 )
ACUTE RESPIRATORY FAILURE	70	2.62 ( 2.07 - 3.32 )	2.62 ( 69.93 )	2.61 ( 2.15 )	1.39 ( 1.04 )
IMMUNE-MEDIATED RENAL DISORDER	70	238.26 ( 180.95 - 313.71 )	238.06 ( 11988.61 )	172.99 ( 137.42 )	7.43 ( 7.05 )
IMMUNE-MEDIATED MYOSITIS	70	25.22 ( 19.85 - 32.02 )	25.2 ( 1563.89 )	24.26 ( 19.87 )	4.6 ( 4.25 )
INAPPROPRIATE ANTIDIURETIC HORMONE SECRETION	67	4.8 ( 3.77 - 6.1 )	4.8 ( 199.86 )	4.77 ( 3.9 )	2.25 ( 1.9 )
TUMOUR LYSIS SYNDROME	67	5.62 ( 4.42 - 7.15 )	5.62 ( 252.04 )	5.58 ( 4.56 )	2.48 ( 2.13 )
HYPOCALCAEMIA	66	2.47 ( 1.94 - 3.15 )	2.47 ( 57.56 )	2.46 ( 2.01 )	1.3 ( 0.95 )
NEPHROPATHY TOXIC	66	4.36 ( 3.43 - 5.56 )	4.36 ( 169.87 )	4.34 ( 3.54 )	2.12 ( 1.76 )
TASTE DISORDER	66	2.64 ( 2.07 - 3.36 )	2.64 ( 66.96 )	2.63 ( 2.15 )	1.4 ( 1.04 )
TOXIC SKIN ERUPTION	64	4.45 ( 3.48 - 5.69 )	4.45 ( 169.82 )	4.42 ( 3.6 )	2.14 ( 1.79 )
DERMATITIS BULLOUS	63	6.21 ( 4.85 - 7.97 )	6.21 ( 272.77 )	6.16 ( 5 )	2.62 ( 2.26 )
MENINGITIS	62	6.6 ( 5.14 - 8.48 )	6.6 ( 291.59 )	6.54 ( 5.31 )	2.71 ( 2.34 )
CHOLECYSTITIS	59	3.57 ( 2.76 - 4.61 )	3.56 ( 108.21 )	3.55 ( 2.86 )	1.83 ( 1.45 )
METASTASES TO LUNG	59	3.7 ( 2.86 - 4.78 )	3.7 ( 115.34 )	3.68 ( 2.97 )	1.88 ( 1.51 )
LARGE INTESTINE PERFORATION	59	6 ( 4.65 - 7.76 )	6 ( 243.53 )	5.95 ( 4.8 )	2.57 ( 2.2 )
TROPONIN INCREASED	57	5.7 ( 4.39 - 7.4 )	5.69 ( 218.63 )	5.65 ( 4.54 )	2.5 ( 2.12 )
IMMUNE-MEDIATED ADVERSE REACTION	56	37.91 ( 28.95 - 49.65 )	37.89 ( 1896.88 )	35.79 ( 28.56 )	5.16 ( 4.77 )
ORGANISING PNEUMONIA	55	8.26 ( 6.33 - 10.78 )	8.26 ( 346.27 )	8.16 ( 6.53 )	3.03 ( 2.64 )
PNEUMOCYSTIS JIROVECII PNEUMONIA	54	3.93 ( 3.01 - 5.14 )	3.93 ( 117.38 )	3.91 ( 3.13 )	1.97 ( 1.58 )
ENCEPHALITIS AUTOIMMUNE	53	34.83 ( 26.41 - 45.93 )	34.81 ( 1649.14 )	33.04 ( 26.21 )	5.05 ( 4.64 )
HYPOALBUMINAEMIA	52	4.84 ( 3.69 - 6.36 )	4.84 ( 157.22 )	4.81 ( 3.83 )	2.27 ( 1.87 )
AUTOIMMUNE HAEMOLYTIC ANAEMIA	52	11.6 ( 8.82 - 15.26 )	11.59 ( 494.26 )	11.4 ( 9.06 )	3.51 ( 3.11 )
ADRENAL DISORDER	52	19.71 ( 14.95 - 25.98 )	19.7 ( 894.9 )	19.13 ( 15.18 )	4.26 ( 3.86 )
SMALL INTESTINAL OBSTRUCTION	51	2.95 ( 2.24 - 3.89 )	2.95 ( 65.56 )	2.94 ( 2.34 )	1.56 ( 1.16 )
HYPERCALCAEMIA	51	2.9 ( 2.2 - 3.81 )	2.89 ( 62.94 )	2.89 ( 2.29 )	1.53 ( 1.13 )
HYPOTHALAMO-PITUITARY DISORDER	51	26.34 ( 19.9 - 34.86 )	26.32 ( 1192.54 )	25.31 ( 20.02 )	4.66 ( 4.25 )
HICCUPS	51	4.5 ( 3.42 - 5.93 )	4.5 ( 138 )	4.48 ( 3.56 )	2.16 ( 1.76 )
IMMUNE-MEDIATED CHOLANGITIS	51	207.14 ( 150.94 - 284.25 )	207.02 ( 7867.49 )	156.01 ( 119.72 )	7.29 ( 6.84 )
METASTASES TO MENINGES	50	16.93 ( 12.78 - 22.42 )	16.92 ( 729.47 )	16.51 ( 13.05 )	4.04 ( 3.64 )
IMMUNE-MEDIATED PANCREATITIS	50	150.61 ( 110.61 - 205.06 )	150.52 ( 5992.66 )	121.65 ( 93.97 )	6.93 ( 6.48 )
METASTASES TO LYMPH NODES	49	5.35 ( 4.04 - 7.09 )	5.35 ( 171.8 )	5.31 ( 4.2 )	2.41 ( 2 )
IMMUNE-MEDIATED NEPHRITIS	49	131.26 ( 96.48 - 178.59 )	131.19 ( 5238.38 )	108.73 ( 84.03 )	6.76 ( 6.32 )
IMMUNE-MEDIATED HYPERTHYROIDISM	49	268.23 ( 191.98 - 374.76 )	268.08 ( 9142.62 )	188.28 ( 142.32 )	7.56 ( 7.09 )
GUILLAIN-BARRE SYNDROME	48	7.22 ( 5.44 - 9.6 )	7.22 ( 254.38 )	7.15 ( 5.64 )	2.84 ( 2.42 )
BACTERAEMIA	48	2.94 ( 2.22 - 3.91 )	2.94 ( 61.27 )	2.93 ( 2.31 )	1.55 ( 1.14 )
ELECTROLYTE IMBALANCE	48	3.02 ( 2.27 - 4.01 )	3.02 ( 64.53 )	3.01 ( 2.37 )	1.59 ( 1.18 )
MENINGITIS ASEPTIC	47	7.59 ( 5.7 - 10.12 )	7.59 ( 265.74 )	7.51 ( 5.9 )	2.91 ( 2.49 )
INTESTINAL PERFORATION	46	2.91 ( 2.18 - 3.89 )	2.91 ( 57.38 )	2.9 ( 2.28 )	1.54 ( 1.11 )
BLOOD THYROID STIMULATING HORMONE DECREASED	46	6.89 ( 5.15 - 9.21 )	6.89 ( 229.02 )	6.82 ( 5.35 )	2.77 ( 2.35 )
IMMUNE-MEDIATED ENCEPHALITIS	46	112.24 ( 82.01 - 153.6 )	112.18 ( 4301.64 )	95.35 ( 73.34 )	6.58 ( 6.12 )
PYELONEPHRITIS	45	3.68 ( 2.75 - 4.94 )	3.68 ( 87.46 )	3.67 ( 2.87 )	1.87 ( 1.45 )
IMMUNE-MEDIATED THYROIDITIS	45	108.95 ( 79.39 - 149.52 )	108.89 ( 4100.92 )	92.98 ( 71.34 )	6.54 ( 6.08 )
IMMUNE-MEDIATED HYPOPHYSITIS	45	127.6 ( 92.61 - 175.81 )	127.53 ( 4697.27 )	106.21 ( 81.23 )	6.73 ( 6.27 )
BLOOD THYROID STIMULATING HORMONE INCREASED	44	3.3 ( 2.45 - 4.44 )	3.3 ( 70.05 )	3.28 ( 2.56 )	1.72 ( 1.28 )
SUDDEN DEATH	44	2.77 ( 2.06 - 3.72 )	2.77 ( 49.48 )	2.76 ( 2.15 )	1.46 ( 1.03 )
PURPURA	44	3.42 ( 2.54 - 4.59 )	3.41 ( 74.71 )	3.4 ( 2.65 )	1.77 ( 1.33 )
ACUTE CORONARY SYNDROME	43	3.48 ( 2.58 - 4.69 )	3.48 ( 75.4 )	3.46 ( 2.69 )	1.79 ( 1.36 )
ATELECTASIS	43	3 ( 2.22 - 4.04 )	3 ( 56.93 )	2.99 ( 2.32 )	1.58 ( 1.14 )
THROMBOPHLEBITIS MIGRANS	43	130.13 ( 93.7 - 180.72 )	130.07 ( 4563.82 )	107.96 ( 82.02 )	6.75 ( 6.28 )
LUNG ADENOCARCINOMA	42	9.91 ( 7.31 - 13.45 )	9.91 ( 331.18 )	9.77 ( 7.57 )	3.29 ( 2.84 )
LIPASE INCREASED	41	3.74 ( 2.75 - 5.09 )	3.74 ( 81.96 )	3.73 ( 2.88 )	1.9 ( 1.45 )
DERMATOMYOSITIS	41	11.78 ( 8.65 - 16.04 )	11.77 ( 396.79 )	11.58 ( 8.94 )	3.53 ( 3.08 )
CORTISOL DECREASED	41	31.36 ( 22.91 - 42.91 )	31.34 ( 1147.27 )	29.9 ( 23 )	4.9 ( 4.45 )
GASTROINTESTINAL TOXICITY	40	6.54 ( 4.79 - 8.93 )	6.54 ( 185.61 )	6.48 ( 4.99 )	2.7 ( 2.24 )
PEMPHIGOID	40	4.11 ( 3.01 - 5.61 )	4.11 ( 93.36 )	4.09 ( 3.15 )	2.03 ( 1.58 )
STRESS CARDIOMYOPATHY	39	5 ( 3.65 - 6.85 )	5 ( 123.77 )	4.97 ( 3.82 )	2.31 ( 1.85 )
EMPHYSEMA	39	2.62 ( 1.92 - 3.59 )	2.62 ( 39.02 )	2.62 ( 2.01 )	1.39 ( 0.93 )
IMMUNE-MEDIATED ARTHRITIS	39	105.81 ( 75.37 - 148.55 )	105.77 ( 3464.8 )	90.69 ( 68.28 )	6.5 ( 6.01 )
GLUCOCORTICOID DEFICIENCY	39	88.62 ( 63.38 - 123.92 )	88.58 ( 2960.4 )	77.77 ( 58.75 )	6.28 ( 5.8 )
HYPERTHERMIA	39	3.59 ( 2.62 - 4.92 )	3.59 ( 72.58 )	3.58 ( 2.75 )	1.84 ( 1.38 )
AUTOIMMUNE COLITIS	38	43.65 ( 31.41 - 60.64 )	43.63 ( 1480.13 )	40.86 ( 31.03 )	5.35 ( 4.88 )
CARDIAC TAMPONADE	38	5.57 ( 4.05 - 7.67 )	5.57 ( 141.21 )	5.53 ( 4.23 )	2.47 ( 2 )
POLYARTHRITIS	38	5.28 ( 3.84 - 7.27 )	5.28 ( 130.67 )	5.24 ( 4.01 )	2.39 ( 1.93 )
CACHEXIA	37	4.94 ( 3.57 - 6.83 )	4.94 ( 115.28 )	4.91 ( 3.74 )	2.29 ( 1.82 )
LIVER ABSCESS	36	8.07 ( 5.81 - 11.22 )	8.07 ( 220.24 )	7.98 ( 6.06 )	3 ( 2.52 )
HYDRONEPHROSIS	36	3.39 ( 2.44 - 4.71 )	3.39 ( 60.38 )	3.38 ( 2.57 )	1.76 ( 1.28 )
MYASTHENIC SYNDROME	35	37.21 ( 26.46 - 52.33 )	37.2 ( 1164.05 )	35.18 ( 26.44 )	5.14 ( 4.64 )
POSTERIOR REVERSIBLE ENCEPHALOPATHY SYNDROME	35	2.68 ( 1.93 - 3.74 )	2.68 ( 36.78 )	2.68 ( 2.03 )	1.42 ( 0.94 )
CANCER PAIN	35	9.94 ( 7.12 - 13.88 )	9.94 ( 276.96 )	9.8 ( 7.41 )	3.29 ( 2.81 )
HAEMOGLOBIN ABNORMAL	34	3.87 ( 2.76 - 5.42 )	3.87 ( 71.79 )	3.85 ( 2.9 )	1.94 ( 1.45 )
ADRENOCORTICAL INSUFFICIENCY ACUTE	32	13.21 ( 9.31 - 18.74 )	13.2 ( 353.49 )	12.95 ( 9.66 )	3.7 ( 3.19 )
DUODENAL ULCER	32	3.17 ( 2.24 - 4.49 )	3.17 ( 47.29 )	3.16 ( 2.36 )	1.66 ( 1.16 )
VASCULAR DEVICE INFECTION	32	5.42 ( 3.83 - 7.68 )	5.42 ( 114.31 )	5.38 ( 4.02 )	2.43 ( 1.92 )
AMYLASE INCREASED	32	6.33 ( 4.47 - 8.96 )	6.32 ( 141.99 )	6.27 ( 4.69 )	2.65 ( 2.14 )
INFECTIOUS PLEURAL EFFUSION	31	15.7 ( 10.99 - 22.42 )	15.69 ( 416.04 )	15.33 ( 11.38 )	3.94 ( 3.42 )
PERFORMANCE STATUS DECREASED	31	4.53 ( 3.18 - 6.45 )	4.53 ( 84.69 )	4.51 ( 3.35 )	2.17 ( 1.66 )
HEPATITIS ACUTE	31	3.34 ( 2.35 - 4.76 )	3.34 ( 50.6 )	3.33 ( 2.48 )	1.74 ( 1.22 )
MALIGNANT PLEURAL EFFUSION	31	13 ( 9.11 - 18.55 )	12.99 ( 336.27 )	12.75 ( 9.47 )	3.67 ( 3.16 )
NEPHROTIC SYNDROME	31	3.2 ( 2.25 - 4.55 )	3.2 ( 46.54 )	3.18 ( 2.37 )	1.67 ( 1.16 )
AUTOIMMUNE THYROIDITIS	30	5.7 ( 3.98 - 8.17 )	5.7 ( 115.25 )	5.66 ( 4.19 )	2.5 ( 1.98 )
ATRIOVENTRICULAR BLOCK COMPLETE	30	3.15 ( 2.2 - 4.51 )	3.15 ( 43.75 )	3.14 ( 2.32 )	1.65 ( 1.13 )
TUMOUR HAEMORRHAGE	30	7.56 ( 5.28 - 10.84 )	7.56 ( 168.81 )	7.48 ( 5.54 )	2.9 ( 2.38 )
NEUTROPHIL COUNT ABNORMAL	30	7.67 ( 5.35 - 10.99 )	7.67 ( 171.82 )	7.59 ( 5.61 )	2.92 ( 2.4 )
LEFT VENTRICULAR DYSFUNCTION	29	3.09 ( 2.15 - 4.45 )	3.09 ( 40.81 )	3.08 ( 2.27 )	1.62 ( 1.09 )
LYMPHANGIOSIS CARCINOMATOSA	29	19.63 ( 13.56 - 28.4 )	19.62 ( 496.95 )	19.06 ( 13.99 )	4.25 ( 3.72 )
SYSTEMIC INFLAMMATORY RESPONSE SYNDROME	29	5.29 ( 3.67 - 7.62 )	5.29 ( 100.02 )	5.25 ( 3.87 )	2.39 ( 1.86 )
ENDOCARDITIS	29	3.95 ( 2.74 - 5.69 )	3.95 ( 63.53 )	3.93 ( 2.9 )	1.98 ( 1.45 )
PHYSICAL DECONDITIONING	29	9.61 ( 6.66 - 13.87 )	9.61 ( 220.3 )	9.48 ( 6.97 )	3.24 ( 2.71 )
APLASTIC ANAEMIA	28	3.8 ( 2.62 - 5.51 )	3.8 ( 57.49 )	3.79 ( 2.77 )	1.92 ( 1.38 )
LUNG OPACITY	28	9.02 ( 6.21 - 13.1 )	9.02 ( 196.73 )	8.9 ( 6.52 )	3.15 ( 2.61 )
SARCOIDOSIS	27	4.04 ( 2.76 - 5.89 )	4.03 ( 61.23 )	4.01 ( 2.93 )	2.01 ( 1.46 )
SMALL CELL LUNG CANCER	27	14.66 ( 10.01 - 21.47 )	14.66 ( 335.77 )	14.35 ( 10.42 )	3.84 ( 3.29 )
LUNG ABSCESS	27	9.3 ( 6.36 - 13.59 )	9.29 ( 196.91 )	9.17 ( 6.67 )	3.2 ( 2.65 )
LYMPHADENOPATHY MEDIASTINAL	27	10.12 ( 6.92 - 14.8 )	10.12 ( 218.34 )	9.97 ( 7.26 )	3.32 ( 2.77 )
GASTROINTESTINAL PERFORATION	27	4.57 ( 3.13 - 6.68 )	4.57 ( 74.8 )	4.55 ( 3.31 )	2.18 ( 1.64 )
BICYTOPENIA	27	10.89 ( 7.44 - 15.93 )	10.88 ( 238.2 )	10.71 ( 7.79 )	3.42 ( 2.87 )
SMALL INTESTINAL PERFORATION	26	10.06 ( 6.83 - 14.83 )	10.06 ( 208.82 )	9.92 ( 7.17 )	3.31 ( 2.75 )
TUMOUR NECROSIS	26	17.58 ( 11.9 - 25.95 )	17.57 ( 395.29 )	17.12 ( 12.36 )	4.1 ( 3.53 )
PLATELET COUNT ABNORMAL	26	3.08 ( 2.1 - 4.53 )	3.08 ( 36.36 )	3.07 ( 2.22 )	1.62 ( 1.06 )
DERMATITIS EXFOLIATIVE GENERALISED	26	5.9 ( 4.01 - 8.68 )	5.89 ( 104.7 )	5.85 ( 4.23 )	2.55 ( 1.99 )
POLYMYALGIA RHEUMATICA	25	6.15 ( 4.15 - 9.12 )	6.15 ( 106.7 )	6.1 ( 4.38 )	2.61 ( 2.04 )
TUMOUR HYPERPROGRESSION	25	95.94 ( 62.98 - 146.14 )	95.91 ( 2037.43 )	83.36 ( 58.61 )	6.38 ( 5.78 )
HENOCH-SCHONLEIN PURPURA	25	8.64 ( 5.83 - 12.83 )	8.64 ( 166.67 )	8.54 ( 6.14 )	3.09 ( 2.52 )
VENOOCCLUSIVE LIVER DISEASE	25	3.62 ( 2.44 - 5.37 )	3.62 ( 47.18 )	3.61 ( 2.6 )	1.85 ( 1.28 )
PERIPHERAL MOTOR NEUROPATHY	24	12.14 ( 8.11 - 18.19 )	12.14 ( 240.66 )	11.93 ( 8.51 )	3.58 ( 2.99 )
NECROSIS	24	2.96 ( 1.98 - 4.43 )	2.96 ( 31.08 )	2.95 ( 2.11 )	1.56 ( 0.98 )
HEPATITIS TOXIC	24	6.24 ( 4.17 - 9.33 )	6.24 ( 104.57 )	6.19 ( 4.42 )	2.63 ( 2.05 )
FEBRILE INFECTION	24	15.38 ( 10.26 - 23.06 )	15.38 ( 314.91 )	15.03 ( 10.71 )	3.91 ( 3.33 )
BLOOD CORTICOTROPHIN DECREASED	24	38.43 ( 25.45 - 58.04 )	38.42 ( 824.43 )	36.27 ( 25.69 )	5.18 ( 4.59 )
APLASIA PURE RED CELL	24	4.94 ( 3.31 - 7.39 )	4.94 ( 74.9 )	4.91 ( 3.51 )	2.3 ( 1.72 )
HEPATITIS CHOLESTATIC	24	2.89 ( 1.93 - 4.31 )	2.89 ( 29.48 )	2.88 ( 2.06 )	1.53 ( 0.95 )
TUMOUR ASSOCIATED FEVER	23	44.13 ( 28.91 - 67.35 )	44.12 ( 905.74 )	41.29 ( 28.99 )	5.37 ( 4.76 )
BLOOD THYROID STIMULATING HORMONE ABNORMAL	23	8.84 ( 5.86 - 13.34 )	8.84 ( 157.71 )	8.73 ( 6.19 )	3.13 ( 2.53 )
HYPERURICAEMIA	23	3.93 ( 2.61 - 5.92 )	3.93 ( 49.91 )	3.91 ( 2.78 )	1.97 ( 1.38 )
LICHEN PLANUS	23	7.21 ( 4.78 - 10.88 )	7.21 ( 121.64 )	7.14 ( 5.06 )	2.84 ( 2.24 )
RENAL TUBULAR DISORDER	23	5.49 ( 3.64 - 8.27 )	5.49 ( 83.64 )	5.45 ( 3.86 )	2.45 ( 1.85 )
AUTOIMMUNE HYPOTHYROIDISM	23	76.59 ( 49.68 - 118.07 )	76.57 ( 1529.22 )	68.37 ( 47.59 )	6.1 ( 5.47 )
HEPATITIS FULMINANT	23	5.35 ( 3.55 - 8.07 )	5.35 ( 80.7 )	5.31 ( 3.77 )	2.41 ( 1.82 )
SUBACUTE CUTANEOUS LUPUS ERYTHEMATOSUS	23	9.64 ( 6.38 - 14.55 )	9.63 ( 175.3 )	9.5 ( 6.73 )	3.25 ( 2.65 )
OESOPHAGEAL STENOSIS	22	5.49 ( 3.6 - 8.35 )	5.48 ( 79.97 )	5.45 ( 3.83 )	2.45 ( 1.84 )
DUODENITIS	22	4.97 ( 3.27 - 7.56 )	4.97 ( 69.19 )	4.94 ( 3.48 )	2.3 ( 1.7 )
PNEUMATOSIS INTESTINALIS	22	5.62 ( 3.69 - 8.55 )	5.62 ( 82.72 )	5.57 ( 3.92 )	2.48 ( 1.87 )
INFLAMMATORY MARKER INCREASED	22	3.34 ( 2.19 - 5.07 )	3.34 ( 35.79 )	3.32 ( 2.34 )	1.73 ( 1.13 )
IMMUNE-MEDIATED GASTRITIS	22	145.74 ( 91.65 - 231.74 )	145.7 ( 2567.12 )	118.49 ( 80.38 )	6.89 ( 6.23 )
PULMONARY TUBERCULOSIS	21	3.39 ( 2.2 - 5.2 )	3.39 ( 35.11 )	3.37 ( 2.36 )	1.75 ( 1.14 )
SYSTEMIC INFECTION	21	8.57 ( 5.57 - 13.18 )	8.57 ( 138.51 )	8.47 ( 5.9 )	3.08 ( 2.46 )
AUTOIMMUNE NEPHRITIS	21	75.52 ( 48.02 - 118.76 )	75.5 ( 1378.38 )	67.52 ( 46.23 )	6.08 ( 5.43 )
METASTASES TO PERITONEUM	21	6.23 ( 4.05 - 9.57 )	6.23 ( 91.23 )	6.18 ( 4.31 )	2.63 ( 2.01 )
ADDISON'S DISEASE	21	13.23 ( 8.59 - 20.38 )	13.23 ( 232.45 )	12.97 ( 9.04 )	3.7 ( 3.08 )
STAPHYLOCOCCAL BACTERAEMIA	21	3.53 ( 2.3 - 5.42 )	3.53 ( 37.83 )	3.51 ( 2.45 )	1.81 ( 1.2 )
CYSTITIS HAEMORRHAGIC	21	3.71 ( 2.42 - 5.7 )	3.71 ( 41.3 )	3.69 ( 2.58 )	1.88 ( 1.27 )
IMMUNE-MEDIATED CYSTITIS	21	307.34 ( 182.39 - 517.91 )	307.27 ( 4307.2 )	206.77 ( 133.62 )	7.69 ( 6.98 )
PERIPHERAL ISCHAEMIA	20	3.39 ( 2.18 - 5.26 )	3.39 ( 33.49 )	3.38 ( 2.34 )	1.76 ( 1.12 )
NON-CARDIAC CHEST PAIN	20	4.13 ( 2.66 - 6.41 )	4.13 ( 47.11 )	4.11 ( 2.84 )	2.04 ( 1.41 )
PERIPHERAL SENSORIMOTOR NEUROPATHY	20	12.38 ( 7.95 - 19.27 )	12.37 ( 205.05 )	12.15 ( 8.39 )	3.6 ( 2.97 )
EXFOLIATIVE RASH	20	5.42 ( 3.49 - 8.41 )	5.42 ( 71.42 )	5.38 ( 3.72 )	2.43 ( 1.79 )
GASTRIC PERFORATION	20	5.34 ( 3.44 - 8.3 )	5.34 ( 69.97 )	5.3 ( 3.67 )	2.41 ( 1.77 )
METASTASES TO SPINE	20	4.35 ( 2.81 - 6.76 )	4.35 ( 51.32 )	4.33 ( 3 )	2.11 ( 1.48 )
ESCHERICHIA URINARY TRACT INFECTION	19	3.05 ( 1.95 - 4.79 )	3.05 ( 26.13 )	3.04 ( 2.09 )	1.61 ( 0.96 )
METASTASES TO ADRENALS	19	14.91 ( 9.46 - 23.5 )	14.91 ( 240.78 )	14.58 ( 9.97 )	3.87 ( 3.21 )
VENOUS THROMBOSIS	19	3.35 ( 2.14 - 5.26 )	3.35 ( 31.2 )	3.34 ( 2.29 )	1.74 ( 1.09 )
RASH MORBILLIFORM	19	4.92 ( 3.13 - 7.73 )	4.92 ( 58.87 )	4.89 ( 3.35 )	2.29 ( 1.64 )
NON-SMALL CELL LUNG CANCER METASTATIC	19	17.11 ( 10.84 - 26.98 )	17.1 ( 280.43 )	16.68 ( 11.39 )	4.06 ( 3.41 )
THROMBOCYTOSIS	19	3.77 ( 2.4 - 5.92 )	3.77 ( 38.48 )	3.76 ( 2.58 )	1.91 ( 1.26 )
MYELITIS TRANSVERSE	19	9.86 ( 6.26 - 15.51 )	9.86 ( 148.85 )	9.72 ( 6.65 )	3.28 ( 2.63 )
IMMUNE-MEDIATED MYASTHENIA GRAVIS	19	76.16 ( 47.31 - 122.6 )	76.14 ( 1256.84 )	68.03 ( 45.67 )	6.09 ( 5.41 )
HEPATIC LESION	18	2.97 ( 1.87 - 4.71 )	2.97 ( 23.35 )	2.96 ( 2.01 )	1.56 ( 0.9 )
PARANEOPLASTIC NEUROLOGICAL SYNDROME	18	153.07 ( 91.45 - 256.23 )	153.04 ( 2186.91 )	123.29 ( 80.12 )	6.95 ( 6.22 )
CHRONIC GASTRITIS	18	5.97 ( 3.76 - 9.5 )	5.97 ( 73.83 )	5.93 ( 4.02 )	2.57 ( 1.9 )
VASCULAR PURPURA	18	9.13 ( 5.74 - 14.55 )	9.13 ( 128.5 )	9.02 ( 6.11 )	3.17 ( 2.51 )
LUNG CONSOLIDATION	17	4.27 ( 2.65 - 6.87 )	4.26 ( 42.2 )	4.24 ( 2.85 )	2.08 ( 1.4 )
OESOPHAGEAL CANDIDIASIS	17	3.08 ( 1.91 - 4.97 )	3.08 ( 23.8 )	3.07 ( 2.06 )	1.62 ( 0.94 )
CYTOKINE STORM	17	19.67 ( 12.13 - 31.87 )	19.66 ( 291.99 )	19.1 ( 12.75 )	4.26 ( 3.56 )
ADENOCARCINOMA	17	5.14 ( 3.19 - 8.28 )	5.13 ( 56.15 )	5.1 ( 3.42 )	2.35 ( 1.67 )
DUODENAL ULCER HAEMORRHAGE	17	4.03 ( 2.5 - 6.49 )	4.03 ( 38.41 )	4.01 ( 2.69 )	2 ( 1.32 )
LARGE INTESTINE INFECTION	17	12.24 ( 7.57 - 19.78 )	12.24 ( 172.09 )	12.02 ( 8.05 )	3.59 ( 2.9 )
SIALOADENITIS	17	9.1 ( 5.64 - 14.68 )	9.1 ( 120.74 )	8.98 ( 6.02 )	3.17 ( 2.48 )
ASPARTATE AMINOTRANSFERASE ABNORMAL	17	8.75 ( 5.42 - 14.12 )	8.75 ( 115.02 )	8.64 ( 5.79 )	3.11 ( 2.43 )
MIXED LIVER INJURY	17	4.88 ( 3.03 - 7.87 )	4.88 ( 52.07 )	4.85 ( 3.25 )	2.28 ( 1.6 )
MYOCARDIAL INJURY	17	18.8 ( 11.61 - 30.46 )	18.8 ( 278.16 )	18.28 ( 12.21 )	4.19 ( 3.5 )
EMPYEMA	16	5.62 ( 3.43 - 9.19 )	5.62 ( 60.19 )	5.58 ( 3.69 )	2.48 ( 1.78 )
CARCINOEMBRYONIC ANTIGEN INCREASED	16	5.88 ( 3.59 - 9.62 )	5.88 ( 64.2 )	5.83 ( 3.86 )	2.54 ( 1.84 )
PRERENAL FAILURE	16	8.07 ( 4.93 - 13.22 )	8.07 ( 97.89 )	7.98 ( 5.28 )	3 ( 2.29 )
METASTASES TO PLEURA	16	11.86 ( 7.23 - 19.45 )	11.86 ( 156.12 )	11.66 ( 7.71 )	3.54 ( 2.84 )
JAUNDICE CHOLESTATIC	16	3.13 ( 1.92 - 5.12 )	3.13 ( 23.1 )	3.12 ( 2.07 )	1.64 ( 0.94 )
CARDIAC DYSFUNCTION	16	3.42 ( 2.09 - 5.58 )	3.42 ( 27.19 )	3.4 ( 2.26 )	1.77 ( 1.06 )
FIBRIN D DIMER INCREASED	16	3.11 ( 1.9 - 5.08 )	3.11 ( 22.72 )	3.09 ( 2.05 )	1.63 ( 0.93 )
UROGENITAL FISTULA	16	54.72 ( 32.83 - 91.21 )	54.71 ( 776.17 )	50.41 ( 32.88 )	5.66 ( 4.93 )
ALANINE AMINOTRANSFERASE ABNORMAL	16	5.62 ( 3.43 - 9.19 )	5.62 ( 60.19 )	5.58 ( 3.69 )	2.48 ( 1.78 )
BILIARY DILATATION	16	7.74 ( 4.73 - 12.68 )	7.74 ( 92.82 )	7.66 ( 5.07 )	2.94 ( 2.23 )
PANCREATIC FAILURE	16	8.97 ( 5.48 - 14.7 )	8.97 ( 111.75 )	8.86 ( 5.86 )	3.15 ( 2.44 )
ENTEROCOLITIS INFECTIOUS	15	10.85 ( 6.51 - 18.08 )	10.85 ( 131.83 )	10.68 ( 6.97 )	3.42 ( 2.69 )
DIFFUSE ALVEOLAR DAMAGE	15	8.85 ( 5.32 - 14.74 )	8.85 ( 103.04 )	8.74 ( 5.71 )	3.13 ( 2.4 )
BILIARY TRACT INFECTION	15	17.84 ( 10.68 - 29.81 )	17.84 ( 231.87 )	17.38 ( 11.31 )	4.12 ( 3.39 )
AUTOIMMUNE PANCREATITIS	15	23.36 ( 13.95 - 39.12 )	23.36 ( 309.55 )	22.56 ( 14.66 )	4.5 ( 3.76 )
SQUAMOUS CELL CARCINOMA OF LUNG	15	13.72 ( 8.23 - 22.88 )	13.72 ( 173.08 )	13.45 ( 8.76 )	3.75 ( 3.02 )
PNEUMONIA PSEUDOMONAL	15	7.6 ( 4.57 - 12.65 )	7.6 ( 84.93 )	7.52 ( 4.91 )	2.91 ( 2.18 )
FEMALE GENITAL TRACT FISTULA	15	6.35 ( 3.82 - 10.56 )	6.35 ( 66.89 )	6.29 ( 4.11 )	2.65 ( 1.93 )
DEVICE RELATED THROMBOSIS	15	11.86 ( 7.11 - 19.76 )	11.86 ( 146.35 )	11.66 ( 7.6 )	3.54 ( 2.81 )
NEUTROPENIC COLITIS	14	5.11 ( 3.02 - 8.65 )	5.11 ( 45.94 )	5.08 ( 3.27 )	2.34 ( 1.6 )
VITILIGO	14	4.62 ( 2.73 - 7.82 )	4.62 ( 39.44 )	4.59 ( 2.96 )	2.2 ( 1.45 )
DIABETES INSIPIDUS	14	4 ( 2.36 - 6.76 )	4 ( 31.26 )	3.98 ( 2.56 )	1.99 ( 1.24 )
PARAPLEGIA	14	3.39 ( 2.01 - 5.74 )	3.39 ( 23.5 )	3.38 ( 2.18 )	1.76 ( 1.01 )
OESOPHAGEAL PERFORATION	14	11.95 ( 7.04 - 20.28 )	11.95 ( 137.88 )	11.75 ( 7.55 )	3.55 ( 2.8 )
PROCALCITONIN INCREASED	14	9.18 ( 5.41 - 15.55 )	9.18 ( 100.52 )	9.06 ( 5.82 )	3.18 ( 2.43 )
MORPHOEA	14	23.56 ( 13.82 - 40.16 )	23.55 ( 291.41 )	22.74 ( 14.55 )	4.51 ( 3.75 )
POLYNEUROPATHY IN MALIGNANT DISEASE	14	149.32 ( 83.38 - 267.41 )	149.29 ( 1666.72 )	120.85 ( 74.22 )	6.92 ( 6.1 )
RADIATION SKIN INJURY	14	8.3 ( 4.9 - 14.06 )	8.29 ( 88.64 )	8.2 ( 5.27 )	3.04 ( 2.29 )
CYTOMEGALOVIRUS ENTEROCOLITIS	14	13.96 ( 8.22 - 23.71 )	13.96 ( 164.78 )	13.68 ( 8.78 )	3.77 ( 3.02 )
PERICARDITIS MALIGNANT	14	106.14 ( 60.25 - 187 )	106.12 ( 1247.47 )	90.95 ( 56.63 )	6.51 ( 5.71 )
UNMASKING OF PREVIOUSLY UNIDENTIFIED DISEASE	14	10.06 ( 5.93 - 17.05 )	10.06 ( 112.37 )	9.91 ( 6.37 )	3.31 ( 2.56 )
LYMPHOCYTIC HYPOPHYSITIS	13	34.23 ( 19.59 - 59.82 )	34.22 ( 397.65 )	32.51 ( 20.38 )	5.02 ( 4.23 )
NON-SMALL CELL LUNG CANCER STAGE IV	13	25.81 ( 14.82 - 44.94 )	25.8 ( 297.72 )	24.82 ( 15.61 )	4.63 ( 3.85 )
PULMONARY SEPSIS	13	6.28 ( 3.64 - 10.84 )	6.28 ( 57.11 )	6.23 ( 3.94 )	2.64 ( 1.86 )
MYELITIS	13	6.12 ( 3.54 - 10.57 )	6.12 ( 55.12 )	6.07 ( 3.84 )	2.6 ( 1.83 )
URINARY TRACT OBSTRUCTION	13	3.82 ( 2.22 - 6.6 )	3.82 ( 26.95 )	3.81 ( 2.41 )	1.93 ( 1.15 )
PARANEOPLASTIC SYNDROME	13	13.41 ( 7.74 - 23.23 )	13.41 ( 146.17 )	13.15 ( 8.3 )	3.72 ( 2.94 )
BILIARY TRACT DISORDER	13	6.71 ( 3.88 - 11.58 )	6.7 ( 62.43 )	6.64 ( 4.21 )	2.73 ( 1.96 )
EOSINOPHIL COUNT DECREASED	13	4.6 ( 2.67 - 7.94 )	4.6 ( 36.4 )	4.58 ( 2.9 )	2.19 ( 1.42 )
CEREBELLAR SYNDROME	13	4.04 ( 2.34 - 6.98 )	4.04 ( 29.59 )	4.02 ( 2.55 )	2.01 ( 1.23 )
ENTEROCOLITIS HAEMORRHAGIC	13	5.85 ( 3.39 - 10.1 )	5.85 ( 51.8 )	5.81 ( 3.68 )	2.54 ( 1.76 )
TROPONIN T INCREASED	13	7.32 ( 4.24 - 12.64 )	7.32 ( 70.07 )	7.24 ( 4.58 )	2.86 ( 2.08 )
MYOCARDIAL NECROSIS MARKER INCREASED	13	6.19 ( 3.59 - 10.69 )	6.19 ( 56.04 )	6.14 ( 3.89 )	2.62 ( 1.84 )
VENOUS THROMBOSIS LIMB	13	3.99 ( 2.31 - 6.88 )	3.99 ( 28.9 )	3.97 ( 2.51 )	1.99 ( 1.21 )
SUPERIOR VENA CAVA SYNDROME	13	15.09 ( 8.71 - 26.16 )	15.09 ( 167.04 )	14.76 ( 9.32 )	3.88 ( 3.1 )
URINARY TRACT INFECTION BACTERIAL	13	3.54 ( 2.05 - 6.11 )	3.54 ( 23.59 )	3.53 ( 2.24 )	1.82 ( 1.05 )
GLOMERULONEPHRITIS RAPIDLY PROGRESSIVE	13	8.54 ( 4.94 - 14.76 )	8.54 ( 85.36 )	8.44 ( 5.34 )	3.08 ( 2.3 )
HYPOPROTEINAEMIA	13	4.9 ( 2.84 - 8.45 )	4.89 ( 39.98 )	4.86 ( 3.08 )	2.28 ( 1.51 )
INTERLEUKIN LEVEL INCREASED	13	20 ( 11.51 - 34.74 )	20 ( 227.4 )	19.41 ( 12.23 )	4.28 ( 3.5 )
POLYMYOSITIS	12	4.7 ( 2.67 - 8.3 )	4.7 ( 34.74 )	4.68 ( 2.91 )	2.23 ( 1.42 )
EMBOLISM ARTERIAL	12	6.92 ( 3.92 - 12.23 )	6.92 ( 60.12 )	6.86 ( 4.26 )	2.78 ( 1.97 )
PULMONARY ARTERY THROMBOSIS	12	10.9 ( 6.16 - 19.28 )	10.89 ( 106 )	10.73 ( 6.65 )	3.42 ( 2.62 )
RADIATION INTERACTION	12	107.87 ( 58.47 - 199.01 )	107.86 ( 1084.49 )	92.22 ( 55.24 )	6.53 ( 5.67 )
HYPERSENSITIVITY PNEUMONITIS	12	8.61 ( 4.87 - 15.22 )	8.61 ( 79.61 )	8.51 ( 5.28 )	3.09 ( 2.28 )
OESOPHAGEAL HAEMORRHAGE	12	6.19 ( 3.51 - 10.93 )	6.19 ( 51.69 )	6.14 ( 3.81 )	2.62 ( 1.81 )
MONOPARESIS	12	4.53 ( 2.57 - 7.99 )	4.53 ( 32.76 )	4.5 ( 2.8 )	2.17 ( 1.37 )
MAGNETIC RESONANCE IMAGING ABNORMAL	12	7.7 ( 4.36 - 13.6 )	7.7 ( 69.07 )	7.62 ( 4.73 )	2.93 ( 2.12 )
AUTOIMMUNE CHOLANGITIS	12	343.23 ( 169.86 - 693.55 )	343.18 ( 2649.21 )	222.41 ( 123.47 )	7.8 ( 6.86 )
OESOPHAGITIS ULCERATIVE	12	12.48 ( 7.05 - 22.1 )	12.48 ( 124.25 )	12.26 ( 7.6 )	3.62 ( 2.81 )
PANCREATITIS CHRONIC	12	3.65 ( 2.07 - 6.44 )	3.65 ( 22.95 )	3.63 ( 2.26 )	1.86 ( 1.06 )
BILIARY OBSTRUCTION	12	8.91 ( 5.04 - 15.76 )	8.91 ( 83.14 )	8.8 ( 5.46 )	3.14 ( 2.33 )
CUTANEOUS LUPUS ERYTHEMATOSUS	12	4.21 ( 2.38 - 7.42 )	4.21 ( 29.13 )	4.18 ( 2.6 )	2.07 ( 1.26 )
SUBILEUS	11	3.55 ( 1.96 - 6.42 )	3.55 ( 20.05 )	3.54 ( 2.15 )	1.82 ( 0.99 )
SOFT TISSUE INFECTION	11	4.24 ( 2.34 - 7.67 )	4.24 ( 27.03 )	4.22 ( 2.57 )	2.08 ( 1.24 )
RENAL TUBULAR INJURY	11	7.83 ( 4.32 - 14.19 )	7.83 ( 64.72 )	7.75 ( 4.71 )	2.95 ( 2.11 )
TUMOUR PAIN	11	5.83 ( 3.22 - 10.56 )	5.83 ( 43.62 )	5.79 ( 3.52 )	2.53 ( 1.7 )
METASTASES TO SKIN	11	7.96 ( 4.39 - 14.42 )	7.96 ( 66.05 )	7.87 ( 4.78 )	2.98 ( 2.14 )
CHOLANGITIS ACUTE	11	11.02 ( 6.07 - 20.01 )	11.02 ( 98.5 )	10.85 ( 6.59 )	3.44 ( 2.6 )
JUGULAR VEIN THROMBOSIS	11	4.37 ( 2.42 - 7.91 )	4.37 ( 28.41 )	4.35 ( 2.65 )	2.12 ( 1.28 )
VENA CAVA THROMBOSIS	11	4.55 ( 2.52 - 8.24 )	4.55 ( 30.28 )	4.53 ( 2.76 )	2.18 ( 1.34 )
GASTROINTESTINAL ANASTOMOTIC LEAK	11	19.83 ( 10.88 - 36.15 )	19.83 ( 190.68 )	19.26 ( 11.65 )	4.27 ( 3.42 )
ENDOCRINE TOXICITY	11	106.49 ( 56.2 - 201.76 )	106.47 ( 982.98 )	91.21 ( 53.43 )	6.51 ( 5.62 )
BRONCHOSTENOSIS	11	14.27 ( 7.85 - 25.94 )	14.27 ( 132.73 )	13.98 ( 8.48 )	3.8 ( 2.96 )
BLOOD CREATINE PHOSPHOKINASE ABNORMAL	11	17.52 ( 9.62 - 31.9 )	17.52 ( 166.72 )	17.07 ( 10.34 )	4.09 ( 3.25 )
RADIATION OESOPHAGITIS	11	20.48 ( 11.23 - 37.33 )	20.48 ( 197.35 )	19.86 ( 12.02 )	4.31 ( 3.46 )
CENTRAL HYPOTHYROIDISM	11	37.82 ( 20.58 - 69.51 )	37.82 ( 371.94 )	35.73 ( 21.47 )	5.16 ( 4.3 )
IMMUNE-MEDIATED NEUROPATHY	11	75.24 ( 40.26 - 140.61 )	75.23 ( 719.6 )	67.3 ( 39.88 )	6.07 ( 5.19 )
INTESTINAL PSEUDO-OBSTRUCTION	11	10.21 ( 5.63 - 18.52 )	10.21 ( 89.91 )	10.06 ( 6.11 )	3.33 ( 2.49 )
MALIGNANT NEOPLASM OLIGOPROGRESSION	11	119.34 ( 62.64 - 227.37 )	119.33 ( 1084.91 )	100.46 ( 58.58 )	6.65 ( 5.75 )
DEMYELINATING POLYNEUROPATHY	10	6.77 ( 3.63 - 12.63 )	6.77 ( 48.68 )	6.71 ( 3.98 )	2.75 ( 1.87 )
PULMONARY RADIATION INJURY	10	139.83 ( 70.47 - 277.46 )	139.82 ( 1127.64 )	114.58 ( 64.58 )	6.84 ( 5.89 )
OESOPHAGOBRONCHIAL FISTULA	10	50.75 ( 26.64 - 96.66 )	50.74 ( 451.2 )	47.03 ( 27.43 )	5.56 ( 4.65 )
BRONCHIAL CARCINOMA	10	8.43 ( 4.52 - 15.74 )	8.43 ( 64.66 )	8.34 ( 4.95 )	3.06 ( 2.18 )
DEVICE RELATED SEPSIS	10	3.41 ( 1.83 - 6.36 )	3.41 ( 16.98 )	3.4 ( 2.02 )	1.77 ( 0.89 )
IGA NEPHROPATHY	10	4.92 ( 2.64 - 9.17 )	4.92 ( 31.02 )	4.89 ( 2.91 )	2.29 ( 1.42 )
MEAN CELL VOLUME ABNORMAL	10	14.88 ( 7.95 - 27.85 )	14.87 ( 126.42 )	14.55 ( 8.61 )	3.86 ( 2.98 )
SUPERIOR VENA CAVA OCCLUSION	10	58.81 ( 30.76 - 112.44 )	58.8 ( 519.62 )	53.86 ( 31.31 )	5.75 ( 4.84 )
ANTINUCLEAR ANTIBODY	10	45.6 ( 24 - 86.64 )	45.59 ( 406.67 )	42.58 ( 24.88 )	5.41 ( 4.51 )
HYPERMETABOLISM	10	14.4 ( 7.69 - 26.95 )	14.4 ( 121.88 )	14.1 ( 8.34 )	3.82 ( 2.94 )
STEROID DIABETES	10	5.8 ( 3.11 - 10.82 )	5.8 ( 39.4 )	5.76 ( 3.42 )	2.53 ( 1.65 )
INFECTIVE EXACERBATION OF CHRONIC OBSTRUCTIVE AIRWAYS DISEASE	10	10.28 ( 5.5 - 19.21 )	10.28 ( 82.43 )	10.13 ( 6.01 )	3.34 ( 2.46 )
IMMUNE-MEDIATED NEUROLOGICAL DISORDER	10	143.01 ( 71.97 - 284.17 )	142.99 ( 1148.89 )	116.7 ( 65.7 )	6.87 ( 5.91 )
SUBCUTANEOUS EMPHYSEMA	10	7.35 ( 3.94 - 13.71 )	7.35 ( 54.23 )	7.28 ( 4.32 )	2.86 ( 1.99 )
RECTAL PERFORATION	10	13 ( 6.95 - 24.32 )	13 ( 108.52 )	12.76 ( 7.55 )	3.67 ( 2.79 )
PRIMARY ADRENAL INSUFFICIENCY	10	30.25 ( 16.04 - 57.06 )	30.25 ( 269.84 )	28.91 ( 17 )	4.85 ( 3.96 )
IMMUNE-MEDIATED ENDOCRINOPATHY	10	76.74 ( 39.8 - 147.96 )	76.73 ( 666.17 )	68.5 ( 39.54 )	6.1 ( 5.18 )
PERIPHERAL ARTERY THROMBOSIS	10	4.87 ( 2.61 - 9.07 )	4.87 ( 30.48 )	4.84 ( 2.87 )	2.27 ( 1.4 )
TUMOUR PERFORATION	10	23.66 ( 12.58 - 44.48 )	23.65 ( 209.09 )	22.83 ( 13.46 )	4.51 ( 3.63 )
C-REACTIVE PROTEIN DECREASED	10	10.68 ( 5.72 - 19.96 )	10.68 ( 86.29 )	10.52 ( 6.24 )	3.4 ( 2.52 )
IMMUNE-MEDIATED PERICARDITIS	10	251.7 ( 120.88 - 524.07 )	251.67 ( 1783.37 )	180.05 ( 97.47 )	7.49 ( 6.5 )
ACUTE PROMYELOCYTIC LEUKAEMIA	10	7.09 ( 3.8 - 13.23 )	7.09 ( 51.76 )	7.03 ( 4.17 )	2.81 ( 1.94 )
DUODENAL PERFORATION	9	6.79 ( 3.52 - 13.1 )	6.79 ( 43.96 )	6.73 ( 3.88 )	2.75 ( 1.83 )
CENTRAL NERVOUS SYSTEM VASCULITIS	9	14.05 ( 7.26 - 27.21 )	14.05 ( 106.72 )	13.77 ( 7.92 )	3.78 ( 2.86 )
SINUS NODE DYSFUNCTION	9	3.55 ( 1.84 - 6.83 )	3.55 ( 16.36 )	3.53 ( 2.04 )	1.82 ( 0.9 )
IIIRD NERVE PARALYSIS	9	8.4 ( 4.35 - 16.22 )	8.4 ( 57.91 )	8.3 ( 4.79 )	3.05 ( 2.13 )
MONOCYTE COUNT DECREASED	9	5.24 ( 2.72 - 10.11 )	5.24 ( 30.65 )	5.21 ( 3.01 )	2.38 ( 1.46 )
ACUTE INTERSTITIAL PNEUMONITIS	9	12.34 ( 6.38 - 23.86 )	12.34 ( 91.96 )	12.12 ( 6.98 )	3.6 ( 2.68 )
INFECTED NEOPLASM	9	27.1 ( 13.9 - 52.81 )	27.09 ( 216.84 )	26.02 ( 14.89 )	4.7 ( 3.77 )
AUTOIMMUNE DERMATITIS	9	46.42 ( 23.59 - 91.35 )	46.41 ( 372.45 )	43.29 ( 24.57 )	5.44 ( 4.49 )
VOGT-KOYANAGI-HARADA DISEASE	9	35.17 ( 17.97 - 68.83 )	35.17 ( 282.98 )	33.36 ( 19.02 )	5.06 ( 4.12 )
PAROTITIS	9	5.46 ( 2.83 - 10.53 )	5.46 ( 32.51 )	5.42 ( 3.13 )	2.44 ( 1.52 )
NECROTISING MYOSITIS	9	8.75 ( 4.53 - 16.9 )	8.75 ( 60.95 )	8.65 ( 4.99 )	3.11 ( 2.19 )
GRANULOCYTE COUNT DECREASED	9	4.11 ( 2.14 - 7.92 )	4.11 ( 21.06 )	4.09 ( 2.36 )	2.03 ( 1.12 )
GAMMA-GLUTAMYLTRANSFERASE ABNORMAL	9	11.35 ( 5.87 - 21.94 )	11.35 ( 83.42 )	11.16 ( 6.43 )	3.48 ( 2.56 )
GASTROINTESTINAL OEDEMA	9	3.6 ( 1.87 - 6.92 )	3.6 ( 16.77 )	3.58 ( 2.07 )	1.84 ( 0.92 )
N-TERMINAL PROHORMONE BRAIN NATRIURETIC PEPTIDE INCREASED	9	5.02 ( 2.61 - 9.67 )	5.02 ( 28.74 )	4.99 ( 2.88 )	2.32 ( 1.4 )
ENANTHEMA	9	11.04 ( 5.71 - 21.34 )	11.04 ( 80.74 )	10.86 ( 6.26 )	3.44 ( 2.52 )
DEVICE RELATED BACTERAEMIA	9	24.52 ( 12.6 - 47.72 )	24.51 ( 195.37 )	23.63 ( 13.54 )	4.56 ( 3.63 )
LARYNGOPHARYNGITIS	9	74.51 ( 37.34 - 148.7 )	74.51 ( 583.58 )	66.72 ( 37.43 )	6.06 ( 5.1 )
IMMUNE-MEDIATED ENCEPHALOPATHY	9	101.13 ( 50.02 - 204.44 )	101.12 ( 768.61 )	87.25 ( 48.42 )	6.45 ( 5.47 )
HERPES SIMPLEX REACTIVATION	9	20.67 ( 10.64 - 40.15 )	20.67 ( 163.08 )	20.04 ( 11.5 )	4.32 ( 3.4 )
ENDOCRINE DISORDER	8	4.59 ( 2.29 - 9.21 )	4.59 ( 22.32 )	4.57 ( 2.55 )	2.19 ( 1.23 )
AUTOIMMUNE MYOSITIS	8	17.72 ( 8.78 - 35.79 )	17.72 ( 122.78 )	17.26 ( 9.59 )	4.11 ( 3.13 )
AUTOIMMUNE MYOCARDITIS	8	27.36 ( 13.48 - 55.53 )	27.36 ( 194.67 )	26.26 ( 14.52 )	4.71 ( 3.73 )
RETROPERITONEAL LYMPHADENOPATHY	8	11.01 ( 5.48 - 22.16 )	11.01 ( 71.58 )	10.84 ( 6.04 )	3.44 ( 2.47 )
RADIATION ASSOCIATED PAIN	8	29.44 ( 14.49 - 59.82 )	29.43 ( 209.93 )	28.16 ( 15.56 )	4.82 ( 3.83 )
PELVIC ABSCESS	8	4.91 ( 2.45 - 9.84 )	4.91 ( 24.69 )	4.88 ( 2.72 )	2.29 ( 1.32 )
FEEDING INTOLERANCE	8	13.79 ( 6.84 - 27.79 )	13.79 ( 92.87 )	13.52 ( 7.52 )	3.76 ( 2.78 )
MALIGNANT ASCITES	8	7.35 ( 3.66 - 14.75 )	7.35 ( 43.37 )	7.27 ( 4.06 )	2.86 ( 1.89 )
POSITRON EMISSION TOMOGRAM ABNORMAL	8	8.72 ( 4.34 - 17.53 )	8.72 ( 53.96 )	8.62 ( 4.81 )	3.11 ( 2.14 )
MALIGNANT PERITONEAL NEOPLASM	8	9.52 ( 4.73 - 19.13 )	9.51 ( 60.05 )	9.39 ( 5.23 )	3.23 ( 2.26 )
HAEMATOCRIT ABNORMAL	8	4.53 ( 2.26 - 9.09 )	4.53 ( 21.88 )	4.51 ( 2.52 )	2.17 ( 1.21 )
IMMUNE-MEDIATED CYTOPENIA	8	104.87 ( 49.61 - 221.68 )	104.86 ( 705.4 )	90.02 ( 48.12 )	6.49 ( 5.46 )
AUTOIMMUNE LUNG DISEASE	8	75.13 ( 36.09 - 156.4 )	75.12 ( 522.69 )	67.22 ( 36.4 )	6.07 ( 5.05 )
URINARY TRACT INFECTION ENTEROCOCCAL	8	5.66 ( 2.82 - 11.35 )	5.66 ( 30.39 )	5.61 ( 3.14 )	2.49 ( 1.52 )
COOMBS NEGATIVE HAEMOLYTIC ANAEMIA	8	30.14 ( 14.83 - 61.27 )	30.14 ( 215.08 )	28.81 ( 15.91 )	4.85 ( 3.86 )
PLEURAL THICKENING	8	8.63 ( 4.3 - 17.35 )	8.63 ( 53.26 )	8.53 ( 4.76 )	3.09 ( 2.12 )
ACQUIRED TRACHEO-OESOPHAGEAL FISTULA	8	79.9 ( 38.29 - 166.75 )	79.89 ( 553.03 )	71 ( 38.37 )	6.15 ( 5.13 )
SUBCLAVIAN VEIN THROMBOSIS	8	4.76 ( 2.37 - 9.54 )	4.76 ( 23.56 )	4.73 ( 2.64 )	2.24 ( 1.28 )
SKIN CANDIDA	8	11.24 ( 5.58 - 22.61 )	11.24 ( 73.29 )	11.06 ( 6.16 )	3.47 ( 2.5 )
MUCOSAL DISORDER	8	6.23 ( 3.1 - 12.5 )	6.23 ( 34.78 )	6.18 ( 3.45 )	2.63 ( 1.66 )
CHOLANGITIS INFECTIVE	8	23.86 ( 11.78 - 48.33 )	23.85 ( 168.77 )	23.02 ( 12.75 )	4.52 ( 3.54 )
THYROXINE FREE DECREASED	8	9.81 ( 4.88 - 19.73 )	9.81 ( 62.34 )	9.68 ( 5.39 )	3.27 ( 2.3 )
GASTROENTERITIS ESCHERICHIA COLI	8	11.96 ( 5.94 - 24.07 )	11.96 ( 78.82 )	11.75 ( 6.54 )	3.55 ( 2.58 )
IMMUNE-MEDIATED OESOPHAGITIS	8	201.35 ( 90.82 - 446.41 )	201.33 ( 1208.12 )	152.77 ( 78.47 )	7.26 ( 6.17 )
PULMONARY FISTULA	8	65.37 ( 31.56 - 135.4 )	65.37 ( 459.34 )	59.31 ( 32.25 )	5.89 ( 4.88 )
IMMUNE-MEDIATED UVEITIS	8	41.6 ( 20.34 - 85.09 )	41.6 ( 297.32 )	39.08 ( 21.48 )	5.29 ( 4.29 )
CORTISOL INCREASED	8	11.52 ( 5.72 - 23.18 )	11.52 ( 75.46 )	11.33 ( 6.31 )	3.5 ( 2.53 )
ATYPICAL MYCOBACTERIAL INFECTION	8	4.49 ( 2.24 - 9.01 )	4.49 ( 21.58 )	4.47 ( 2.5 )	2.16 ( 1.19 )
NEONATAL RESPIRATORY DEPRESSION	8	17.18 ( 8.51 - 34.68 )	17.18 ( 118.66 )	16.75 ( 9.31 )	4.07 ( 3.09 )
MYOPERICARDITIS	8	10.8 ( 5.37 - 21.73 )	10.8 ( 69.95 )	10.64 ( 5.93 )	3.41 ( 2.44 )
FACIAL ASYMMETRY	8	6.22 ( 3.1 - 12.49 )	6.22 ( 34.72 )	6.17 ( 3.45 )	2.63 ( 1.66 )
METASTASES TO THE MEDIASTINUM	8	13.83 ( 6.86 - 27.86 )	13.83 ( 93.15 )	13.55 ( 7.54 )	3.76 ( 2.79 )
CHRONIC INFLAMMATORY DEMYELINATING POLYRADICULONEUROPATHY	7	3.93 ( 1.87 - 8.26 )	3.93 ( 15.19 )	3.91 ( 2.1 )	1.97 ( 0.94 )
LUNG ADENOCARCINOMA STAGE IV	7	14.68 ( 6.94 - 31.06 )	14.68 ( 87.21 )	14.37 ( 7.68 )	3.84 ( 2.81 )
PNEUMOCYSTIS JIROVECII INFECTION	7	4.71 ( 2.24 - 9.9 )	4.71 ( 20.27 )	4.68 ( 2.51 )	2.23 ( 1.2 )
FRACTURED SACRUM	7	4 ( 1.9 - 8.42 )	4 ( 15.68 )	3.98 ( 2.14 )	1.99 ( 0.97 )
ACUTE LUNG INJURY	7	3.95 ( 1.88 - 8.3 )	3.95 ( 15.3 )	3.93 ( 2.11 )	1.97 ( 0.95 )
ESCHERICHIA TEST POSITIVE	7	4.05 ( 1.93 - 8.51 )	4.05 ( 15.96 )	4.03 ( 2.16 )	2.01 ( 0.99 )
PULMONARY CAVITATION	7	6.15 ( 2.92 - 12.95 )	6.15 ( 29.9 )	6.1 ( 3.27 )	2.61 ( 1.58 )
AORTITIS	7	7.98 ( 3.79 - 16.82 )	7.98 ( 42.19 )	7.89 ( 4.23 )	2.98 ( 1.95 )
CEREBRAL ARTERY THROMBOSIS	7	9.16 ( 4.34 - 19.31 )	9.16 ( 50.13 )	9.04 ( 4.84 )	3.18 ( 2.15 )
BILE DUCT STENOSIS	7	4.13 ( 1.96 - 8.69 )	4.13 ( 16.51 )	4.11 ( 2.21 )	2.04 ( 1.02 )
PRIMARY HYPOTHYROIDISM	7	27.53 ( 12.91 - 58.68 )	27.53 ( 171.44 )	26.41 ( 14.02 )	4.72 ( 3.68 )
SILENT THYROIDITIS	7	40.04 ( 18.65 - 85.97 )	40.04 ( 250.5 )	37.7 ( 19.89 )	5.24 ( 4.18 )
HYPOCHLORAEMIA	7	4.34 ( 2.07 - 9.13 )	4.34 ( 17.89 )	4.32 ( 2.32 )	2.11 ( 1.09 )
BRONCHOPLEURAL FISTULA	7	13.51 ( 6.39 - 28.57 )	13.51 ( 79.38 )	13.25 ( 7.08 )	3.73 ( 2.7 )
TUMOUR CAVITATION	7	112.94 ( 50.51 - 252.5 )	112.93 ( 658.38 )	95.9 ( 48.91 )	6.58 ( 5.48 )
MECHANICAL ILEUS	7	9.14 ( 4.33 - 19.27 )	9.14 ( 50 )	9.02 ( 4.83 )	3.17 ( 2.14 )
NEUROMYELITIS OPTICA SPECTRUM DISORDER	7	4.82 ( 2.29 - 10.14 )	4.82 ( 21.02 )	4.79 ( 2.57 )	2.26 ( 1.24 )
LUNG CYST	7	12.84 ( 6.08 - 27.14 )	12.84 ( 74.9 )	12.6 ( 6.74 )	3.66 ( 2.62 )
ROSEOLOVIRUS TEST POSITIVE	7	43.18 ( 20.08 - 92.87 )	43.18 ( 269.89 )	40.47 ( 21.32 )	5.34 ( 4.28 )
ALPHA HAEMOLYTIC STREPTOCOCCAL INFECTION	7	5.33 ( 2.53 - 11.22 )	5.33 ( 24.43 )	5.3 ( 2.84 )	2.4 ( 1.38 )
SERRATIA INFECTION	7	6.62 ( 3.15 - 13.95 )	6.62 ( 33.07 )	6.56 ( 3.52 )	2.71 ( 1.69 )
THYROTOXIC CRISIS	7	4.85 ( 2.31 - 10.2 )	4.85 ( 21.23 )	4.82 ( 2.59 )	2.27 ( 1.24 )
MYASTHENIA GRAVIS CRISIS	7	3.89 ( 1.85 - 8.19 )	3.89 ( 14.96 )	3.88 ( 2.08 )	1.95 ( 0.93 )
INTESTINAL METASTASIS	7	15.79 ( 7.46 - 33.42 )	15.79 ( 94.57 )	15.42 ( 8.23 )	3.95 ( 2.91 )
CUTANEOUS SARCOIDOSIS	7	12.2 ( 5.77 - 25.78 )	12.2 ( 70.6 )	11.99 ( 6.41 )	3.58 ( 2.55 )
MESENTERIC VEIN THROMBOSIS	7	4.92 ( 2.34 - 10.34 )	4.92 ( 21.66 )	4.89 ( 2.62 )	2.29 ( 1.26 )
GASTRIC STENOSIS	7	28.23 ( 13.24 - 60.21 )	28.23 ( 175.98 )	27.06 ( 14.36 )	4.76 ( 3.71 )
DIVERTICULITIS INTESTINAL PERFORATED	7	20.58 ( 9.69 - 43.7 )	20.58 ( 126.27 )	19.96 ( 10.63 )	4.32 ( 3.28 )
NORMOCYTIC ANAEMIA	7	3.86 ( 1.84 - 8.12 )	3.86 ( 14.74 )	3.84 ( 2.06 )	1.94 ( 0.92 )
CANDIDA TEST POSITIVE	7	12.23 ( 5.79 - 25.85 )	12.23 ( 70.83 )	12.02 ( 6.43 )	3.59 ( 2.56 )
MILLER FISHER SYNDROME	7	23.81 ( 11.19 - 50.64 )	23.81 ( 147.36 )	22.97 ( 12.22 )	4.52 ( 3.48 )
PULMONARY GRANULOMA	7	4.2 ( 2 - 8.83 )	4.2 ( 16.94 )	4.18 ( 2.24 )	2.06 ( 1.04 )
ILEAL PERFORATION	7	7.49 ( 3.56 - 15.78 )	7.49 ( 38.9 )	7.41 ( 3.97 )	2.89 ( 1.86 )
NON-SMALL CELL LUNG CANCER RECURRENT	7	20.02 ( 9.43 - 42.49 )	20.02 ( 122.58 )	19.43 ( 10.35 )	4.28 ( 3.24 )
HYPERLIPASAEMIA	7	9.68 ( 4.59 - 20.42 )	9.68 ( 53.65 )	9.55 ( 5.11 )	3.26 ( 2.23 )
CANCER FATIGUE	7	27.36 ( 12.84 - 58.31 )	27.36 ( 170.34 )	26.26 ( 13.94 )	4.71 ( 3.67 )
PANCREATIC TOXICITY	7	53.71 ( 24.83 - 116.22 )	53.71 ( 333.62 )	49.56 ( 25.98 )	5.63 ( 4.57 )
INFUSION RELATED HYPERSENSITIVITY REACTION	7	10.98 ( 5.2 - 23.19 )	10.98 ( 62.43 )	10.81 ( 5.79 )	3.43 ( 2.4 )
URETERITIS	7	31.92 ( 14.94 - 68.21 )	31.91 ( 199.5 )	30.42 ( 16.12 )	4.93 ( 3.88 )
GRAVES' DISEASE	7	9.79 ( 4.64 - 20.65 )	9.79 ( 54.38 )	9.65 ( 5.17 )	3.27 ( 2.24 )
MYXOEDEMA	7	23.55 ( 11.08 - 50.09 )	23.55 ( 145.71 )	22.74 ( 12.09 )	4.51 ( 3.47 )
DILATED CARDIOMYOPATHY	7	8.37 ( 3.97 - 17.65 )	8.37 ( 44.85 )	8.28 ( 4.43 )	3.05 ( 2.02 )
BONE INFARCTION	7	10.39 ( 4.92 - 21.92 )	10.39 ( 58.42 )	10.23 ( 5.48 )	3.36 ( 2.33 )
SERUM SICKNESS-LIKE REACTION	7	8.6 ( 4.08 - 18.14 )	8.6 ( 46.39 )	8.5 ( 4.55 )	3.09 ( 2.06 )
TROPONIN ABNORMAL	7	53.07 ( 24.54 - 114.78 )	53.06 ( 329.76 )	49.01 ( 25.7 )	5.62 ( 4.55 )
LUNG ADENOCARCINOMA RECURRENT	6	57.2 ( 24.8 - 131.94 )	57.2 ( 303.68 )	52.51 ( 26.1 )	5.71 ( 4.57 )
OESOPHAGEAL FISTULA	6	13.44 ( 5.98 - 30.16 )	13.43 ( 67.61 )	13.17 ( 6.7 )	3.72 ( 2.62 )
OPSOCLONUS MYOCLONUS	6	18.69 ( 8.3 - 42.1 )	18.69 ( 97.55 )	18.18 ( 9.21 )	4.18 ( 3.08 )
TRACHEAL STENOSIS	6	8.68 ( 3.88 - 19.43 )	8.68 ( 40.21 )	8.57 ( 4.37 )	3.1 ( 2 )
PULMONARY NECROSIS	6	12.46 ( 5.55 - 27.95 )	12.46 ( 62.01 )	12.24 ( 6.22 )	3.61 ( 2.51 )
HYDROTHORAX	6	4.9 ( 2.2 - 10.95 )	4.9 ( 18.5 )	4.87 ( 2.49 )	2.28 ( 1.19 )
EPIDERMOLYSIS	6	9.37 ( 4.18 - 20.98 )	9.37 ( 44.19 )	9.24 ( 4.71 )	3.21 ( 2.11 )
BRONCHIAL FISTULA	6	21.33 ( 9.45 - 48.12 )	21.33 ( 112.44 )	20.66 ( 10.46 )	4.37 ( 3.26 )
OROPHARYNGEAL SQUAMOUS CELL CARCINOMA	6	34.01 ( 14.96 - 77.34 )	34.01 ( 182.37 )	32.32 ( 16.25 )	5.01 ( 3.89 )
HEPATOBILIARY DISEASE	6	7.03 ( 3.14 - 15.72 )	7.03 ( 30.69 )	6.96 ( 3.55 )	2.8 ( 1.7 )
PARALYSIS RECURRENT LARYNGEAL NERVE	6	34.01 ( 14.96 - 77.34 )	34.01 ( 182.37 )	32.32 ( 16.25 )	5.01 ( 3.89 )
RENAL ARTERIOSCLEROSIS	6	17.08 ( 7.59 - 38.44 )	17.08 ( 88.44 )	16.66 ( 8.45 )	4.06 ( 2.95 )
URETERIC DILATATION	6	14.86 ( 6.61 - 33.4 )	14.86 ( 75.79 )	14.54 ( 7.39 )	3.86 ( 2.76 )
HYPERGLYCAEMIC HYPEROSMOLAR NONKETOTIC SYNDROME	6	4.03 ( 1.81 - 9 )	4.03 ( 13.6 )	4.01 ( 2.05 )	2 ( 0.91 )
TERTIARY ADRENAL INSUFFICIENCY	6	130.18 ( 54.05 - 313.57 )	130.17 ( 637.24 )	108.03 ( 51.77 )	6.76 ( 5.56 )
LYMPHANGITIS	6	5.17 ( 2.32 - 11.55 )	5.17 ( 20.02 )	5.14 ( 2.62 )	2.36 ( 1.27 )
THYROIDITIS SUBACUTE	6	14.63 ( 6.51 - 32.87 )	14.63 ( 74.47 )	14.32 ( 7.28 )	3.84 ( 2.74 )
TERMINAL ILEITIS	6	9.01 ( 4.02 - 20.17 )	9.01 ( 42.12 )	8.9 ( 4.53 )	3.15 ( 2.05 )
PERFORATION	6	5.44 ( 2.44 - 12.15 )	5.44 ( 21.55 )	5.4 ( 2.76 )	2.43 ( 1.34 )
STASIS DERMATITIS	6	6.25 ( 2.8 - 13.97 )	6.25 ( 26.2 )	6.2 ( 3.16 )	2.63 ( 1.54 )
METASTASES TO PANCREAS	6	9.71 ( 4.33 - 21.74 )	9.7 ( 46.13 )	9.57 ( 4.88 )	3.26 ( 2.16 )
ORTHOSTATIC HYPERTENSION	6	7.49 ( 3.35 - 16.75 )	7.49 ( 33.35 )	7.41 ( 3.78 )	2.89 ( 1.79 )
HELICOBACTER TEST POSITIVE	6	7.29 ( 3.26 - 16.3 )	7.29 ( 32.18 )	7.22 ( 3.68 )	2.85 ( 1.75 )
RADIATION NECROSIS	6	8.32 ( 3.72 - 18.61 )	8.32 ( 38.11 )	8.22 ( 4.19 )	3.04 ( 1.94 )
PARANEOPLASTIC DERMATOMYOSITIS	6	51.02 ( 22.2 - 117.23 )	51.01 ( 272.14 )	47.26 ( 23.56 )	5.56 ( 4.43 )
THYROXINE FREE INCREASED	6	6.54 ( 2.93 - 14.62 )	6.54 ( 27.88 )	6.49 ( 3.31 )	2.7 ( 1.6 )
VASCULAR ACCESS COMPLICATION	6	5.23 ( 2.34 - 11.68 )	5.23 ( 20.35 )	5.19 ( 2.65 )	2.38 ( 1.28 )
FLAGELLATE DERMATITIS	6	67.42 ( 29.05 - 156.47 )	67.41 ( 354.57 )	60.98 ( 30.15 )	5.93 ( 4.78 )
PROSTATIC CALCIFICATION	6	33.71 ( 14.83 - 76.64 )	33.71 ( 180.73 )	32.04 ( 16.12 )	5 ( 3.88 )
IMMUNE-MEDIATED PANCYTOPENIA	6	198.7 ( 79.35 - 497.54 )	198.68 ( 896.91 )	151.24 ( 70.17 )	7.24 ( 6.01 )
GASTROENTERITIS RADIATION	6	12.46 ( 5.55 - 27.95 )	12.46 ( 62.01 )	12.24 ( 6.22 )	3.61 ( 2.51 )
IMMUNOTOXICITY	6	145.2 ( 59.76 - 352.79 )	145.19 ( 698.1 )	118.16 ( 56.22 )	6.88 ( 5.68 )
BRONCHITIS BACTERIAL	6	5.37 ( 2.4 - 11.99 )	5.37 ( 21.16 )	5.33 ( 2.72 )	2.41 ( 1.32 )
TOXIC ERYTHEMA OF CHEMOTHERAPY	6	20.63 ( 9.15 - 46.52 )	20.63 ( 108.5 )	20.01 ( 10.13 )	4.32 ( 3.21 )
TUMOUR FISTULISATION	6	77.05 ( 33 - 179.86 )	77.04 ( 401.2 )	68.75 ( 33.82 )	6.1 ( 4.95 )
ENTEROCOLITIS BACTERIAL	5	12.1 ( 4.99 - 29.32 )	12.1 ( 49.95 )	11.89 ( 5.67 )	3.57 ( 2.38 )
NEPHRITIS ALLERGIC	5	9.42 ( 3.89 - 22.78 )	9.42 ( 37.07 )	9.29 ( 4.44 )	3.22 ( 2.03 )
AXONAL NEUROPATHY	5	4.23 ( 1.76 - 10.2 )	4.23 ( 12.27 )	4.21 ( 2.02 )	2.07 ( 0.89 )
HYPOPARATHYROIDISM	5	4.6 ( 1.91 - 11.09 )	4.6 ( 13.98 )	4.57 ( 2.19 )	2.19 ( 1.01 )
AUTOIMMUNE ARTHRITIS	5	23.65 ( 9.69 - 57.77 )	23.65 ( 104.55 )	22.83 ( 10.82 )	4.51 ( 3.31 )
TRACHEAL FISTULA	5	24.97 ( 10.21 - 61.03 )	24.97 ( 110.64 )	24.05 ( 11.39 )	4.59 ( 3.38 )
BLOOD CORTICOTROPHIN INCREASED	5	13.27 ( 5.47 - 32.19 )	13.27 ( 55.57 )	13.02 ( 6.2 )	3.7 ( 2.51 )
PARANEOPLASTIC PEMPHIGUS	5	27.84 ( 11.37 - 68.19 )	27.84 ( 123.89 )	26.7 ( 12.62 )	4.74 ( 3.53 )
HYPERMAGNESAEMIA	5	5.5 ( 2.28 - 13.27 )	5.5 ( 18.25 )	5.46 ( 2.61 )	2.45 ( 1.27 )
MENINGISM	5	7.22 ( 2.99 - 17.42 )	7.22 ( 26.47 )	7.14 ( 3.42 )	2.84 ( 1.65 )
LYMPHATIC DISORDER	5	6.21 ( 2.57 - 14.97 )	6.2 ( 21.62 )	6.15 ( 2.94 )	2.62 ( 1.44 )
OCULAR MYASTHENIA	5	10.56 ( 4.36 - 25.55 )	10.56 ( 42.54 )	10.4 ( 4.96 )	3.38 ( 2.19 )
HAEMANGIOMA OF BONE	5	19.79 ( 8.12 - 48.19 )	19.79 ( 86.46 )	19.21 ( 9.12 )	4.26 ( 3.06 )
XEROPHTHALMIA	5	6.49 ( 2.69 - 15.66 )	6.49 ( 22.97 )	6.43 ( 3.08 )	2.68 ( 1.5 )
TUMOUR EMBOLISM	5	19.3 ( 7.93 - 47 )	19.3 ( 84.18 )	18.76 ( 8.91 )	4.23 ( 3.03 )
TRIPLE NEGATIVE BREAST CANCER	5	9.17 ( 3.79 - 22.18 )	9.17 ( 35.88 )	9.05 ( 4.33 )	3.18 ( 1.99 )
SMALL CELL LUNG CANCER EXTENSIVE STAGE	5	41.4 ( 16.75 - 102.32 )	41.39 ( 184.92 )	38.9 ( 18.24 )	5.28 ( 4.06 )
SUBCLAVIAN ARTERY OCCLUSION	5	37.9 ( 15.37 - 93.47 )	37.9 ( 169.43 )	35.81 ( 16.83 )	5.16 ( 3.95 )
RADIATION MUCOSITIS	5	21.4 ( 8.78 - 52.19 )	21.4 ( 94.04 )	20.73 ( 9.83 )	4.37 ( 3.17 )
THROMBOTIC STROKE	5	4.57 ( 1.9 - 11.02 )	4.57 ( 13.86 )	4.55 ( 2.18 )	2.18 ( 1 )
TUMOUR ULCERATION	5	15.65 ( 6.44 - 38.02 )	15.65 ( 66.91 )	15.3 ( 7.28 )	3.94 ( 2.74 )
BLOOD ALKALINE PHOSPHATASE ABNORMAL	5	4.25 ( 1.76 - 10.23 )	4.25 ( 12.32 )	4.22 ( 2.02 )	2.08 ( 0.9 )
VOCAL CORD PARESIS	5	15.13 ( 6.23 - 36.72 )	15.12 ( 64.4 )	14.79 ( 7.04 )	3.89 ( 2.69 )
CYSTIC LUNG DISEASE	5	26.22 ( 10.72 - 64.14 )	26.22 ( 116.42 )	25.21 ( 11.92 )	4.66 ( 3.45 )
PACHYMENINGITIS	5	14.11 ( 5.81 - 34.23 )	14.11 ( 59.55 )	13.82 ( 6.58 )	3.79 ( 2.6 )
LUNG SQUAMOUS CELL CARCINOMA METASTATIC	5	58.26 ( 23.3 - 145.64 )	58.26 ( 257.52 )	53.4 ( 24.81 )	5.74 ( 4.5 )
SJS-TEN OVERLAP	5	6.98 ( 2.89 - 16.84 )	6.98 ( 25.31 )	6.91 ( 3.3 )	2.79 ( 1.6 )
LICHEN SCLEROSUS	5	5.59 ( 2.32 - 13.48 )	5.59 ( 18.67 )	5.55 ( 2.66 )	2.47 ( 1.29 )
ECTOPIC ACTH SYNDROME	5	68.39 ( 27.17 - 172.13 )	68.39 ( 299.46 )	61.78 ( 28.54 )	5.95 ( 4.7 )
TRI-IODOTHYRONINE FREE DECREASED	5	13.98 ( 5.76 - 33.92 )	13.98 ( 58.96 )	13.7 ( 6.53 )	3.78 ( 2.58 )
SYSTEMIC SCLERODERMA	5	5.91 ( 2.45 - 14.27 )	5.91 ( 20.22 )	5.87 ( 2.81 )	2.55 ( 1.37 )
PULMONARY CALCIFICATION	5	8.41 ( 3.48 - 20.33 )	8.41 ( 32.22 )	8.31 ( 3.97 )	3.06 ( 1.87 )
NECROTISING OESOPHAGITIS	5	8.79 ( 3.64 - 21.24 )	8.79 ( 34.03 )	8.68 ( 4.15 )	3.12 ( 1.93 )
HAND DERMATITIS	5	7.07 ( 2.93 - 17.07 )	7.07 ( 25.76 )	7 ( 3.35 )	2.81 ( 1.62 )
IDIOPATHIC INTERSTITIAL PNEUMONIA	5	14.3 ( 5.89 - 34.7 )	14.3 ( 60.47 )	14 ( 6.67 )	3.81 ( 2.61 )
PROTEIN-LOSING GASTROENTEROPATHY	5	7.51 ( 3.11 - 18.13 )	7.51 ( 27.87 )	7.43 ( 3.55 )	2.89 ( 1.71 )
CORONAVIRUS PNEUMONIA	5	29.13 ( 11.88 - 71.41 )	29.13 ( 129.8 )	27.88 ( 13.17 )	4.8 ( 3.59 )
MIXED DEAFNESS	5	54.24 ( 21.76 - 135.24 )	54.24 ( 240.55 )	50.01 ( 23.29 )	5.64 ( 4.41 )
HYPERAMYLASAEMIA	5	6.19 ( 2.57 - 14.94 )	6.19 ( 21.56 )	6.14 ( 2.94 )	2.62 ( 1.43 )
OROPHARYNGEAL OEDEMA	5	26 ( 10.63 - 63.6 )	26 ( 115.42 )	25.01 ( 11.83 )	4.64 ( 3.44 )
TONGUE FUNGAL INFECTION	5	20.43 ( 8.38 - 49.78 )	20.43 ( 89.48 )	19.82 ( 9.41 )	4.31 ( 3.11 )
CATHETER SITE RASH	5	7.9 ( 3.27 - 19.1 )	7.9 ( 29.78 )	7.82 ( 3.74 )	2.97 ( 1.78 )
MICROANGIOPATHIC HAEMOLYTIC ANAEMIA	5	4.42 ( 1.84 - 10.66 )	4.42 ( 13.16 )	4.4 ( 2.11 )	2.14 ( 0.95 )
RIGHT VENTRICULAR EJECTION FRACTION DECREASED	5	82.79 ( 32.59 - 210.35 )	82.79 ( 357.01 )	73.28 ( 33.58 )	6.2 ( 4.94 )
TRACHEAL MASS	5	64.2 ( 25.58 - 161.14 )	64.2 ( 282.28 )	58.35 ( 27.02 )	5.87 ( 4.63 )
ADRENALITIS	5	41.95 ( 16.96 - 103.72 )	41.94 ( 187.35 )	39.39 ( 18.47 )	5.3 ( 4.08 )
PNEUMONIA HAEMOPHILUS	5	7.81 ( 3.23 - 18.86 )	7.81 ( 29.31 )	7.72 ( 3.69 )	2.95 ( 1.76 )
OVERLAP SYNDROME	5	7.42 ( 3.07 - 17.92 )	7.42 ( 27.45 )	7.34 ( 3.51 )	2.88 ( 1.69 )
OESOPHAGOMEDIASTINAL FISTULA	5	393.25 ( 128.65 - 1202.12 )	393.23 ( 1203.79 )	242.37 ( 95.16 )	7.92 ( 6.51 )
IMMUNE-MEDIATED CHOLESTASIS	5	242 ( 86.27 - 678.84 )	241.99 ( 866.64 )	175.05 ( 73.85 )	7.45 ( 6.1 )
ANTI-THYROID ANTIBODY POSITIVE	5	7.05 ( 2.92 - 17.03 )	7.05 ( 25.69 )	6.99 ( 3.34 )	2.8 ( 1.62 )
ENOSTOSIS	5	74.91 ( 29.63 - 189.33 )	74.9 ( 325.79 )	67.04 ( 30.86 )	6.07 ( 4.82 )
PLEURAL INFECTION	4	12.4 ( 4.61 - 33.35 )	12.4 ( 41.1 )	12.18 ( 5.32 )	3.61 ( 2.3 )
SMALL INTESTINE ADENOCARCINOMA	4	17.48 ( 6.47 - 47.2 )	17.48 ( 60.46 )	17.03 ( 7.42 )	4.09 ( 2.78 )
DIABETIC KETOACIDOTIC HYPERGLYCAEMIC COMA	4	14.98 ( 5.56 - 40.38 )	14.98 ( 50.97 )	14.66 ( 6.39 )	3.87 ( 2.56 )
PNEUMONIA MORAXELLA	4	39.32 ( 14.32 - 107.99 )	39.32 ( 140.61 )	37.07 ( 15.92 )	5.21 ( 3.88 )
THROMBOSIS MESENTERIC VESSEL	4	12.34 ( 4.59 - 33.19 )	12.34 ( 40.87 )	12.12 ( 5.29 )	3.6 ( 2.29 )
STEATOHEPATITIS	4	5.21 ( 1.95 - 13.94 )	5.21 ( 13.5 )	5.18 ( 2.27 )	2.37 ( 1.07 )
DUODENAL STENOSIS	4	6.02 ( 2.25 - 16.12 )	6.02 ( 16.59 )	5.97 ( 2.62 )	2.58 ( 1.28 )
LYMPH NODE ABSCESS	4	27.66 ( 10.16 - 75.28 )	27.66 ( 98.44 )	26.53 ( 11.48 )	4.73 ( 3.41 )
TUMOUR INVASION	4	5.92 ( 2.21 - 15.85 )	5.92 ( 16.21 )	5.88 ( 2.58 )	2.55 ( 1.26 )
METASTASES TO ABDOMINAL WALL	4	14.55 ( 5.4 - 39.2 )	14.55 ( 49.32 )	14.24 ( 6.21 )	3.83 ( 2.52 )
VESICAL FISTULA	4	11.19 ( 4.16 - 30.06 )	11.19 ( 36.45 )	11.01 ( 4.81 )	3.46 ( 2.16 )
SHOCK SYMPTOM	4	8.59 ( 3.2 - 23.04 )	8.59 ( 26.46 )	8.49 ( 3.72 )	3.09 ( 1.78 )
LIPASE ABNORMAL	4	12.78 ( 4.75 - 34.38 )	12.77 ( 42.55 )	12.54 ( 5.48 )	3.65 ( 2.34 )
ERYTHROPENIA	4	8.68 ( 3.24 - 23.28 )	8.68 ( 26.8 )	8.57 ( 3.75 )	3.1 ( 1.8 )
PEPTOSTREPTOCOCCUS INFECTION	4	29.96 ( 10.99 - 81.7 )	29.96 ( 106.89 )	28.64 ( 12.37 )	4.84 ( 3.51 )
BLOOD ALBUMIN ABNORMAL	4	6.04 ( 2.25 - 16.16 )	6.04 ( 16.64 )	5.99 ( 2.63 )	2.58 ( 1.28 )
BONE MARROW INFILTRATION	4	7.47 ( 2.79 - 20.01 )	7.47 ( 22.14 )	7.39 ( 3.24 )	2.89 ( 1.59 )
RELAPSING FEVER	4	9.72 ( 3.62 - 26.09 )	9.72 ( 30.8 )	9.58 ( 4.19 )	3.26 ( 1.96 )
COLD TYPE HAEMOLYTIC ANAEMIA	4	13.6 ( 5.05 - 36.63 )	13.6 ( 45.72 )	13.34 ( 5.82 )	3.74 ( 2.43 )
POSTURAL TREMOR	4	10.53 ( 3.92 - 28.29 )	10.53 ( 33.93 )	10.37 ( 4.54 )	3.37 ( 2.07 )
GLOBULINS INCREASED	4	7.89 ( 2.94 - 21.15 )	7.89 ( 23.77 )	7.8 ( 3.42 )	2.96 ( 1.66 )
ADRENOMEGALY	4	14.38 ( 5.34 - 38.75 )	14.38 ( 48.69 )	14.08 ( 6.14 )	3.82 ( 2.51 )
METASTASES TO STOMACH	4	7.15 ( 2.67 - 19.16 )	7.15 ( 20.92 )	7.08 ( 3.1 )	2.82 ( 1.52 )
CREATININE RENAL CLEARANCE ABNORMAL	4	5.77 ( 2.16 - 15.45 )	5.77 ( 15.64 )	5.73 ( 2.51 )	2.52 ( 1.22 )
BRACHIOCEPHALIC VEIN THROMBOSIS	4	23.74 ( 8.75 - 64.43 )	23.74 ( 83.97 )	22.92 ( 9.94 )	4.52 ( 3.2 )
FISTULA OF SMALL INTESTINE	4	7.7 ( 2.87 - 20.63 )	7.7 ( 23.02 )	7.62 ( 3.34 )	2.93 ( 1.63 )
OESOPHAGEAL SQUAMOUS CELL CARCINOMA	4	10.99 ( 4.09 - 29.53 )	10.99 ( 35.7 )	10.82 ( 4.73 )	3.44 ( 2.13 )
CYSTITIS ESCHERICHIA	4	7.91 ( 2.95 - 21.22 )	7.91 ( 23.86 )	7.83 ( 3.43 )	2.97 ( 1.67 )
AXONAL AND DEMYELINATING POLYNEUROPATHY	4	34.96 ( 12.77 - 95.67 )	34.95 ( 124.99 )	33.17 ( 14.28 )	5.05 ( 3.72 )
OLIGOASTROCYTOMA	4	100.67 ( 35.04 - 289.27 )	100.67 ( 340.27 )	86.92 ( 35.94 )	6.44 ( 5.05 )
SECONDARY CEREBELLAR DEGENERATION	4	51.36 ( 18.54 - 142.33 )	51.36 ( 182.61 )	47.56 ( 20.27 )	5.57 ( 4.22 )
GLIOSIS	4	6.4 ( 2.39 - 17.15 )	6.4 ( 18.06 )	6.35 ( 2.78 )	2.67 ( 1.37 )
ECZEMA ASTEATOTIC	4	6.28 ( 2.34 - 16.8 )	6.28 ( 17.57 )	6.22 ( 2.73 )	2.64 ( 1.34 )
SMALL CELL LUNG CANCER RECURRENT	4	59.92 ( 21.49 - 167.12 )	59.92 ( 211.6 )	54.8 ( 23.23 )	5.78 ( 4.42 )
OESOPHAGEAL CARCINOMA RECURRENT	4	37.01 ( 13.5 - 101.46 )	37.01 ( 132.36 )	35.01 ( 15.06 )	5.13 ( 3.8 )
BREAST NECROSIS	4	14.89 ( 5.53 - 40.14 )	14.89 ( 50.64 )	14.57 ( 6.36 )	3.86 ( 2.56 )
LENTIGO MALIGNA	4	9.95 ( 3.7 - 26.71 )	9.95 ( 31.69 )	9.81 ( 4.29 )	3.29 ( 1.99 )
PLEUROCUTANEOUS FISTULA	4	193.6 ( 63.12 - 593.76 )	193.59 ( 586.06 )	148.27 ( 58.05 )	7.21 ( 5.75 )
ALLERGIC COLITIS	4	61.39 ( 21.99 - 171.38 )	61.38 ( 216.48 )	56.01 ( 23.73 )	5.81 ( 4.45 )
PERICARDIAL EFFUSION MALIGNANT	4	17.36 ( 6.43 - 46.87 )	17.36 ( 60 )	16.92 ( 7.37 )	4.08 ( 2.77 )
DERMATOSIS	4	4.63 ( 1.73 - 12.39 )	4.63 ( 11.32 )	4.61 ( 2.02 )	2.2 ( 0.91 )
ADRENAL ADENOMA	4	4.66 ( 1.74 - 12.46 )	4.66 ( 11.42 )	4.63 ( 2.03 )	2.21 ( 0.92 )
EASTERN COOPERATIVE ONCOLOGY GROUP PERFORMANCE STATUS ABNORMAL	4	48.4 ( 17.5 - 133.82 )	48.4 ( 172.41 )	45.01 ( 19.22 )	5.49 ( 4.15 )
SENSORIMOTOR DISORDER	4	5.61 ( 2.09 - 15 )	5.61 ( 15 )	5.56 ( 2.44 )	2.48 ( 1.18 )
PULMONARY SEPTAL THICKENING	4	41.95 ( 15.24 - 115.42 )	41.94 ( 149.88 )	39.39 ( 16.89 )	5.3 ( 3.96 )
SMALL CELL LUNG CANCER METASTATIC	4	7.96 ( 2.97 - 21.35 )	7.96 ( 24.05 )	7.88 ( 3.45 )	2.98 ( 1.68 )
ENDOCARDITIS NONINFECTIVE	4	20.97 ( 7.74 - 56.8 )	20.97 ( 73.63 )	20.33 ( 8.83 )	4.35 ( 3.03 )
KL-6 INCREASED	4	16.78 ( 6.22 - 45.29 )	16.78 ( 57.81 )	16.37 ( 7.13 )	4.03 ( 2.72 )
HYPERADRENOCORTICISM	4	12.04 ( 4.48 - 32.39 )	12.04 ( 39.74 )	11.83 ( 5.17 )	3.56 ( 2.26 )
CANDIDA PNEUMONIA	4	8.53 ( 3.18 - 22.88 )	8.53 ( 26.24 )	8.43 ( 3.69 )	3.08 ( 1.77 )
PULMONARY TUMOUR THROMBOTIC MICROANGIOPATHY	4	44.15 ( 16.02 - 121.69 )	44.15 ( 157.64 )	41.32 ( 17.69 )	5.37 ( 4.03 )
CORTISOL ABNORMAL	4	19.07 ( 7.05 - 51.56 )	19.07 ( 66.46 )	18.53 ( 8.06 )	4.21 ( 2.9 )
MASTOID DISORDER	4	27.66 ( 10.16 - 75.28 )	27.66 ( 98.44 )	26.53 ( 11.48 )	4.73 ( 3.41 )
BLOOD CORTICOTROPHIN ABNORMAL	4	31.46 ( 11.52 - 85.88 )	31.46 ( 112.34 )	30.01 ( 12.95 )	4.91 ( 3.58 )
BACTEROIDES INFECTION	4	11.54 ( 4.29 - 31.04 )	11.54 ( 37.83 )	11.35 ( 4.96 )	3.51 ( 2.2 )
PHARYNGEAL NECROSIS	4	61.39 ( 21.99 - 171.38 )	61.38 ( 216.48 )	56.01 ( 23.73 )	5.81 ( 4.45 )
CEREBRAL ARTERIOSCLEROSIS	4	6.99 ( 2.61 - 18.73 )	6.99 ( 20.31 )	6.92 ( 3.04 )	2.79 ( 1.49 )
LIVER SCAN ABNORMAL	4	17.01 ( 6.3 - 45.91 )	17 ( 58.67 )	16.58 ( 7.22 )	4.05 ( 2.74 )
GONADOTROPHIN DEFICIENCY	4	114.4 ( 39.42 - 331.99 )	114.39 ( 380.44 )	96.95 ( 39.75 )	6.6 ( 5.19 )
CSF PROTEIN ABNORMAL	4	61.39 ( 21.99 - 171.38 )	61.38 ( 216.48 )	56.01 ( 23.73 )	5.81 ( 4.45 )
MESENTERIC PANNICULITIS	4	10.07 ( 3.75 - 27.03 )	10.07 ( 32.15 )	9.92 ( 4.34 )	3.31 ( 2.01 )
MEDIASTINITIS	4	4.92 ( 1.84 - 13.15 )	4.92 ( 12.38 )	4.89 ( 2.14 )	2.29 ( 0.99 )
EVANS SYNDROME	4	6.71 ( 2.51 - 17.98 )	6.71 ( 19.24 )	6.65 ( 2.92 )	2.73 ( 1.43 )
RETROGRADE AMNESIA	4	5.66 ( 2.11 - 15.14 )	5.66 ( 15.19 )	5.61 ( 2.46 )	2.49 ( 1.19 )
CYTOKINE INCREASED	4	21.7 ( 8.01 - 58.79 )	21.7 ( 76.33 )	21.01 ( 9.12 )	4.39 ( 3.08 )
MYOPATHY TOXIC	4	4.95 ( 1.85 - 13.25 )	4.95 ( 12.53 )	4.92 ( 2.16 )	2.3 ( 1 )
STOMATOCOCCAL INFECTION	3	16.85 ( 5.35 - 53.05 )	16.85 ( 43.57 )	16.44 ( 6.3 )	4.04 ( 2.57 )
TUMOUR COMPRESSION	3	6.42 ( 2.06 - 20.02 )	6.42 ( 13.59 )	6.37 ( 2.46 )	2.67 ( 1.22 )
LEUKAEMOID REACTION	3	8.43 ( 2.7 - 26.33 )	8.43 ( 19.38 )	8.33 ( 3.21 )	3.06 ( 1.6 )
GRAM STAIN POSITIVE	3	10.66 ( 3.41 - 33.38 )	10.66 ( 25.84 )	10.5 ( 4.04 )	3.39 ( 1.93 )
BRONCHIAL HAEMORRHAGE	3	6.31 ( 2.02 - 19.69 )	6.31 ( 13.28 )	6.26 ( 2.42 )	2.65 ( 1.19 )
BRACHIAL PLEXOPATHY	3	9.73 ( 3.11 - 30.43 )	9.73 ( 23.14 )	9.6 ( 3.7 )	3.26 ( 1.81 )
MUSCLE OEDEMA	3	10.04 ( 3.21 - 31.41 )	10.04 ( 24.04 )	9.9 ( 3.81 )	3.31 ( 1.85 )
GLOMERULONEPHROPATHY	3	7.64 ( 2.45 - 23.86 )	7.64 ( 17.11 )	7.56 ( 2.92 )	2.92 ( 1.46 )
SUBENDOCARDIAL ISCHAEMIA	3	18.51 ( 5.87 - 58.34 )	18.5 ( 48.26 )	18 ( 6.89 )	4.17 ( 2.7 )
PULMONARY VENOUS THROMBOSIS	3	15.1 ( 4.8 - 47.46 )	15.1 ( 38.57 )	14.77 ( 5.67 )	3.88 ( 2.42 )
GALLBLADDER RUPTURE	3	5.79 ( 1.86 - 18.05 )	5.79 ( 11.78 )	5.75 ( 2.22 )	2.52 ( 1.07 )
MEAN CELL HAEMOGLOBIN CONCENTRATION ABNORMAL	3	15.1 ( 4.8 - 47.46 )	15.1 ( 38.57 )	14.77 ( 5.67 )	3.88 ( 2.42 )
AMPUTATION STUMP PAIN	3	24.84 ( 7.83 - 78.73 )	24.84 ( 66.02 )	23.93 ( 9.11 )	4.58 ( 3.1 )
ADRENAL GLAND CANCER METASTATIC	3	31.99 ( 10.03 - 102.06 )	31.99 ( 85.71 )	30.49 ( 11.55 )	4.93 ( 3.44 )
ACUTE POLYNEUROPATHY	3	8.46 ( 2.71 - 26.45 )	8.46 ( 19.48 )	8.37 ( 3.22 )	3.06 ( 1.61 )
OSTEORADIONECROSIS	3	8.66 ( 2.77 - 27.06 )	8.66 ( 20.05 )	8.55 ( 3.3 )	3.1 ( 1.64 )
PARANEOPLASTIC MYELOPATHY	3	471.89 ( 105.61 - 2108.52 )	471.88 ( 805.51 )	270.07 ( 77.18 )	8.08 ( 6.31 )
PARVOVIRUS B19 TEST POSITIVE	3	31.99 ( 10.03 - 102.06 )	31.99 ( 85.71 )	30.49 ( 11.55 )	4.93 ( 3.44 )
GAS GANGRENE	3	6.03 ( 1.93 - 18.8 )	6.03 ( 12.47 )	5.98 ( 2.31 )	2.58 ( 1.13 )
MEDIASTINUM NEOPLASM	3	12.93 ( 4.12 - 40.55 )	12.93 ( 32.35 )	12.69 ( 4.87 )	3.67 ( 2.2 )
ACHROMOBACTER INFECTION	3	22.74 ( 7.19 - 71.96 )	22.74 ( 60.18 )	21.98 ( 8.38 )	4.46 ( 2.98 )
KLEBSIELLA URINARY TRACT INFECTION	3	14.09 ( 4.49 - 44.23 )	14.09 ( 35.67 )	13.8 ( 5.3 )	3.79 ( 2.32 )
BACTERIAL TRANSLOCATION	3	7.55 ( 2.42 - 23.57 )	7.55 ( 16.85 )	7.47 ( 2.88 )	2.9 ( 1.45 )
GASTROENTERITIS PSEUDOMONAS	3	62.92 ( 19.2 - 206.17 )	62.92 ( 166.18 )	57.29 ( 21.22 )	5.84 ( 4.31 )
PERITONEAL EFFLUENT LEUKOCYTE COUNT INCREASED	3	33.71 ( 10.55 - 107.69 )	33.71 ( 90.36 )	32.04 ( 12.12 )	5 ( 3.51 )
METASTATIC BRONCHIAL CARCINOMA	3	10.2 ( 3.26 - 31.93 )	10.2 ( 24.5 )	10.06 ( 3.87 )	3.33 ( 1.87 )
ENCEPHALITIS BRAIN STEM	3	13.58 ( 4.33 - 42.62 )	13.58 ( 34.22 )	13.31 ( 5.11 )	3.73 ( 2.27 )
NECROTIC LYMPHADENOPATHY	3	23.3 ( 7.36 - 73.77 )	23.3 ( 61.75 )	22.51 ( 8.58 )	4.49 ( 3.02 )
AORTO-OESOPHAGEAL FISTULA	3	22.21 ( 7.02 - 70.23 )	22.21 ( 58.68 )	21.48 ( 8.2 )	4.43 ( 2.95 )
PHRENIC NERVE PARALYSIS	3	9.78 ( 3.13 - 30.59 )	9.78 ( 23.28 )	9.65 ( 3.71 )	3.27 ( 1.81 )
JUGULAR VEIN OCCLUSION	3	41.95 ( 13.04 - 134.98 )	41.94 ( 112.41 )	39.39 ( 14.81 )	5.3 ( 3.8 )
LACTOBACILLUS INFECTION	3	12.67 ( 4.04 - 39.73 )	12.67 ( 31.6 )	12.44 ( 4.78 )	3.64 ( 2.18 )
MALIGNANT NEOPLASM OF PLEURA	3	16.41 ( 5.22 - 51.65 )	16.41 ( 42.32 )	16.02 ( 6.14 )	4 ( 2.54 )
HEPATIC CALCIFICATION	3	13.29 ( 4.24 - 41.71 )	13.29 ( 33.4 )	13.04 ( 5.01 )	3.7 ( 2.24 )
BILIARY CYST	3	12.34 ( 3.94 - 38.68 )	12.34 ( 30.65 )	12.12 ( 4.66 )	3.6 ( 2.14 )
CYTOMEGALOVIRUS HEPATITIS	3	5.84 ( 1.87 - 18.22 )	5.84 ( 11.93 )	5.8 ( 2.24 )	2.54 ( 1.08 )
VACCINATION SITE REACTION	3	19.26 ( 6.11 - 60.76 )	19.26 ( 50.39 )	18.72 ( 7.16 )	4.23 ( 2.76 )
POST PROCEDURAL PNEUMONIA	3	7.18 ( 2.3 - 22.4 )	7.18 ( 15.77 )	7.11 ( 2.74 )	2.83 ( 1.38 )
MUCOCUTANEOUS LEISHMANIASIS	3	16.85 ( 5.35 - 53.05 )	16.85 ( 43.57 )	16.44 ( 6.3 )	4.04 ( 2.57 )
HEPATIC CANCER RECURRENT	3	7.15 ( 2.29 - 22.31 )	7.15 ( 15.69 )	7.08 ( 2.73 )	2.82 ( 1.37 )
PARATRACHEAL LYMPHADENOPATHY	3	17.64 ( 5.6 - 55.57 )	17.64 ( 45.81 )	17.19 ( 6.58 )	4.1 ( 2.63 )
LIVER SARCOIDOSIS	3	33.12 ( 10.37 - 105.74 )	33.11 ( 88.76 )	31.51 ( 11.93 )	4.98 ( 3.49 )
HAEMORRHAGIC HEPATIC CYST	3	23.3 ( 7.36 - 73.77 )	23.3 ( 61.75 )	22.51 ( 8.58 )	4.49 ( 3.02 )
CEREBRAL MICROEMBOLISM	3	117.97 ( 34.37 - 404.89 )	117.97 ( 293 )	99.5 ( 35.46 )	6.64 ( 5.06 )
TRI-IODOTHYRONINE FREE INCREASED	3	12.34 ( 3.94 - 38.68 )	12.34 ( 30.65 )	12.12 ( 4.66 )	3.6 ( 2.14 )
METABOLIC FUNCTION TEST ABNORMAL	3	7.23 ( 2.32 - 22.57 )	7.23 ( 15.93 )	7.16 ( 2.76 )	2.84 ( 1.39 )
LYMPH NODE FIBROSIS	3	111.03 ( 32.54 - 378.89 )	111.03 ( 278.05 )	94.53 ( 33.85 )	6.56 ( 4.99 )
PNEUMOBILIA	3	13.2 ( 4.21 - 41.41 )	13.2 ( 33.13 )	12.95 ( 4.97 )	3.69 ( 2.23 )
POLYCHONDRITIS	3	5.6 ( 1.8 - 17.45 )	5.6 ( 11.24 )	5.56 ( 2.15 )	2.48 ( 1.02 )
BRONCHOPNEUMOPATHY	3	5.46 ( 1.75 - 17 )	5.46 ( 10.82 )	5.42 ( 2.09 )	2.44 ( 0.99 )
IMMOBILISATION SYNDROME	3	11.8 ( 3.76 - 36.97 )	11.8 ( 29.1 )	11.6 ( 4.46 )	3.54 ( 2.08 )
ANTIACETYLCHOLINE RECEPTOR ANTIBODY POSITIVE	3	30.44 ( 9.56 - 96.99 )	30.44 ( 81.49 )	29.08 ( 11.03 )	4.86 ( 3.38 )
ANASTOMOTIC STENOSIS	3	5.77 ( 1.85 - 17.99 )	5.77 ( 11.73 )	5.73 ( 2.21 )	2.52 ( 1.07 )
GASTRIN-RELEASING PEPTIDE PRECURSOR INCREASED	3	943.79 ( 157.69 - 5648.46 )	943.75 ( 1130.1 )	378.1 ( 84.61 )	8.56 ( 6.7 )
AORTIC EMBOLUS	3	20.3 ( 6.43 - 64.08 )	20.3 ( 53.32 )	19.69 ( 7.52 )	4.3 ( 2.83 )
CEREBRAL FUNGAL INFECTION	3	8.03 ( 2.57 - 25.09 )	8.03 ( 18.24 )	7.94 ( 3.06 )	2.99 ( 1.53 )
LOSS OF BLADDER SENSATION	3	13.68 ( 4.36 - 42.93 )	13.68 ( 34.5 )	13.41 ( 5.15 )	3.75 ( 2.28 )
PELVIC FLOOR MUSCLE WEAKNESS	3	12.42 ( 3.96 - 38.94 )	12.42 ( 30.89 )	12.2 ( 4.69 )	3.61 ( 2.15 )
MONOCYTE COUNT ABNORMAL	3	10.26 ( 3.28 - 32.1 )	10.26 ( 24.66 )	10.11 ( 3.89 )	3.34 ( 1.88 )
EOSINOPHIL PERCENTAGE DECREASED	3	10.85 ( 3.46 - 33.96 )	10.85 ( 26.37 )	10.68 ( 4.11 )	3.42 ( 1.96 )
PROCALCITONIN DECREASED	3	31.99 ( 10.03 - 102.06 )	31.99 ( 85.71 )	30.49 ( 11.55 )	4.93 ( 3.44 )
BLOOD CREATINE DECREASED	3	7.1 ( 2.27 - 22.14 )	7.1 ( 15.54 )	7.03 ( 2.71 )	2.81 ( 1.36 )
INTERSTITIAL LUNG ABNORMALITY	3	58.99 ( 18.06 - 192.63 )	58.98 ( 156.35 )	54.01 ( 20.07 )	5.76 ( 4.23 )
CSF VOLUME INCREASED	3	18.15 ( 5.76 - 57.2 )	18.15 ( 47.25 )	17.67 ( 6.76 )	4.14 ( 2.67 )
PITUITARY ENLARGEMENT	3	9.73 ( 3.11 - 30.43 )	9.73 ( 23.14 )	9.6 ( 3.7 )	3.26 ( 1.81 )
HEPATIC CYST INFECTION	3	21.21 ( 6.71 - 67.02 )	21.21 ( 55.88 )	20.55 ( 7.85 )	4.36 ( 2.89 )
SPECIFIC GRAVITY URINE INCREASED	3	15.47 ( 4.92 - 48.64 )	15.47 ( 39.63 )	15.12 ( 5.8 )	3.92 ( 2.45 )
PLEURAL ADHESION	3	9.93 ( 3.18 - 31.08 )	9.93 ( 23.73 )	9.8 ( 3.77 )	3.29 ( 1.83 )
CANDIDA ENDOPHTHALMITIS	3	19.07 ( 6.05 - 60.13 )	19.07 ( 49.84 )	18.53 ( 7.09 )	4.21 ( 2.74 )
ALVEOLAR LUNG DISEASE	3	10.66 ( 3.41 - 33.38 )	10.66 ( 25.84 )	10.5 ( 4.04 )	3.39 ( 1.93 )
BONE METABOLISM DISORDER	3	7.07 ( 2.27 - 22.06 )	7.07 ( 15.46 )	7 ( 2.7 )	2.81 ( 1.35 )
PULMONARY HILAR ENLARGEMENT	3	35.61 ( 11.13 - 113.97 )	35.61 ( 95.52 )	33.76 ( 12.76 )	5.08 ( 3.58 )
CARBUNCLE	3	7.52 ( 2.41 - 23.48 )	7.52 ( 16.76 )	7.44 ( 2.87 )	2.9 ( 1.44 )
KIDNEY CONGESTION	3	13.68 ( 4.36 - 42.93 )	13.68 ( 34.5 )	13.41 ( 5.15 )	3.75 ( 2.28 )
ORAL DYSAESTHESIA	3	10.43 ( 3.33 - 32.64 )	10.43 ( 25.16 )	10.27 ( 3.95 )	3.36 ( 1.9 )
IMMUNOGLOBULIN G4 RELATED DISEASE	3	8.07 ( 2.58 - 25.19 )	8.07 ( 18.34 )	7.98 ( 3.08 )	3 ( 1.54 )
RETICULOCYTE COUNT ABNORMAL	3	17.98 ( 5.71 - 56.64 )	17.98 ( 46.76 )	17.5 ( 6.7 )	4.13 ( 2.66 )
TRI-IODOTHYRONINE ABNORMAL	3	18.88 ( 5.99 - 59.52 )	18.88 ( 49.31 )	18.35 ( 7.02 )	4.2 ( 2.73 )
SYNOVIAL RUPTURE	3	5.99 ( 1.92 - 18.68 )	5.99 ( 12.36 )	5.94 ( 2.3 )	2.57 ( 1.12 )
RAOULTELLA ORNITHINOLYTICA INFECTION	3	33.71 ( 10.55 - 107.69 )	33.71 ( 90.36 )	32.04 ( 12.12 )	5 ( 3.51 )
TYPE 3 DIABETES MELLITUS	3	36.3 ( 11.34 - 116.23 )	36.3 ( 97.36 )	34.37 ( 12.98 )	5.1 ( 3.61 )
PULMONARY OSSIFICATION	3	69.91 ( 21.21 - 230.45 )	69.91 ( 183.39 )	63.02 ( 23.23 )	5.98 ( 4.44 )
RHEUMATOID FACTOR	3	18.88 ( 5.99 - 59.52 )	18.88 ( 49.31 )	18.35 ( 7.02 )	4.2 ( 2.73 )
MICROVASCULAR CORONARY ARTERY DISEASE	3	13.58 ( 4.33 - 42.62 )	13.58 ( 34.22 )	13.31 ( 5.11 )	3.73 ( 2.27 )

## Sheet: Supplementary Table 4
Supplementary Table 4: Analysis of Signal Strength for Preferred Terms Associated with Immune Checkpoint Inhibitor Monotherapy in the FAERS Database.
PT	a	ROR(95%Cl)	PRR(x2)	EBGM(EBGM05)	IC(IC025)
DEATH	19613	3.27 ( 3.22 - 3.32 )	3.17 ( 28741.14 )	3.11 ( 3.07 )	1.64 ( 1.62 )
MALIGNANT NEOPLASM PROGRESSION	17687	32.66 ( 32.11 - 33.21 )	31.38 ( 411414.86 )	24.99 ( 24.64 )	4.64 ( 4.62 )
PYREXIA	6044	2.53 ( 2.46 - 2.59 )	2.5 ( 5378.69 )	2.47 ( 2.42 )	1.31 ( 1.27 )
DECREASED APPETITE	4089	2.46 ( 2.39 - 2.54 )	2.45 ( 3455.04 )	2.42 ( 2.36 )	1.28 ( 1.23 )
COLITIS	3911	17.05 ( 16.49 - 17.63 )	16.91 ( 51214.98 )	14.91 ( 14.5 )	3.9 ( 3.85 )
PNEUMONITIS	3779	24.81 ( 23.95 - 25.69 )	24.6 ( 70803.39 )	20.52 ( 19.93 )	4.36 ( 4.31 )
HYPOTHYROIDISM	3237	16.55 ( 15.95 - 17.17 )	16.43 ( 41188.98 )	14.54 ( 14.1 )	3.86 ( 3.81 )
INTERSTITIAL LUNG DISEASE	3189	10.39 ( 10.02 - 10.78 )	10.32 ( 24705.73 )	9.57 ( 9.29 )	3.26 ( 3.21 )
ANAEMIA	2901	2.15 ( 2.07 - 2.23 )	2.14 ( 1739.4 )	2.12 ( 2.06 )	1.08 ( 1.03 )
ADVERSE EVENT	2837	4.46 ( 4.3 - 4.63 )	4.44 ( 7294.72 )	4.31 ( 4.18 )	2.11 ( 2.05 )
ADRENAL INSUFFICIENCY	2097	33.61 ( 32.02 - 35.28 )	33.45 ( 51419.62 )	26.27 ( 25.22 )	4.72 ( 4.65 )
GENERAL PHYSICAL HEALTH DETERIORATION	2065	2.69 ( 2.57 - 2.81 )	2.68 ( 2126.62 )	2.64 ( 2.55 )	1.4 ( 1.34 )
HEPATIC FUNCTION ABNORMAL	2029	8.69 ( 8.31 - 9.09 )	8.66 ( 12808.45 )	8.13 ( 7.83 )	3.02 ( 2.96 )
PLATELET COUNT DECREASED	1925	2.6 ( 2.48 - 2.72 )	2.59 ( 1839.15 )	2.55 ( 2.46 )	1.35 ( 1.29 )
THROMBOCYTOPENIA	1886	2.48 ( 2.37 - 2.6 )	2.48 ( 1629.42 )	2.45 ( 2.35 )	1.29 ( 1.22 )
FEBRILE NEUTROPENIA	1878	4.16 ( 3.97 - 4.35 )	4.14 ( 4331.96 )	4.04 ( 3.88 )	2.01 ( 1.95 )
SEPSIS	1856	2.38 ( 2.27 - 2.49 )	2.37 ( 1448.7 )	2.35 ( 2.26 )	1.23 ( 1.16 )
PLEURAL EFFUSION	1771	4.28 ( 4.09 - 4.49 )	4.27 ( 4285.66 )	4.16 ( 3.99 )	2.06 ( 1.99 )
IMMUNE-MEDIATED ENTEROCOLITIS	1721	343.52 ( 312.88 - 377.16 )	342.18 ( 149849.41 )	88.32 ( 81.68 )	6.46 ( 6.37 )
MYOCARDITIS	1569	25.7 ( 24.33 - 27.14 )	25.61 ( 30480.43 )	21.21 ( 20.26 )	4.41 ( 4.33 )
RENAL IMPAIRMENT	1513	2.58 ( 2.45 - 2.71 )	2.57 ( 1425.72 )	2.54 ( 2.43 )	1.34 ( 1.27 )
LIVER DISORDER	1436	4.94 ( 4.68 - 5.21 )	4.93 ( 4315.25 )	4.77 ( 4.56 )	2.25 ( 2.18 )
RESPIRATORY FAILURE	1430	2.87 ( 2.72 - 3.02 )	2.86 ( 1690.13 )	2.82 ( 2.69 )	1.49 ( 1.42 )
NEUTROPHIL COUNT DECREASED	1429	5.21 ( 4.95 - 5.5 )	5.2 ( 4646.75 )	5.02 ( 4.81 )	2.33 ( 2.25 )
HYPOPHYSITIS	1392	429.15 ( 383.24 - 480.55 )	427.79 ( 127895.11 )	93.09 ( 84.68 )	6.54 ( 6.44 )
HYPONATRAEMIA	1373	3.61 ( 3.42 - 3.8 )	3.6 ( 2500.32 )	3.52 ( 3.37 )	1.82 ( 1.74 )
HEPATITIS	1346	8.61 ( 8.15 - 9.1 )	8.59 ( 8413.07 )	8.07 ( 7.71 )	3.01 ( 2.93 )
ALANINE AMINOTRANSFERASE INCREASED	1280	3.37 ( 3.19 - 3.57 )	3.37 ( 2071.04 )	3.3 ( 3.15 )	1.72 ( 1.64 )
ASPARTATE AMINOTRANSFERASE INCREASED	1277	4 ( 3.78 - 4.23 )	3.99 ( 2772.93 )	3.89 ( 3.72 )	1.96 ( 1.88 )
IMMUNE-MEDIATED HEPATIC DISORDER	1185	998.97 ( 838.44 - 1190.24 )	996.28 ( 124494.85 )	106.16 ( 91.69 )	6.73 ( 6.61 )
STOMATITIS	1151	2.68 ( 2.53 - 2.84 )	2.68 ( 1181.79 )	2.64 ( 2.51 )	1.4 ( 1.31 )
LUNG DISORDER	1098	3.27 ( 3.08 - 3.47 )	3.26 ( 1679.71 )	3.2 ( 3.05 )	1.68 ( 1.59 )
MYELOSUPPRESSION	1069	5.95 ( 5.59 - 6.32 )	5.93 ( 4177.48 )	5.7 ( 5.41 )	2.51 ( 2.42 )
MYOSITIS	1047	21.49 ( 20.12 - 22.95 )	21.44 ( 17260.93 )	18.29 ( 17.31 )	4.19 ( 4.1 )
RADIATION PNEUMONITIS	1041	160.97 ( 146.61 - 176.74 )	160.59 ( 69830.65 )	68.5 ( 63.35 )	6.1 ( 5.99 )
DIABETIC KETOACIDOSIS	959	5.9 ( 5.53 - 6.3 )	5.89 ( 3709.32 )	5.66 ( 5.36 )	2.5 ( 2.4 )
ASCITES	940	4.72 ( 4.42 - 5.04 )	4.71 ( 2645.03 )	4.57 ( 4.33 )	2.19 ( 2.1 )
METASTASES TO CENTRAL NERVOUS SYSTEM	938	11.74 ( 10.97 - 12.55 )	11.71 ( 8361.66 )	10.74 ( 10.16 )	3.43 ( 3.33 )
IMMUNE-MEDIATED LUNG DISEASE	924	310.5 ( 274.59 - 351.12 )	309.85 ( 78312.02 )	86.03 ( 77.62 )	6.43 ( 6.3 )
MYASTHENIA GRAVIS	874	20.39 ( 18.98 - 21.91 )	20.35 ( 13712.53 )	17.5 ( 16.48 )	4.13 ( 4.02 )
IMMUNE-MEDIATED HEPATITIS	804	176.22 ( 157.99 - 196.56 )	175.9 ( 56054.5 )	71.12 ( 64.91 )	6.15 ( 6.02 )
PEMPHIGOID	801	18.77 ( 17.42 - 20.22 )	18.74 ( 11603.04 )	16.3 ( 15.31 )	4.03 ( 3.92 )
HYPOKALAEMIA	797	2.55 ( 2.38 - 2.74 )	2.55 ( 734.7 )	2.52 ( 2.37 )	1.33 ( 1.23 )
THYROID DISORDER	784	7.56 ( 7.03 - 8.13 )	7.55 ( 4185.64 )	7.15 ( 6.73 )	2.84 ( 2.73 )
IMMUNE-MEDIATED MYOCARDITIS	773	500.8 ( 426.11 - 588.58 )	499.92 ( 73352.71 )	96.08 ( 83.94 )	6.59 ( 6.45 )
HEPATIC FAILURE	768	3.94 ( 3.67 - 4.24 )	3.94 ( 1629.3 )	3.84 ( 3.62 )	1.94 ( 1.84 )
PERICARDIAL EFFUSION	749	4.93 ( 4.58 - 5.3 )	4.92 ( 2248.43 )	4.77 ( 4.48 )	2.25 ( 2.15 )
THYROIDITIS	738	51.76 ( 47.47 - 56.44 )	51.67 ( 25486.8 )	36.21 ( 33.68 )	5.18 ( 5.06 )
ENTEROCOLITIS	729	22.47 ( 20.76 - 24.33 )	22.44 ( 12542.64 )	19.01 ( 17.79 )	4.25 ( 4.13 )
PROTEINURIA	725	5.88 ( 5.46 - 6.34 )	5.87 ( 2793.17 )	5.64 ( 5.3 )	2.5 ( 2.39 )
AUTOIMMUNE HEPATITIS	720	17.63 ( 16.3 - 19.07 )	17.6 ( 9809.96 )	15.44 ( 14.46 )	3.95 ( 3.83 )
HYPERGLYCAEMIA	711	2.91 ( 2.7 - 3.14 )	2.91 ( 869.88 )	2.86 ( 2.69 )	1.52 ( 1.41 )
HYPOPITUITARISM	705	107.24 ( 96.84 - 118.77 )	107.07 ( 38794.52 )	56.54 ( 51.92 )	5.82 ( 5.69 )
DRUG-INDUCED LIVER INJURY	694	3.4 ( 3.15 - 3.67 )	3.4 ( 1140.55 )	3.33 ( 3.12 )	1.73 ( 1.62 )
TUBULOINTERSTITIAL NEPHRITIS	692	5.09 ( 4.71 - 5.49 )	5.08 ( 2175.19 )	4.91 ( 4.61 )	2.3 ( 2.18 )
PALMAR-PLANTAR ERYTHRODYSAESTHESIA SYNDROME	691	4.12 ( 3.82 - 4.45 )	4.12 ( 1575.11 )	4.01 ( 3.76 )	2 ( 1.89 )
SEPTIC SHOCK	684	2.31 ( 2.14 - 2.5 )	2.31 ( 499.59 )	2.29 ( 2.15 )	1.19 ( 1.08 )
CHOLANGITIS	681	19.48 ( 17.96 - 21.13 )	19.45 ( 10229.61 )	16.83 ( 15.73 )	4.07 ( 3.96 )
HEPATOTOXICITY	675	4.55 ( 4.21 - 4.91 )	4.54 ( 1796.5 )	4.41 ( 4.14 )	2.14 ( 2.03 )
CYTOKINE RELEASE SYNDROME	675	6.42 ( 5.94 - 6.94 )	6.41 ( 2925.09 )	6.13 ( 5.75 )	2.62 ( 2.5 )
SKIN DISORDER	671	2.87 ( 2.66 - 3.1 )	2.87 ( 799.19 )	2.83 ( 2.65 )	1.5 ( 1.39 )
ENCEPHALITIS	667	15.92 ( 14.68 - 17.26 )	15.9 ( 8203.5 )	14.12 ( 13.2 )	3.82 ( 3.7 )
AUTOIMMUNE DISORDER	648	11.71 ( 10.8 - 12.69 )	11.69 ( 5764.58 )	10.73 ( 10.03 )	3.42 ( 3.3 )
PNEUMONIA ASPIRATION	618	3.63 ( 3.35 - 3.94 )	3.63 ( 1142.9 )	3.55 ( 3.32 )	1.83 ( 1.71 )
HYPOXIA	602	2.57 ( 2.37 - 2.79 )	2.57 ( 565.73 )	2.54 ( 2.37 )	1.34 ( 1.22 )
HAEMOPTYSIS	595	3.04 ( 2.8 - 3.3 )	3.04 ( 794.41 )	2.99 ( 2.79 )	1.58 ( 1.46 )
IMMUNE-MEDIATED ADVERSE REACTION	591	199.02 ( 174.37 - 227.15 )	198.75 ( 43251.76 )	74.55 ( 66.74 )	6.22 ( 6.07 )
C-REACTIVE PROTEIN INCREASED	590	2.42 ( 2.23 - 2.62 )	2.42 ( 479.75 )	2.39 ( 2.23 )	1.26 ( 1.14 )
CEREBRAL INFARCTION	560	3.39 ( 3.11 - 3.68 )	3.38 ( 913.85 )	3.32 ( 3.09 )	1.73 ( 1.61 )
BLOOD BILIRUBIN INCREASED	554	3.2 ( 2.94 - 3.49 )	3.2 ( 816.19 )	3.14 ( 2.93 )	1.65 ( 1.53 )
ADRENOCORTICOTROPIC HORMONE DEFICIENCY	546	402.16 ( 337.19 - 479.66 )	401.67 ( 49455.33 )	91.8 ( 79.22 )	6.52 ( 6.36 )
RASH MACULO-PAPULAR	541	3.68 ( 3.38 - 4.01 )	3.67 ( 1021.17 )	3.59 ( 3.34 )	1.85 ( 1.72 )
LYMPHADENOPATHY	536	2.19 ( 2.01 - 2.39 )	2.19 ( 341.27 )	2.17 ( 2.02 )	1.12 ( 0.99 )
IMMUNE-MEDIATED HYPOTHYROIDISM	535	447.15 ( 371.42 - 538.32 )	446.61 ( 49614.8 )	93.94 ( 80.43 )	6.55 ( 6.39 )
BLOOD CREATINE PHOSPHOKINASE INCREASED	514	2.84 ( 2.6 - 3.1 )	2.84 ( 598.37 )	2.8 ( 2.6 )	1.48 ( 1.35 )
PULMONARY TOXICITY	512	11.81 ( 10.79 - 12.94 )	11.8 ( 4600.51 )	10.82 ( 10.02 )	3.44 ( 3.3 )
PNEUMOTHORAX	501	4.39 ( 4.02 - 4.8 )	4.39 ( 1264.22 )	4.27 ( 3.96 )	2.09 ( 1.96 )
TUMOUR PSEUDOPROGRESSION	493	164.1 ( 143.15 - 188.12 )	163.92 ( 33365.24 )	69.09 ( 61.63 )	6.11 ( 5.95 )
TRANSAMINASES INCREASED	487	3.17 ( 2.9 - 3.47 )	3.17 ( 702.97 )	3.11 ( 2.88 )	1.64 ( 1.5 )
MUCOSAL INFLAMMATION	487	2.74 ( 2.51 - 3 )	2.74 ( 525.95 )	2.7 ( 2.5 )	1.43 ( 1.3 )
STEVENS-JOHNSON SYNDROME	484	3.55 ( 3.24 - 3.88 )	3.54 ( 858.09 )	3.47 ( 3.22 )	1.79 ( 1.66 )
ENCEPHALOPATHY	479	2.89 ( 2.64 - 3.17 )	2.89 ( 578.43 )	2.85 ( 2.64 )	1.51 ( 1.38 )
DRUG ERUPTION	478	4.07 ( 3.71 - 4.46 )	4.07 ( 1068.42 )	3.96 ( 3.67 )	1.99 ( 1.85 )
DISSEMINATED INTRAVASCULAR COAGULATION	475	5.33 ( 4.86 - 5.84 )	5.32 ( 1595.92 )	5.14 ( 4.76 )	2.36 ( 2.23 )
IMMUNE THROMBOCYTOPENIA	464	7.66 ( 6.98 - 8.42 )	7.66 ( 2521.64 )	7.25 ( 6.7 )	2.86 ( 2.72 )
THERAPY PARTIAL RESPONDER	457	5.41 ( 4.93 - 5.94 )	5.41 ( 1570.04 )	5.21 ( 4.82 )	2.38 ( 2.24 )
BLOOD THYROID STIMULATING HORMONE INCREASED	454	7.17 ( 6.52 - 7.88 )	7.16 ( 2269.33 )	6.81 ( 6.29 )	2.77 ( 2.63 )
BLOOD ALKALINE PHOSPHATASE INCREASED	442	2.94 ( 2.68 - 3.24 )	2.94 ( 552.83 )	2.89 ( 2.67 )	1.53 ( 1.39 )
NEPHRITIS	441	22.97 ( 20.74 - 25.44 )	22.95 ( 7747.2 )	19.37 ( 17.78 )	4.28 ( 4.13 )
HYPERCALCAEMIA	438	5.26 ( 4.78 - 5.79 )	5.25 ( 1444.1 )	5.07 ( 4.68 )	2.34 ( 2.2 )
PNEUMONIA BACTERIAL	438	7.5 ( 6.81 - 8.26 )	7.49 ( 2316.11 )	7.1 ( 6.55 )	2.83 ( 2.69 )
DERMATITIS	435	3.18 ( 2.89 - 3.5 )	3.18 ( 632.3 )	3.12 ( 2.88 )	1.64 ( 1.5 )
IMMUNE-MEDIATED DERMATITIS	424	537.15 ( 429.16 - 672.31 )	536.63 ( 40777.18 )	97.35 ( 80.68 )	6.61 ( 6.42 )
SECONDARY ADRENOCORTICAL INSUFFICIENCY	419	62.8 ( 55.78 - 70.71 )	62.75 ( 16606.89 )	41.28 ( 37.38 )	5.37 ( 5.2 )
LIVER FUNCTION TEST INCREASED	419	2.85 ( 2.58 - 3.14 )	2.85 ( 490.01 )	2.8 ( 2.58 )	1.49 ( 1.34 )
CHOLESTASIS	418	3.31 ( 3 - 3.65 )	3.31 ( 655.23 )	3.25 ( 2.99 )	1.7 ( 1.56 )
TASTE DISORDER	416	3.25 ( 2.95 - 3.58 )	3.25 ( 630.01 )	3.19 ( 2.94 )	1.67 ( 1.53 )
HAEMOPHAGOCYTIC LYMPHOHISTIOCYTOSIS	414	6.3 ( 5.71 - 6.95 )	6.29 ( 1750.26 )	6.03 ( 5.55 )	2.59 ( 2.45 )
UVEITIS	400	4.38 ( 3.96 - 4.84 )	4.38 ( 1005.12 )	4.26 ( 3.92 )	2.09 ( 1.94 )
INTESTINAL PERFORATION	391	5.16 ( 4.66 - 5.71 )	5.16 ( 1255.08 )	4.98 ( 4.58 )	2.32 ( 2.17 )
VITILIGO	384	30.84 ( 27.56 - 34.5 )	30.81 ( 8778.17 )	24.63 ( 22.42 )	4.62 ( 4.46 )
ACUTE RESPIRATORY FAILURE	381	2.87 ( 2.59 - 3.17 )	2.87 ( 452.16 )	2.82 ( 2.59 )	1.5 ( 1.35 )
IMMUNE-MEDIATED MYOSITIS	375	22.84 ( 20.45 - 25.51 )	22.82 ( 6554.39 )	19.28 ( 17.57 )	4.27 ( 4.11 )
GAMMA-GLUTAMYLTRANSFERASE INCREASED	368	2.67 ( 2.41 - 2.96 )	2.67 ( 374.92 )	2.63 ( 2.41 )	1.39 ( 1.24 )
ERYTHEMA MULTIFORME	368	6.19 ( 5.58 - 6.88 )	6.19 ( 1521.75 )	5.93 ( 5.43 )	2.57 ( 2.41 )
ALTERED STATE OF CONSCIOUSNESS	367	2.38 ( 2.14 - 2.63 )	2.37 ( 286.45 )	2.35 ( 2.15 )	1.23 ( 1.08 )
AUTOIMMUNE COLITIS	359	192.23 ( 162.53 - 227.36 )	192.07 ( 25928.23 )	73.6 ( 63.96 )	6.2 ( 6.01 )
CACHEXIA	352	10.46 ( 9.38 - 11.66 )	10.45 ( 2762.85 )	9.68 ( 8.83 )	3.27 ( 3.12 )
METASTASES TO BONE	352	3.18 ( 2.86 - 3.53 )	3.17 ( 510.78 )	3.12 ( 2.85 )	1.64 ( 1.48 )
CHOLECYSTITIS	349	4.38 ( 3.93 - 4.87 )	4.38 ( 876.45 )	4.25 ( 3.89 )	2.09 ( 1.93 )
LYMPHOCYTE COUNT DECREASED	349	2.69 ( 2.42 - 2.99 )	2.69 ( 361.66 )	2.65 ( 2.42 )	1.41 ( 1.25 )
ILEUS	345	4.4 ( 3.95 - 4.9 )	4.4 ( 874.07 )	4.28 ( 3.91 )	2.1 ( 1.94 )
BRAIN OEDEMA	345	4.24 ( 3.81 - 4.72 )	4.24 ( 824.4 )	4.13 ( 3.77 )	2.04 ( 1.89 )
HYPOTHALAMO-PITUITARY DISORDER	342	45.37 ( 40.05 - 51.4 )	45.33 ( 10704.69 )	33.01 ( 29.73 )	5.04 ( 4.87 )
LIPASE INCREASED	339	6.9 ( 6.18 - 7.7 )	6.89 ( 1613.51 )	6.57 ( 5.99 )	2.72 ( 2.55 )
HEPATIC CYTOLYSIS	339	4.01 ( 3.6 - 4.47 )	4.01 ( 740.91 )	3.91 ( 3.57 )	1.97 ( 1.81 )
TOXIC EPIDERMAL NECROLYSIS	335	3.4 ( 3.05 - 3.79 )	3.4 ( 550.38 )	3.33 ( 3.04 )	1.73 ( 1.58 )
METASTASES TO LIVER	331	2.76 ( 2.47 - 3.08 )	2.76 ( 362.64 )	2.72 ( 2.48 )	1.44 ( 1.28 )
GUILLAIN-BARRE SYNDROME	330	11.16 ( 9.97 - 12.49 )	11.15 ( 2785.12 )	10.27 ( 9.34 )	3.36 ( 3.2 )
NON-SMALL CELL LUNG CANCER	327	10.89 ( 9.73 - 12.2 )	10.88 ( 2687.14 )	10.05 ( 9.14 )	3.33 ( 3.16 )
SKIN TOXICITY	307	8.75 ( 7.79 - 9.83 )	8.75 ( 1960.41 )	8.21 ( 7.45 )	3.04 ( 2.87 )
PNEUMOCYSTIS JIROVECII PNEUMONIA	304	3.63 ( 3.23 - 4.06 )	3.62 ( 560.5 )	3.55 ( 3.22 )	1.83 ( 1.66 )
EMBOLISM	299	5.6 ( 4.98 - 6.29 )	5.59 ( 1076.85 )	5.39 ( 4.89 )	2.43 ( 2.26 )
IMMUNE-MEDIATED ADRENAL INSUFFICIENCY	297	485.86 ( 375.56 - 628.54 )	485.53 ( 28021.45 )	95.54 ( 77.02 )	6.58 ( 6.35 )
FACIAL PARALYSIS	296	3.05 ( 2.72 - 3.43 )	3.05 ( 397.78 )	3 ( 2.72 )	1.58 ( 1.41 )
ADRENAL DISORDER	296	26.92 ( 23.73 - 30.55 )	26.9 ( 6009.22 )	22.08 ( 19.87 )	4.46 ( 4.28 )
ENTERITIS	296	6.74 ( 5.99 - 7.57 )	6.73 ( 1366.41 )	6.42 ( 5.82 )	2.68 ( 2.51 )
LARGE INTESTINE PERFORATION	295	6.39 ( 5.68 - 7.18 )	6.39 ( 1271.34 )	6.11 ( 5.54 )	2.61 ( 2.44 )
OESOPHAGITIS	295	4.2 ( 3.74 - 4.71 )	4.19 ( 692.88 )	4.08 ( 3.71 )	2.03 ( 1.86 )
CHOLANGITIS SCLEROSING	295	25.47 ( 22.46 - 28.89 )	25.46 ( 5698.95 )	21.11 ( 19 )	4.4 ( 4.22 )
ORGANISING PNEUMONIA	283	8.37 ( 7.42 - 9.44 )	8.37 ( 1713.55 )	7.88 ( 7.12 )	2.98 ( 2.8 )
TUMOUR HAEMORRHAGE	282	15.82 ( 13.97 - 17.91 )	15.81 ( 3448.26 )	14.05 ( 12.66 )	3.81 ( 3.63 )
TROPONIN INCREASED	276	5.97 ( 5.29 - 6.74 )	5.97 ( 1086.3 )	5.73 ( 5.18 )	2.52 ( 2.34 )
PERICARDITIS	274	2.62 ( 2.32 - 2.95 )	2.61 ( 267.27 )	2.58 ( 2.33 )	1.37 ( 1.19 )
METASTASES TO LUNG	274	3.5 ( 3.1 - 3.95 )	3.5 ( 475.11 )	3.43 ( 3.1 )	1.78 ( 1.6 )
ENCEPHALITIS AUTOIMMUNE	272	31.53 ( 27.58 - 36.05 )	31.51 ( 6338.89 )	25.07 ( 22.41 )	4.65 ( 4.46 )
CARDIOMYOPATHY	270	2.69 ( 2.38 - 3.04 )	2.69 ( 280.14 )	2.65 ( 2.4 )	1.41 ( 1.23 )
EYELID PTOSIS	270	3.8 ( 3.37 - 4.29 )	3.8 ( 539.52 )	3.71 ( 3.35 )	1.89 ( 1.71 )
HEPATOCELLULAR INJURY	269	2.42 ( 2.15 - 2.73 )	2.42 ( 219.98 )	2.39 ( 2.16 )	1.26 ( 1.08 )
NEOPLASM	265	3.26 ( 2.89 - 3.68 )	3.26 ( 404.07 )	3.2 ( 2.89 )	1.68 ( 1.5 )
MENINGITIS	265	6.07 ( 5.36 - 6.86 )	6.06 ( 1065.79 )	5.82 ( 5.24 )	2.54 ( 2.36 )
TUMOUR LYSIS SYNDROME	261	4.48 ( 3.96 - 5.06 )	4.47 ( 678.29 )	4.35 ( 3.92 )	2.12 ( 1.94 )
HYPOALBUMINAEMIA	258	5.15 ( 4.55 - 5.84 )	5.15 ( 826.85 )	4.98 ( 4.48 )	2.32 ( 2.13 )
AUTOIMMUNE HAEMOLYTIC ANAEMIA	253	9.47 ( 8.33 - 10.77 )	9.47 ( 1773.74 )	8.84 ( 7.94 )	3.14 ( 2.96 )
AUTOIMMUNE THYROIDITIS	251	10.35 ( 9.09 - 11.77 )	10.34 ( 1946.9 )	9.59 ( 8.61 )	3.26 ( 3.07 )
CYTOPENIA	248	3.12 ( 2.75 - 3.54 )	3.12 ( 347.44 )	3.06 ( 2.76 )	1.61 ( 1.43 )
AMYLASE INCREASED	247	7.41 ( 6.51 - 8.42 )	7.4 ( 1287.14 )	7.02 ( 6.31 )	2.81 ( 2.62 )
LICHENOID KERATOSIS	246	19.39 ( 16.94 - 22.19 )	19.38 ( 3682.25 )	16.78 ( 14.99 )	4.07 ( 3.87 )
SJOGREN'S SYNDROME	246	7.06 ( 6.2 - 8.03 )	7.05 ( 1205.91 )	6.71 ( 6.03 )	2.75 ( 2.56 )
POLYARTHRITIS	245	7.38 ( 6.49 - 8.4 )	7.38 ( 1271.07 )	7 ( 6.28 )	2.81 ( 2.62 )
MENINGITIS ASEPTIC	244	8.49 ( 7.46 - 9.67 )	8.49 ( 1503.28 )	7.98 ( 7.16 )	3 ( 2.81 )
SUDDEN DEATH	236	3.49 ( 3.07 - 3.98 )	3.49 ( 407.65 )	3.42 ( 3.07 )	1.77 ( 1.58 )
CARDIAC TAMPONADE	234	7.47 ( 6.54 - 8.53 )	7.47 ( 1232.36 )	7.08 ( 6.34 )	2.82 ( 2.63 )
CORTISOL DECREASED	229	23.82 ( 20.67 - 27.46 )	23.81 ( 4162.46 )	19.97 ( 17.73 )	4.32 ( 4.11 )
BLOOD LACTATE DEHYDROGENASE INCREASED	225	2.29 ( 2 - 2.61 )	2.28 ( 159.5 )	2.26 ( 2.02 )	1.18 ( 0.98 )
SMALL INTESTINAL OBSTRUCTION	222	2.63 ( 2.3 - 3 )	2.63 ( 218.51 )	2.59 ( 2.32 )	1.37 ( 1.18 )
HEPATIC ENCEPHALOPATHY	222	3.39 ( 2.97 - 3.87 )	3.39 ( 363.31 )	3.32 ( 2.97 )	1.73 ( 1.54 )
IMMUNE-MEDIATED THYROIDITIS	221	325.32 ( 251.91 - 420.13 )	325.16 ( 18981.78 )	87.15 ( 70.36 )	6.45 ( 6.19 )
INAPPROPRIATE ANTIDIURETIC HORMONE SECRETION	220	3.34 ( 2.92 - 3.82 )	3.34 ( 351.18 )	3.28 ( 2.93 )	1.71 ( 1.52 )
IMMUNE-MEDIATED ENCEPHALITIS	220	332.15 ( 256.54 - 430.05 )	331.99 ( 19002.17 )	87.63 ( 70.6 )	6.45 ( 6.2 )
IMMUNE-MEDIATED ARTHRITIS	218	523.92 ( 384.31 - 714.25 )	523.66 ( 20870.63 )	96.92 ( 74.78 )	6.6 ( 6.34 )
BLOOD THYROID STIMULATING HORMONE DECREASED	211	6.67 ( 5.81 - 7.67 )	6.67 ( 962.7 )	6.37 ( 5.67 )	2.67 ( 2.47 )
GASTROINTESTINAL PERFORATION	211	7.52 ( 6.54 - 8.64 )	7.52 ( 1120.63 )	7.13 ( 6.34 )	2.83 ( 2.63 )
PERIPHERAL SENSORY NEUROPATHY	209	5.39 ( 4.7 - 6.2 )	5.39 ( 715.08 )	5.2 ( 4.63 )	2.38 ( 2.18 )
POLYMYALGIA RHEUMATICA	209	11.64 ( 10.09 - 13.41 )	11.63 ( 1848.35 )	10.68 ( 9.48 )	3.42 ( 3.21 )
IMMUNE-MEDIATED RENAL DISORDER	208	742.24 ( 514.09 - 1071.65 )	741.89 ( 21073.27 )	102.45 ( 75.34 )	6.68 ( 6.41 )
IMMUNE-MEDIATED HYPOPHYSITIS	206	441.06 ( 327.57 - 593.88 )	440.86 ( 19050.9 )	93.69 ( 73.04 )	6.55 ( 6.28 )
ATRIOVENTRICULAR BLOCK COMPLETE	201	4.6 ( 4 - 5.3 )	4.6 ( 545.24 )	4.47 ( 3.97 )	2.16 ( 1.95 )
OPTIC NEURITIS	196	3.05 ( 2.64 - 3.51 )	3.05 ( 262.53 )	2.99 ( 2.66 )	1.58 ( 1.37 )
HYPERTRANSAMINASAEMIA	195	4.58 ( 3.97 - 5.29 )	4.58 ( 525.36 )	4.45 ( 3.94 )	2.15 ( 1.94 )
POLYNEUROPATHY	191	2.34 ( 2.02 - 2.7 )	2.34 ( 143.12 )	2.31 ( 2.05 )	1.21 ( 1 )
NEPHROTIC SYNDROME	191	4.27 ( 3.7 - 4.94 )	4.27 ( 461.88 )	4.16 ( 3.68 )	2.06 ( 1.84 )
EASTERN COOPERATIVE ONCOLOGY GROUP PERFORMANCE STATUS WORSENED	191	26.55 ( 22.69 - 31.07 )	26.54 ( 3831.01 )	21.84 ( 19.15 )	4.45 ( 4.22 )
THYROID FUNCTION TEST ABNORMAL	189	6.33 ( 5.46 - 7.32 )	6.32 ( 803.9 )	6.05 ( 5.35 )	2.6 ( 2.38 )
GENERALISED OEDEMA	187	2.3 ( 1.99 - 2.66 )	2.3 ( 135.08 )	2.28 ( 2.02 )	1.19 ( 0.97 )
CANCER PAIN	186	10.56 ( 9.09 - 12.27 )	10.56 ( 1476.66 )	9.77 ( 8.62 )	3.29 ( 3.07 )
ATELECTASIS	186	2.88 ( 2.49 - 3.33 )	2.88 ( 222.71 )	2.83 ( 2.51 )	1.5 ( 1.29 )
IMMUNE-MEDIATED PANCREATITIS	184	305.16 ( 232.06 - 401.3 )	305.04 ( 15525.2 )	85.65 ( 68.11 )	6.42 ( 6.14 )
MYOPATHY	177	3.08 ( 2.65 - 3.57 )	3.08 ( 241.98 )	3.02 ( 2.67 )	1.6 ( 1.38 )
NEPHROPATHY TOXIC	177	2.37 ( 2.04 - 2.75 )	2.37 ( 137.49 )	2.34 ( 2.07 )	1.23 ( 1.01 )
IMMUNE-MEDIATED NEPHRITIS	177	214.87 ( 167.74 - 275.24 )	214.78 ( 13333.27 )	76.68 ( 62.33 )	6.26 ( 5.98 )
MALNUTRITION	172	2.31 ( 1.99 - 2.69 )	2.31 ( 125.35 )	2.28 ( 2.01 )	1.19 ( 0.97 )
LICHEN PLANUS	170	12.18 ( 10.4 - 14.27 )	12.18 ( 1580.84 )	11.13 ( 9.75 )	3.48 ( 3.25 )
METASTASIS	167	3.37 ( 2.89 - 3.93 )	3.37 ( 270.28 )	3.3 ( 2.9 )	1.72 ( 1.5 )
ADRENOCORTICAL INSUFFICIENCY ACUTE	164	14.93 ( 12.69 - 17.57 )	14.93 ( 1891.52 )	13.36 ( 11.66 )	3.74 ( 3.5 )
PYELONEPHRITIS	164	2.77 ( 2.37 - 3.23 )	2.77 ( 181.23 )	2.73 ( 2.4 )	1.45 ( 1.22 )
LYMPHOCYTIC HYPOPHYSITIS	164	229.89 ( 176.73 - 299.04 )	229.8 ( 12654.41 )	78.5 ( 62.99 )	6.29 ( 6 )
IMMUNE-MEDIATED CHOLANGITIS	162	706.48 ( 470.06 - 1061.82 )	706.22 ( 16297.87 )	101.75 ( 72.35 )	6.67 ( 6.36 )
HYDRONEPHROSIS	160	3.18 ( 2.72 - 3.73 )	3.18 ( 233.31 )	3.13 ( 2.74 )	1.64 ( 1.41 )
EOSINOPHIL COUNT INCREASED	158	2.83 ( 2.42 - 3.31 )	2.83 ( 182.52 )	2.79 ( 2.44 )	1.48 ( 1.25 )
HAEMOLYTIC ANAEMIA	156	2.63 ( 2.25 - 3.08 )	2.63 ( 154.25 )	2.59 ( 2.27 )	1.38 ( 1.14 )
MALIGNANT PLEURAL EFFUSION	151	14.07 ( 11.88 - 16.65 )	14.06 ( 1636.52 )	12.67 ( 11 )	3.66 ( 3.42 )
METASTASES TO MENINGES	151	10.51 ( 8.9 - 12.41 )	10.5 ( 1192.18 )	9.73 ( 8.46 )	3.28 ( 3.04 )
METASTASES TO LYMPH NODES	151	3.45 ( 2.94 - 4.06 )	3.45 ( 255.59 )	3.38 ( 2.95 )	1.76 ( 1.52 )
ENDOCRINE DISORDER	149	19.3 ( 16.23 - 22.95 )	19.29 ( 2220.54 )	16.72 ( 14.46 )	4.06 ( 3.81 )
DERMATOMYOSITIS	147	9.22 ( 7.79 - 10.9 )	9.21 ( 998.21 )	8.62 ( 7.49 )	3.11 ( 2.86 )
SARCOIDOSIS	147	4.62 ( 3.91 - 5.44 )	4.62 ( 400.61 )	4.48 ( 3.9 )	2.16 ( 1.92 )
GASTROINTESTINAL TOXICITY	145	4.69 ( 3.98 - 5.54 )	4.69 ( 405.21 )	4.55 ( 3.96 )	2.19 ( 1.94 )
MYASTHENIC SYNDROME	144	39.99 ( 33.1 - 48.31 )	39.97 ( 4084.78 )	30.09 ( 25.69 )	4.91 ( 4.64 )
HEPATOCELLULAR CARCINOMA	142	2.49 ( 2.11 - 2.94 )	2.49 ( 124.32 )	2.46 ( 2.14 )	1.3 ( 1.06 )
TUMOUR HYPERPROGRESSION	142	371.54 ( 265.7 - 519.55 )	371.42 ( 12623.7 )	90.14 ( 68.09 )	6.49 ( 6.17 )
IMMUNE-MEDIATED MYASTHENIA GRAVIS	141	790.55 ( 499.83 - 1250.37 )	790.3 ( 14408.43 )	103.32 ( 70.4 )	6.69 ( 6.36 )
LYMPHANGIOSIS CARCINOMATOSA	137	22.72 ( 18.92 - 27.28 )	22.71 ( 2383.67 )	19.2 ( 16.48 )	4.26 ( 4 )
PLEURISY	136	3.32 ( 2.8 - 3.94 )	3.32 ( 214.18 )	3.25 ( 2.82 )	1.7 ( 1.45 )
CARDIAC FAILURE ACUTE	136	3 ( 2.53 - 3.55 )	2.99 ( 176.25 )	2.95 ( 2.55 )	1.56 ( 1.31 )
DUODENAL ULCER	134	2.92 ( 2.46 - 3.47 )	2.92 ( 165.18 )	2.87 ( 2.49 )	1.52 ( 1.27 )
LUNG INFILTRATION	133	2.41 ( 2.03 - 2.87 )	2.41 ( 107.95 )	2.39 ( 2.07 )	1.25 ( 1 )
BLOOD CORTICOTROPHIN DECREASED	133	63.4 ( 51.35 - 78.28 )	63.38 ( 5307.63 )	41.55 ( 34.83 )	5.38 ( 5.09 )
TUMOUR PAIN	132	14.83 ( 12.37 - 17.77 )	14.83 ( 1511.51 )	13.28 ( 11.41 )	3.73 ( 3.47 )
PULMONARY HAEMORRHAGE	132	2.42 ( 2.04 - 2.87 )	2.42 ( 107.59 )	2.39 ( 2.07 )	1.26 ( 1 )
KETOACIDOSIS	129	2.45 ( 2.06 - 2.91 )	2.45 ( 108.19 )	2.42 ( 2.09 )	1.27 ( 1.02 )
APPETITE DISORDER	128	2.85 ( 2.39 - 3.39 )	2.85 ( 149.59 )	2.8 ( 2.42 )	1.49 ( 1.23 )
GENERAL PHYSICAL CONDITION ABNORMAL	128	2.65 ( 2.22 - 3.15 )	2.65 ( 128.29 )	2.61 ( 2.25 )	1.38 ( 1.13 )
IMMUNE-MEDIATED UVEITIS	126	7417.49 ( 1834.83 - 29985.95 )	7415.36 ( 14595.09 )	116.85 ( 36.31 )	6.87 ( 6.51 )
DERMATITIS BULLOUS	125	2.6 ( 2.18 - 3.1 )	2.6 ( 120.19 )	2.56 ( 2.21 )	1.36 ( 1.1 )
APLASIA PURE RED CELL	124	5.83 ( 4.87 - 6.98 )	5.83 ( 472.66 )	5.6 ( 4.82 )	2.49 ( 2.22 )
PERFORMANCE STATUS DECREASED	123	4.04 ( 3.37 - 4.83 )	4.04 ( 271.62 )	3.94 ( 3.39 )	1.98 ( 1.71 )
STRESS CARDIOMYOPATHY	122	2.99 ( 2.5 - 3.58 )	2.99 ( 157.77 )	2.94 ( 2.53 )	1.56 ( 1.29 )
BLOOD ALBUMIN DECREASED	121	2.43 ( 2.03 - 2.91 )	2.43 ( 99.86 )	2.4 ( 2.07 )	1.26 ( 1 )
FAILURE TO THRIVE	120	3.21 ( 2.68 - 3.85 )	3.21 ( 177.92 )	3.15 ( 2.71 )	1.66 ( 1.39 )
DERMATITIS PSORIASIFORM	119	8.8 ( 7.3 - 10.6 )	8.8 ( 765.33 )	8.26 ( 7.06 )	3.05 ( 2.77 )
IMMUNE-MEDIATED HYPERTHYROIDISM	117	313.07 ( 221.36 - 442.77 )	312.99 ( 9943.96 )	86.26 ( 64.55 )	6.43 ( 6.08 )
CHOLECYSTITIS ACUTE	116	2.86 ( 2.38 - 3.43 )	2.86 ( 136.65 )	2.81 ( 2.41 )	1.49 ( 1.22 )
DUODENITIS	116	5.94 ( 4.93 - 7.16 )	5.94 ( 453.86 )	5.7 ( 4.88 )	2.51 ( 2.24 )
LUNG OPACITY	116	7.61 ( 6.31 - 9.18 )	7.61 ( 625.22 )	7.21 ( 6.16 )	2.85 ( 2.57 )
INFECTIOUS PLEURAL EFFUSION	113	10.83 ( 8.93 - 13.14 )	10.83 ( 923.4 )	10 ( 8.51 )	3.32 ( 3.04 )
THROMBOPHLEBITIS MIGRANS	112	47.09 ( 37.83 - 58.63 )	47.08 ( 3608.26 )	33.92 ( 28.23 )	5.08 ( 4.78 )
PHYSICAL DECONDITIONING	110	7.42 ( 6.12 - 8.99 )	7.42 ( 574.37 )	7.04 ( 5.99 )	2.81 ( 2.53 )
AUTOIMMUNE PANCREATITIS	108	41.02 ( 32.95 - 51.06 )	41.01 ( 3126.24 )	30.67 ( 25.53 )	4.94 ( 4.63 )
SMALL INTESTINAL PERFORATION	106	8.75 ( 7.18 - 10.66 )	8.75 ( 677.23 )	8.21 ( 6.96 )	3.04 ( 2.75 )
PATHOLOGICAL FRACTURE	106	2.96 ( 2.44 - 3.59 )	2.96 ( 134.28 )	2.91 ( 2.48 )	1.54 ( 1.26 )
SYSTEMIC INFLAMMATORY RESPONSE SYNDROME	105	3.93 ( 3.23 - 4.77 )	3.93 ( 221.71 )	3.83 ( 3.26 )	1.94 ( 1.65 )
JAUNDICE CHOLESTATIC	105	4.67 ( 3.84 - 5.68 )	4.67 ( 291.37 )	4.53 ( 3.85 )	2.18 ( 1.89 )
DERMATITIS ACNEIFORM	105	2.54 ( 2.1 - 3.09 )	2.54 ( 96.19 )	2.51 ( 2.13 )	1.33 ( 1.04 )
LIVER ABSCESS	104	4.8 ( 3.94 - 5.83 )	4.79 ( 300.14 )	4.65 ( 3.94 )	2.22 ( 1.93 )
POLYMYOSITIS	102	9.35 ( 7.64 - 11.44 )	9.35 ( 704.68 )	8.74 ( 7.38 )	3.13 ( 2.83 )
RECURRENT CANCER	102	3.7 ( 3.04 - 4.51 )	3.7 ( 194.73 )	3.62 ( 3.07 )	1.85 ( 1.57 )
BILIARY OBSTRUCTION	101	4.9 ( 4.01 - 5.98 )	4.9 ( 300.66 )	4.74 ( 4.01 )	2.25 ( 1.95 )
AUTOIMMUNE NEPHRITIS	101	105.23 ( 80.46 - 137.63 )	105.2 ( 5504.61 )	56.02 ( 44.75 )	5.81 ( 5.46 )
LEUKODERMA	99	155.4 ( 115.12 - 209.79 )	155.37 ( 6544.94 )	67.54 ( 52.54 )	6.08 ( 5.72 )
TUMOUR NECROSIS	98	14.77 ( 11.97 - 18.23 )	14.77 ( 1117.81 )	13.23 ( 11.1 )	3.73 ( 3.42 )
IRIDOCYCLITIS	96	4.66 ( 3.8 - 5.71 )	4.66 ( 265.27 )	4.52 ( 3.81 )	2.18 ( 1.88 )
AUTOIMMUNE MYOCARDITIS	96	126.99 ( 95.17 - 169.45 )	126.96 ( 5771.59 )	61.6 ( 48.39 )	5.94 ( 5.58 )
IMMUNE-MEDIATED GASTRITIS	96	594.85 ( 363.63 - 973.07 )	594.72 ( 9401.03 )	99.09 ( 65.64 )	6.63 ( 6.23 )
HEPATITIS FULMINANT	95	5.16 ( 4.2 - 6.34 )	5.16 ( 305.45 )	4.99 ( 4.2 )	2.32 ( 2.02 )
RHEUMATIC DISORDER	95	6.69 ( 5.44 - 8.23 )	6.69 ( 434.85 )	6.38 ( 5.37 )	2.67 ( 2.37 )
PULMONARY TUBERCULOSIS	95	3.32 ( 2.71 - 4.07 )	3.32 ( 149.88 )	3.26 ( 2.75 )	1.7 ( 1.41 )
ILEUS PARALYTIC	94	3.28 ( 2.67 - 4.02 )	3.28 ( 144.57 )	3.21 ( 2.71 )	1.68 ( 1.38 )
HEPATITIS CHOLESTATIC	92	2.47 ( 2.01 - 3.03 )	2.47 ( 78.72 )	2.44 ( 2.05 )	1.29 ( 0.98 )
METASTATIC MALIGNANT MELANOMA	92	5.77 ( 4.68 - 7.12 )	5.77 ( 346.03 )	5.55 ( 4.66 )	2.47 ( 2.17 )
COLITIS MICROSCOPIC	90	2.61 ( 2.12 - 3.22 )	2.61 ( 87.63 )	2.58 ( 2.16 )	1.37 ( 1.06 )
EXTRAVASATION	88	3.17 ( 2.57 - 3.92 )	3.17 ( 127.41 )	3.11 ( 2.61 )	1.64 ( 1.33 )
SIALOADENITIS	87	9.8 ( 7.88 - 12.2 )	9.8 ( 634.6 )	9.12 ( 7.6 )	3.19 ( 2.87 )
ADDISON'S DISEASE	87	11.43 ( 9.17 - 14.25 )	11.43 ( 754.66 )	10.51 ( 8.74 )	3.39 ( 3.07 )
CHRONIC GASTRITIS	86	5.31 ( 4.28 - 6.59 )	5.31 ( 287.52 )	5.12 ( 4.27 )	2.36 ( 2.04 )
CARDIAC DYSFUNCTION	86	3.55 ( 2.86 - 4.4 )	3.55 ( 152.77 )	3.47 ( 2.9 )	1.8 ( 1.48 )
TUMOUR ASSOCIATED FEVER	84	40.53 ( 31.63 - 51.93 )	40.52 ( 2408.66 )	30.4 ( 24.7 )	4.93 ( 4.57 )
OESOPHAGEAL VARICES HAEMORRHAGE	84	5.64 ( 4.53 - 7.02 )	5.64 ( 306.01 )	5.43 ( 4.52 )	2.44 ( 2.12 )
PERIPHERAL MOTOR NEUROPATHY	83	9.09 ( 7.27 - 11.36 )	9.09 ( 554.62 )	8.51 ( 7.06 )	3.09 ( 2.76 )
PORTAL VEIN THROMBOSIS	83	3.82 ( 3.07 - 4.75 )	3.82 ( 167.19 )	3.73 ( 3.11 )	1.9 ( 1.58 )
THYROID HORMONES INCREASED	83	12.18 ( 9.72 - 15.27 )	12.18 ( 771.99 )	11.13 ( 9.21 )	3.48 ( 3.15 )
LUNG ABSCESS	82	5.97 ( 4.78 - 7.45 )	5.97 ( 322.83 )	5.73 ( 4.76 )	2.52 ( 2.19 )
CAPILLARY LEAK SYNDROME	81	6.29 ( 5.03 - 7.86 )	6.28 ( 341.72 )	6.02 ( 4.99 )	2.59 ( 2.26 )
SPINAL CORD COMPRESSION	81	2.93 ( 2.35 - 3.65 )	2.93 ( 100.54 )	2.88 ( 2.4 )	1.53 ( 1.21 )
LYMPHADENOPATHY MEDIASTINAL	79	6.3 ( 5.02 - 7.9 )	6.3 ( 334.35 )	6.03 ( 4.99 )	2.59 ( 2.26 )
PAPILLOEDEMA	79	2.64 ( 2.11 - 3.3 )	2.64 ( 78.73 )	2.6 ( 2.16 )	1.38 ( 1.05 )
HEPATIC LESION	78	2.62 ( 2.09 - 3.28 )	2.62 ( 76.3 )	2.58 ( 2.14 )	1.37 ( 1.04 )
ENTEROCOLITIS HAEMORRHAGIC	78	8.14 ( 6.47 - 10.24 )	8.14 ( 456.85 )	7.68 ( 6.34 )	2.94 ( 2.61 )
NON-SMALL CELL LUNG CANCER RECURRENT	78	67.03 ( 50.76 - 88.51 )	67.01 ( 3232.1 )	43.06 ( 34.13 )	5.43 ( 5.05 )
NON-CARDIAC CHEST PAIN	77	3.65 ( 2.91 - 4.58 )	3.65 ( 143.51 )	3.57 ( 2.95 )	1.83 ( 1.5 )
PROCTITIS	76	3.99 ( 3.17 - 5.01 )	3.99 ( 164.59 )	3.89 ( 3.21 )	1.96 ( 1.63 )
EOSINOPHILIC FASCIITIS	76	44.29 ( 34.02 - 57.66 )	44.28 ( 2336.35 )	32.45 ( 26.02 )	5.02 ( 4.65 )
METASTASES TO SPINE	76	3.37 ( 2.69 - 4.24 )	3.37 ( 123.44 )	3.31 ( 2.73 )	1.73 ( 1.39 )
TROPONIN I INCREASED	75	7.14 ( 5.65 - 9.01 )	7.14 ( 373.13 )	6.79 ( 5.58 )	2.76 ( 2.42 )
GLUCOCORTICOID DEFICIENCY	75	33.07 ( 25.6 - 42.72 )	33.06 ( 1820.6 )	26.03 ( 21.01 )	4.7 ( 4.34 )
AUTOIMMUNE HYPOTHYROIDISM	75	65.4 ( 49.32 - 86.73 )	65.39 ( 3057.11 )	42.39 ( 33.48 )	5.41 ( 5.02 )
METASTASES TO ADRENALS	74	12.91 ( 10.15 - 16.41 )	12.9 ( 732.35 )	11.73 ( 9.59 )	3.55 ( 3.2 )
CARCINOEMBRYONIC ANTIGEN INCREASED	74	5.8 ( 4.59 - 7.32 )	5.8 ( 279.84 )	5.57 ( 4.58 )	2.48 ( 2.14 )
HYPERSENSITIVITY PNEUMONITIS	73	5.18 ( 4.1 - 6.55 )	5.18 ( 236.02 )	5.01 ( 4.11 )	2.32 ( 1.98 )
PRERENAL FAILURE	73	7.26 ( 5.73 - 9.19 )	7.26 ( 370.96 )	6.89 ( 5.66 )	2.79 ( 2.44 )
METASTATIC NEOPLASM	72	2.5 ( 1.98 - 3.15 )	2.5 ( 63.19 )	2.46 ( 2.03 )	1.3 ( 0.96 )
HYPERURICAEMIA	72	2.5 ( 1.98 - 3.16 )	2.5 ( 63.49 )	2.47 ( 2.03 )	1.3 ( 0.96 )
GRAVES' DISEASE	71	3.49 ( 2.75 - 4.42 )	3.49 ( 122.29 )	3.41 ( 2.8 )	1.77 ( 1.43 )
OPHTHALMOPLEGIA	71	5.33 ( 4.2 - 6.76 )	5.33 ( 238.92 )	5.14 ( 4.21 )	2.36 ( 2.01 )
BLOOD THYROID STIMULATING HORMONE ABNORMAL	71	5.41 ( 4.27 - 6.87 )	5.41 ( 244.19 )	5.22 ( 4.28 )	2.38 ( 2.04 )
SILENT THYROIDITIS	70	183.12 ( 125.92 - 266.31 )	183.1 ( 4960.6 )	72.25 ( 52.82 )	6.18 ( 5.74 )
PANCREATIC FAILURE	70	6.12 ( 4.81 - 7.79 )	6.12 ( 285.11 )	5.87 ( 4.8 )	2.55 ( 2.2 )
VARICES OESOPHAGEAL	70	3.48 ( 2.74 - 4.42 )	3.48 ( 120.22 )	3.41 ( 2.79 )	1.77 ( 1.42 )
MYELITIS	69	6.87 ( 5.39 - 8.75 )	6.87 ( 326.71 )	6.54 ( 5.34 )	2.71 ( 2.36 )
MELANOMA RECURRENT	69	26.46 ( 20.38 - 34.35 )	26.45 ( 1379.86 )	21.78 ( 17.51 )	4.45 ( 4.07 )
DIABETES INSIPIDUS	69	4.22 ( 3.32 - 5.36 )	4.22 ( 163.47 )	4.11 ( 3.36 )	2.04 ( 1.69 )
PNEUMATOSIS INTESTINALIS	69	3.45 ( 2.72 - 4.39 )	3.45 ( 116.82 )	3.38 ( 2.77 )	1.76 ( 1.41 )
BILIARY TRACT INFECTION	68	18.07 ( 14 - 23.33 )	18.07 ( 950.47 )	15.8 ( 12.76 )	3.98 ( 3.61 )
AUTOIMMUNE ARTHRITIS	68	116.02 ( 83 - 162.17 )	116 ( 3904.54 )	58.92 ( 44.52 )	5.88 ( 5.46 )
SMALL CELL LUNG CANCER	68	5.91 ( 4.63 - 7.54 )	5.91 ( 264.21 )	5.68 ( 4.63 )	2.5 ( 2.15 )
PARANEOPLASTIC SYNDROME	68	18.28 ( 14.16 - 23.6 )	18.27 ( 961.13 )	15.95 ( 12.88 )	4 ( 3.63 )
IMMUNE-MEDIATED ENDOCRINOPATHY	67	717.03 ( 378.98 - 1356.63 )	716.93 ( 6755.15 )	101.96 ( 59.8 )	6.67 ( 6.19 )
VOGT-KOYANAGI-HARADA DISEASE	66	40.05 ( 30.29 - 52.95 )	40.04 ( 1874.74 )	30.13 ( 23.85 )	4.91 ( 4.52 )
MYOCARDIAL NECROSIS MARKER INCREASED	66	4.41 ( 3.45 - 5.64 )	4.41 ( 167.98 )	4.29 ( 3.49 )	2.1 ( 1.74 )
MYELITIS TRANSVERSE	64	7.04 ( 5.47 - 9.06 )	7.04 ( 312.95 )	6.7 ( 5.42 )	2.74 ( 2.38 )
PULMONARY SEPSIS	64	6.18 ( 4.81 - 7.95 )	6.18 ( 264 )	5.92 ( 4.8 )	2.57 ( 2.2 )
GIANT CELL ARTERITIS	64	5.61 ( 4.37 - 7.21 )	5.61 ( 231.61 )	5.4 ( 4.38 )	2.43 ( 2.07 )
OESOPHAGEAL STENOSIS	64	3.34 ( 2.6 - 4.28 )	3.34 ( 101.82 )	3.27 ( 2.66 )	1.71 ( 1.35 )
CENTRAL HYPOTHYROIDISM	64	27.5 ( 20.95 - 36.1 )	27.49 ( 1324.51 )	22.48 ( 17.9 )	4.49 ( 4.1 )
GASTRIC PERFORATION	63	3.44 ( 2.68 - 4.42 )	3.44 ( 106.09 )	3.37 ( 2.74 )	1.75 ( 1.39 )
SUBACUTE CUTANEOUS LUPUS ERYTHEMATOSUS	63	5.07 ( 3.94 - 6.53 )	5.07 ( 197.46 )	4.9 ( 3.97 )	2.29 ( 1.93 )
IMMUNE-MEDIATED NEUROPATHY	63	190.16 ( 127.55 - 283.51 )	190.14 ( 4532.04 )	73.32 ( 52.49 )	6.2 ( 5.74 )
RADICULOPATHY	62	2.56 ( 1.99 - 3.29 )	2.56 ( 57.76 )	2.53 ( 2.05 )	1.34 ( 0.97 )
RADIATION NECROSIS	61	18.23 ( 13.92 - 23.87 )	18.22 ( 859.85 )	15.91 ( 12.7 )	3.99 ( 3.6 )
CYTOKINE STORM	61	14.75 ( 11.3 - 19.24 )	14.74 ( 694.49 )	13.21 ( 10.57 )	3.72 ( 3.34 )
THYROTOXIC CRISIS	61	8.87 ( 6.83 - 11.5 )	8.86 ( 395.79 )	8.31 ( 6.69 )	3.06 ( 2.68 )
CYTOMEGALOVIRUS ENTEROCOLITIS	61	12.99 ( 9.97 - 16.92 )	12.98 ( 607.68 )	11.79 ( 9.45 )	3.56 ( 3.18 )
GASTROINTESTINAL NECROSIS	60	3.09 ( 2.39 - 3.99 )	3.09 ( 82.48 )	3.03 ( 2.45 )	1.6 ( 1.23 )
KERATITIS	60	2.99 ( 2.31 - 3.86 )	2.99 ( 77.5 )	2.94 ( 2.37 )	1.56 ( 1.18 )
TROPONIN T INCREASED	60	7.31 ( 5.63 - 9.49 )	7.31 ( 307.75 )	6.94 ( 5.58 )	2.8 ( 2.42 )
ENTEROCOLITIS INFECTIOUS	59	9.39 ( 7.2 - 12.24 )	9.38 ( 409.34 )	8.77 ( 7.02 )	3.13 ( 2.75 )
MIXED LIVER INJURY	58	3.19 ( 2.46 - 4.14 )	3.19 ( 84.98 )	3.13 ( 2.52 )	1.65 ( 1.27 )
GRANULOMA	58	2.57 ( 1.98 - 3.33 )	2.57 ( 54.27 )	2.53 ( 2.04 )	1.34 ( 0.96 )
METASTASES TO PERITONEUM	58	3.44 ( 2.65 - 4.46 )	3.44 ( 97.32 )	3.37 ( 2.71 )	1.75 ( 1.37 )
PANCREATIC ENZYMES INCREASED	57	6.07 ( 4.65 - 7.92 )	6.07 ( 229.63 )	5.82 ( 4.66 )	2.54 ( 2.15 )
SMALL INTESTINAL HAEMORRHAGE	57	4.05 ( 3.11 - 5.27 )	4.05 ( 126.4 )	3.95 ( 3.16 )	1.98 ( 1.59 )
SUPERIOR VENA CAVA SYNDROME	57	13.39 ( 10.18 - 17.61 )	13.39 ( 586.82 )	12.13 ( 9.64 )	3.6 ( 3.2 )
URINARY TRACT OBSTRUCTION	57	2.9 ( 2.23 - 3.77 )	2.9 ( 69.1 )	2.85 ( 2.29 )	1.51 ( 1.13 )
ASPIRATION PLEURAL CAVITY	56	10.25 ( 7.8 - 13.47 )	10.25 ( 430.07 )	9.51 ( 7.57 )	3.25 ( 2.85 )
RELAPSING FEVER	56	33.46 ( 24.87 - 45.03 )	33.46 ( 1373.07 )	26.27 ( 20.5 )	4.72 ( 4.29 )
EOSINOPHILIC PNEUMONIA	54	2.61 ( 1.99 - 3.42 )	2.61 ( 52.48 )	2.58 ( 2.06 )	1.36 ( 0.97 )
BILE DUCT STENOSIS	54	7.06 ( 5.36 - 9.28 )	7.05 ( 264.73 )	6.71 ( 5.33 )	2.75 ( 2.35 )
MYASTHENIA GRAVIS CRISIS	54	6.03 ( 4.59 - 7.93 )	6.03 ( 215.56 )	5.79 ( 4.6 )	2.53 ( 2.13 )
SERONEGATIVE ARTHRITIS	54	8.24 ( 6.26 - 10.86 )	8.24 ( 321.23 )	7.77 ( 6.17 )	2.96 ( 2.56 )
MALIGNANT ASCITES	54	10.65 ( 8.06 - 14.07 )	10.65 ( 432.84 )	9.85 ( 7.8 )	3.3 ( 2.89 )
CELL DEATH	53	3.75 ( 2.85 - 4.93 )	3.75 ( 103.43 )	3.66 ( 2.91 )	1.87 ( 1.47 )
PANNICULITIS	53	2.91 ( 2.22 - 3.83 )	2.91 ( 64.95 )	2.87 ( 2.28 )	1.52 ( 1.12 )
LUNG CONSOLIDATION	53	2.91 ( 2.22 - 3.83 )	2.91 ( 64.95 )	2.87 ( 2.28 )	1.52 ( 1.12 )
FEMALE GENITAL TRACT FISTULA	52	4.54 ( 3.44 - 5.99 )	4.54 ( 138.07 )	4.41 ( 3.49 )	2.14 ( 1.74 )
THYROID HORMONES DECREASED	52	10.24 ( 7.71 - 13.59 )	10.24 ( 398.65 )	9.5 ( 7.49 )	3.25 ( 2.84 )
PULMONARY SARCOIDOSIS	52	7.59 ( 5.74 - 10.05 )	7.59 ( 279.69 )	7.19 ( 5.69 )	2.85 ( 2.44 )
DEMYELINATING POLYNEUROPATHY	51	7.48 ( 5.63 - 9.92 )	7.48 ( 269 )	7.09 ( 5.59 )	2.83 ( 2.41 )
CHOLANGITIS ACUTE	51	11.12 ( 8.34 - 14.82 )	11.12 ( 429.02 )	10.24 ( 8.06 )	3.36 ( 2.94 )
IMMUNE-MEDIATED CYSTITIS	51	500.3 ( 266.76 - 938.3 )	500.24 ( 4840.1 )	96.09 ( 56.78 )	6.59 ( 6.05 )
CHRONIC INFLAMMATORY DEMYELINATING POLYRADICULONEUROPATHY	50	5.78 ( 4.35 - 7.67 )	5.78 ( 188.2 )	5.55 ( 4.38 )	2.47 ( 2.06 )
PERICARDITIS MALIGNANT	50	133.77 ( 89.21 - 200.59 )	133.75 ( 3083.8 )	63.14 ( 44.99 )	5.98 ( 5.48 )
TRI-IODOTHYRONINE FREE DECREASED	49	34.13 ( 24.83 - 46.91 )	34.13 ( 1221.51 )	26.68 ( 20.45 )	4.74 ( 4.29 )
IGA NEPHROPATHY	49	4.69 ( 3.52 - 6.23 )	4.69 ( 136.6 )	4.54 ( 3.58 )	2.18 ( 1.77 )
SEROUS RETINAL DETACHMENT	49	10.68 ( 7.97 - 14.31 )	10.68 ( 394.17 )	9.88 ( 7.73 )	3.3 ( 2.88 )
VITH NERVE PARALYSIS	48	6.56 ( 4.91 - 8.78 )	6.56 ( 214.34 )	6.27 ( 4.91 )	2.65 ( 2.22 )
DUODENAL PERFORATION	48	7.77 ( 5.8 - 10.41 )	7.77 ( 265.67 )	7.35 ( 5.76 )	2.88 ( 2.45 )
ASPARTATE AMINOTRANSFERASE ABNORMAL	48	5.15 ( 3.85 - 6.87 )	5.15 ( 153.6 )	4.97 ( 3.9 )	2.31 ( 1.89 )
BILIARY TRACT DISORDER	48	5.84 ( 4.37 - 7.8 )	5.84 ( 183.29 )	5.61 ( 4.4 )	2.49 ( 2.07 )
GASTROINTESTINAL OEDEMA	47	3.86 ( 2.88 - 5.16 )	3.86 ( 96.23 )	3.76 ( 2.95 )	1.91 ( 1.49 )
KERATOACANTHOMA	47	10.6 ( 7.86 - 14.29 )	10.6 ( 374.79 )	9.81 ( 7.64 )	3.29 ( 2.86 )
IMMUNE-MEDIATED ENCEPHALOPATHY	47	345.79 ( 196.08 - 609.81 )	345.76 ( 4103.29 )	88.56 ( 55.09 )	6.47 ( 5.92 )
STEROID DIABETES	46	5.22 ( 3.88 - 7.01 )	5.22 ( 150.11 )	5.04 ( 3.93 )	2.33 ( 1.9 )
NEURITIS	46	4.59 ( 3.42 - 6.16 )	4.59 ( 124.25 )	4.45 ( 3.48 )	2.16 ( 1.73 )
VENOUS THROMBOSIS LIMB	46	2.95 ( 2.2 - 3.95 )	2.95 ( 57.87 )	2.9 ( 2.27 )	1.54 ( 1.11 )
ADRENALITIS	45	189.19 ( 118.03 - 303.24 )	189.17 ( 3230.66 )	73.17 ( 49.31 )	6.19 ( 5.65 )
ALANINE AMINOTRANSFERASE ABNORMAL	45	3.22 ( 2.4 - 4.34 )	3.22 ( 67.19 )	3.16 ( 2.47 )	1.66 ( 1.23 )
LYMPHADENITIS	45	2.74 ( 2.04 - 3.68 )	2.74 ( 48.55 )	2.7 ( 2.11 )	1.43 ( 1 )
INTRACRANIAL TUMOUR HAEMORRHAGE	45	19.62 ( 14.31 - 26.9 )	19.62 ( 681.5 )	16.96 ( 13.02 )	4.08 ( 3.63 )
PITUITARY ENLARGEMENT	44	39.54 ( 28.1 - 55.63 )	39.53 ( 1237.11 )	29.85 ( 22.43 )	4.9 ( 4.42 )
BLOOD CORTICOTROPHIN INCREASED	44	29.77 ( 21.38 - 41.44 )	29.76 ( 976.24 )	23.96 ( 18.17 )	4.58 ( 4.11 )
METASTASES TO SKIN	44	6.51 ( 4.81 - 8.83 )	6.51 ( 194.62 )	6.23 ( 4.83 )	2.64 ( 2.2 )
HEPATOBILIARY DISEASE	44	10.81 ( 7.94 - 14.72 )	10.81 ( 358.84 )	9.99 ( 7.71 )	3.32 ( 2.87 )
PRIMARY HYPOTHYROIDISM	44	47.09 ( 33.19 - 66.79 )	47.08 ( 1417.52 )	33.92 ( 25.31 )	5.08 ( 4.6 )
VOCAL CORD PARALYSIS	43	3.49 ( 2.58 - 4.73 )	3.49 ( 74.3 )	3.42 ( 2.65 )	1.77 ( 1.33 )
AUTOIMMUNE MYOSITIS	43	21 ( 15.18 - 29.05 )	21 ( 695.08 )	17.97 ( 13.7 )	4.17 ( 3.7 )
TUMOUR RUPTURE	43	11.91 ( 8.7 - 16.3 )	11.91 ( 390.22 )	10.91 ( 8.39 )	3.45 ( 2.99 )
PRIMARY ADRENAL INSUFFICIENCY	43	30.31 ( 21.68 - 42.38 )	30.31 ( 969.1 )	24.31 ( 18.36 )	4.6 ( 4.13 )
HYDROTHORAX	43	7.36 ( 5.41 - 10.01 )	7.36 ( 222.29 )	6.98 ( 5.4 )	2.8 ( 2.36 )
CHOLESTATIC LIVER INJURY	42	2.99 ( 2.2 - 4.06 )	2.99 ( 54.21 )	2.94 ( 2.28 )	1.56 ( 1.11 )
RADIATION SKIN INJURY	42	5.31 ( 3.9 - 7.23 )	5.31 ( 140.59 )	5.12 ( 3.96 )	2.36 ( 1.91 )
ENDOCRINE TOXICITY	42	149.82 ( 94.96 - 236.37 )	149.81 ( 2731.57 )	66.47 ( 45.39 )	6.05 ( 5.5 )
IMMUNE-MEDIATED NEUROLOGICAL DISORDER	42	449.46 ( 231.41 - 872.97 )	449.42 ( 3900.14 )	94.07 ( 53.98 )	6.56 ( 5.97 )
OESOPHAGEAL PERFORATION	41	7.3 ( 5.33 - 10.01 )	7.3 ( 209.93 )	6.93 ( 5.32 )	2.79 ( 2.34 )
LIVER CARCINOMA RUPTURED	41	29.07 ( 20.66 - 40.92 )	29.07 ( 891.22 )	23.51 ( 17.66 )	4.56 ( 4.07 )
SUBILEUS	41	2.79 ( 2.05 - 3.8 )	2.79 ( 45.92 )	2.75 ( 2.12 )	1.46 ( 1.01 )
GLOMERULONEPHRITIS RAPIDLY PROGRESSIVE	41	5.39 ( 3.94 - 7.37 )	5.39 ( 140.25 )	5.2 ( 4 )	2.38 ( 1.92 )
ENTERITIS INFECTIOUS	39	3.13 ( 2.28 - 4.3 )	3.13 ( 54.97 )	3.07 ( 2.35 )	1.62 ( 1.16 )
PAROTITIS	39	5.23 ( 3.8 - 7.21 )	5.23 ( 127.9 )	5.05 ( 3.86 )	2.34 ( 1.87 )
RENAL TUBULAR ACIDOSIS	39	2.75 ( 2 - 3.78 )	2.75 ( 42.51 )	2.71 ( 2.08 )	1.44 ( 0.98 )
ALVEOLITIS	38	4.06 ( 2.94 - 5.61 )	4.06 ( 84.68 )	3.96 ( 3.02 )	1.98 ( 1.51 )
GLOMERULONEPHRITIS MEMBRANOUS	38	4.69 ( 3.39 - 6.49 )	4.69 ( 106.21 )	4.55 ( 3.47 )	2.19 ( 1.72 )
AUTOIMMUNE DERMATITIS	38	47.09 ( 32.32 - 68.59 )	47.08 ( 1224.22 )	33.92 ( 24.76 )	5.08 ( 4.56 )
INFECTED NEOPLASM	37	24.89 ( 17.46 - 35.48 )	24.89 ( 700.23 )	20.72 ( 15.4 )	4.37 ( 3.86 )
EMPYEMA	37	2.72 ( 1.96 - 3.77 )	2.72 ( 39.29 )	2.68 ( 2.04 )	1.42 ( 0.95 )
AUTOIMMUNE NEUROPATHY	37	55.13 ( 37.31 - 81.47 )	55.13 ( 1339.18 )	37.86 ( 27.31 )	5.24 ( 4.7 )
HEPATIC INFECTION	37	4.24 ( 3.05 - 5.88 )	4.24 ( 88.31 )	4.12 ( 3.13 )	2.04 ( 1.57 )
SARCOID-LIKE REACTION	37	82.18 ( 54 - 125.06 )	82.17 ( 1747.1 )	48.8 ( 34.34 )	5.61 ( 5.05 )
THYROXINE FREE DECREASED	36	10.11 ( 7.2 - 14.22 )	10.11 ( 272.24 )	9.39 ( 7.06 )	3.23 ( 2.74 )
OPTIC NEUROPATHY	36	2.71 ( 1.95 - 3.77 )	2.71 ( 37.9 )	2.67 ( 2.02 )	1.42 ( 0.94 )
BICYTOPENIA	36	2.82 ( 2.02 - 3.92 )	2.82 ( 41.16 )	2.77 ( 2.1 )	1.47 ( 0.99 )
OBSTRUCTION GASTRIC	36	4.15 ( 2.98 - 5.79 )	4.15 ( 83.15 )	4.04 ( 3.06 )	2.02 ( 1.53 )
PARANEOPLASTIC NEUROLOGICAL SYNDROME	36	79.96 ( 52.36 - 122.1 )	79.95 ( 1671.38 )	48.02 ( 33.69 )	5.59 ( 5.02 )
BILIARY DILATATION	36	3.85 ( 2.76 - 5.36 )	3.85 ( 73.5 )	3.76 ( 2.85 )	1.91 ( 1.43 )
TUMOUR FLARE	35	7.8 ( 5.54 - 10.99 )	7.8 ( 194.67 )	7.38 ( 5.54 )	2.88 ( 2.39 )
BLOOD BILIRUBIN ABNORMAL	35	4.16 ( 2.97 - 5.83 )	4.16 ( 81.19 )	4.05 ( 3.06 )	2.02 ( 1.53 )
BLOOD ALKALINE PHOSPHATASE ABNORMAL	35	6.34 ( 4.51 - 8.91 )	6.34 ( 149.31 )	6.07 ( 4.56 )	2.6 ( 2.11 )
DEAFNESS BILATERAL	35	3.09 ( 2.21 - 4.32 )	3.09 ( 48.09 )	3.03 ( 2.29 )	1.6 ( 1.11 )
PNEUMOMEDIASTINUM	35	2.99 ( 2.14 - 4.18 )	2.99 ( 45.2 )	2.94 ( 2.22 )	1.56 ( 1.07 )
VENA CAVA THROMBOSIS	35	3.11 ( 2.22 - 4.35 )	3.11 ( 48.79 )	3.05 ( 2.31 )	1.61 ( 1.12 )
BLEEDING VARICOSE VEIN	35	9.69 ( 6.87 - 13.68 )	9.69 ( 252.12 )	9.03 ( 6.77 )	3.18 ( 2.68 )
INTESTINAL METASTASIS	35	11.35 ( 8.02 - 16.06 )	11.35 ( 301.25 )	10.44 ( 7.81 )	3.38 ( 2.88 )
CORTISOL ABNORMAL	35	23.95 ( 16.65 - 34.45 )	23.95 ( 639.61 )	20.07 ( 14.81 )	4.33 ( 3.81 )
PROTEIN URINE	35	5.89 ( 4.2 - 8.28 )	5.89 ( 135.44 )	5.66 ( 4.26 )	2.5 ( 2.01 )
DIABETIC METABOLIC DECOMPENSATION	34	3.32 ( 2.36 - 4.67 )	3.32 ( 53.56 )	3.25 ( 2.45 )	1.7 ( 1.21 )
AORTITIS	34	7.86 ( 5.56 - 11.13 )	7.86 ( 190.9 )	7.43 ( 5.56 )	2.89 ( 2.39 )
KL-6 INCREASED	34	35.11 ( 23.94 - 51.49 )	35.1 ( 867.74 )	27.27 ( 19.79 )	4.77 ( 4.23 )
AUTOIMMUNE LUNG DISEASE	34	97.62 ( 61.95 - 153.8 )	97.61 ( 1777.23 )	53.81 ( 36.79 )	5.75 ( 5.16 )
CORTISOL INCREASED	33	6.3 ( 4.44 - 8.94 )	6.3 ( 139.53 )	6.03 ( 4.5 )	2.59 ( 2.08 )
HYPOPROTEINAEMIA	33	2.86 ( 2.02 - 4.03 )	2.86 ( 38.86 )	2.81 ( 2.11 )	1.49 ( 0.99 )
SPLENIC INFARCTION	33	2.78 ( 1.97 - 3.93 )	2.78 ( 36.87 )	2.74 ( 2.05 )	1.46 ( 0.96 )
PULMONARY ARTERY THROMBOSIS	33	6.51 ( 4.58 - 9.24 )	6.51 ( 145.73 )	6.22 ( 4.64 )	2.64 ( 2.13 )
HYPERGLYCAEMIC HYPEROSMOLAR NONKETOTIC SYNDROME	33	4.06 ( 2.87 - 5.74 )	4.06 ( 73.54 )	3.96 ( 2.96 )	1.98 ( 1.48 )
TRIPLE NEGATIVE BREAST CANCER	33	12.41 ( 8.67 - 17.77 )	12.41 ( 313.16 )	11.32 ( 8.39 )	3.5 ( 2.98 )
EXPOSURE VIA BODY FLUID	32	4.54 ( 3.19 - 6.47 )	4.54 ( 85.15 )	4.41 ( 3.28 )	2.14 ( 1.63 )
GASTRITIS HAEMORRHAGIC	32	3.15 ( 2.22 - 4.47 )	3.15 ( 45.72 )	3.09 ( 2.31 )	1.63 ( 1.12 )
HYPOPARATHYROIDISM	32	6.02 ( 4.22 - 8.58 )	6.02 ( 127.35 )	5.77 ( 4.29 )	2.53 ( 2.01 )
BRONCHIAL OBSTRUCTION	32	3.36 ( 2.36 - 4.77 )	3.36 ( 51.57 )	3.29 ( 2.46 )	1.72 ( 1.21 )
PULMONARY GRANULOMA	32	4.3 ( 3.02 - 6.12 )	4.3 ( 78.18 )	4.18 ( 3.11 )	2.06 ( 1.55 )
PROCALCITONIN INCREASED	32	4.04 ( 2.84 - 5.74 )	4.04 ( 70.69 )	3.94 ( 2.93 )	1.98 ( 1.47 )
ALPHA 1 FOETOPROTEIN INCREASED	32	6.9 ( 4.83 - 9.85 )	6.9 ( 152.45 )	6.57 ( 4.88 )	2.72 ( 2.2 )
RADIATION OESOPHAGITIS	32	14.16 ( 9.81 - 20.43 )	14.16 ( 349.35 )	12.75 ( 9.38 )	3.67 ( 3.14 )
FEBRILE INFECTION	31	4.01 ( 2.8 - 5.73 )	4.01 ( 67.6 )	3.91 ( 2.9 )	1.97 ( 1.45 )
IIIRD NERVE PARALYSIS	31	6.5 ( 4.53 - 9.34 )	6.5 ( 136.84 )	6.22 ( 4.59 )	2.64 ( 2.11 )
ATYPICAL MYCOBACTERIAL INFECTION	31	3.6 ( 2.51 - 5.14 )	3.59 ( 56.35 )	3.52 ( 2.61 )	1.81 ( 1.3 )
CEREBELLAR ATAXIA	31	4.77 ( 3.33 - 6.83 )	4.77 ( 88.76 )	4.62 ( 3.42 )	2.21 ( 1.69 )
NONINFECTIVE ENCEPHALITIS	31	6.46 ( 4.5 - 9.27 )	6.46 ( 135.56 )	6.17 ( 4.56 )	2.63 ( 2.1 )
PERIPHERAL SENSORIMOTOR NEUROPATHY	31	3.8 ( 2.66 - 5.43 )	3.8 ( 61.87 )	3.71 ( 2.75 )	1.89 ( 1.37 )
PANCREATIC ATROPHY	31	12.08 ( 8.35 - 17.49 )	12.08 ( 285.78 )	11.05 ( 8.11 )	3.47 ( 2.93 )
BELL'S PALSY	31	3.25 ( 2.27 - 4.64 )	3.25 ( 46.97 )	3.19 ( 2.37 )	1.67 ( 1.16 )
IMMUNE-MEDIATED OESOPHAGITIS	31	3649.09 ( 498.13 - 26731.46 )	3648.83 ( 3532.87 )	114.99 ( 21.73 )	6.85 ( 6.13 )
LYMPHANGITIS	30	5.74 ( 3.98 - 8.28 )	5.74 ( 112.01 )	5.52 ( 4.06 )	2.46 ( 1.93 )
BLOOD CREATINE PHOSPHOKINASE MB INCREASED	30	4.42 ( 3.07 - 6.36 )	4.42 ( 76.5 )	4.3 ( 3.17 )	2.1 ( 1.58 )
SKIN DEPIGMENTATION	30	3.09 ( 2.15 - 4.44 )	3.09 ( 41.38 )	3.04 ( 2.24 )	1.6 ( 1.08 )
NECROTISING MYOSITIS	30	5.67 ( 3.93 - 8.18 )	5.67 ( 110.03 )	5.45 ( 4.01 )	2.45 ( 1.92 )
CENTRAL NERVOUS SYSTEM VASCULITIS	30	4.8 ( 3.33 - 6.91 )	4.8 ( 86.65 )	4.65 ( 3.43 )	2.22 ( 1.69 )
RETROPERITONEAL FIBROSIS	30	8.66 ( 5.97 - 12.54 )	8.65 ( 189.2 )	8.13 ( 5.96 )	3.02 ( 2.49 )
CYSTITIS NONINFECTIVE	29	3.15 ( 2.18 - 4.55 )	3.15 ( 41.35 )	3.09 ( 2.27 )	1.63 ( 1.09 )
THYROXINE DECREASED	29	7.4 ( 5.09 - 10.78 )	7.4 ( 151.14 )	7.03 ( 5.13 )	2.81 ( 2.27 )
OCULAR MYASTHENIA	29	13.28 ( 9.05 - 19.5 )	13.28 ( 295.96 )	12.04 ( 8.73 )	3.59 ( 3.04 )
MECHANICAL ILEUS	29	7.72 ( 5.3 - 11.25 )	7.72 ( 159.26 )	7.31 ( 5.34 )	2.87 ( 2.33 )
INTUSSUSCEPTION	28	4.55 ( 3.12 - 6.63 )	4.55 ( 74.56 )	4.41 ( 3.22 )	2.14 ( 1.6 )
LUNG CARCINOMA CELL TYPE UNSPECIFIED RECURRENT	28	6.77 ( 4.62 - 9.91 )	6.77 ( 130.14 )	6.45 ( 4.69 )	2.69 ( 2.14 )
RADIATION INJURY	28	4.51 ( 3.1 - 6.59 )	4.51 ( 73.78 )	4.38 ( 3.2 )	2.13 ( 1.59 )
TUMOUR EMBOLISM	28	26.16 ( 17.37 - 39.4 )	26.16 ( 554.28 )	21.58 ( 15.32 )	4.43 ( 3.85 )
GALLBLADDER ENLARGEMENT	28	4.03 ( 2.77 - 5.88 )	4.03 ( 61.77 )	3.93 ( 2.87 )	1.98 ( 1.43 )
CHYLOTHORAX	28	5.99 ( 4.1 - 8.76 )	5.99 ( 110.81 )	5.75 ( 4.19 )	2.52 ( 1.97 )
SALIVARY HYPOSECRETION	28	4.18 ( 2.87 - 6.09 )	4.18 ( 65.34 )	4.07 ( 2.97 )	2.02 ( 1.48 )
ORBITAL MYOSITIS	28	33.98 ( 22.31 - 51.74 )	33.98 ( 695.43 )	26.59 ( 18.7 )	4.73 ( 4.14 )
IMMUNE-MEDIATED CYTOPENIA	28	131.84 ( 76.88 - 226.08 )	131.83 ( 1714.82 )	62.71 ( 39.94 )	5.97 ( 5.31 )
NEUROMYOPATHY	27	3.76 ( 2.56 - 5.51 )	3.76 ( 52.93 )	3.67 ( 2.66 )	1.88 ( 1.32 )
VASCULAR ACCESS COMPLICATION	27	4.76 ( 3.24 - 6.99 )	4.76 ( 77.02 )	4.61 ( 3.34 )	2.21 ( 1.65 )
CHORIORETINITIS	27	6.45 ( 4.38 - 9.5 )	6.45 ( 117.79 )	6.16 ( 4.46 )	2.62 ( 2.06 )
THYROXINE FREE INCREASED	27	6.16 ( 4.18 - 9.07 )	6.16 ( 110.87 )	5.9 ( 4.27 )	2.56 ( 2 )
POSITRON EMISSION TOMOGRAM ABNORMAL	27	6.31 ( 4.28 - 9.29 )	6.31 ( 114.4 )	6.04 ( 4.37 )	2.59 ( 2.03 )
HILAR LYMPHADENOPATHY	27	4.74 ( 3.23 - 6.97 )	4.74 ( 76.67 )	4.6 ( 3.33 )	2.2 ( 1.64 )
POSTRENAL FAILURE	27	8.8 ( 5.95 - 13.02 )	8.8 ( 173.76 )	8.26 ( 5.96 )	3.05 ( 2.48 )
PERFORATION	27	4.77 ( 3.25 - 7.01 )	4.77 ( 77.36 )	4.62 ( 3.35 )	2.21 ( 1.65 )
ACQUIRED TRACHEO-OESOPHAGEAL FISTULA	27	90.81 ( 54.96 - 150.02 )	90.8 ( 1353.66 )	51.69 ( 33.96 )	5.69 ( 5.04 )
SYSTEMIC SCLERODERMA	27	4.64 ( 3.16 - 6.82 )	4.64 ( 74.16 )	4.5 ( 3.26 )	2.17 ( 1.61 )
METASTASES TO PLEURA	27	4.07 ( 2.77 - 5.97 )	4.07 ( 60.41 )	3.97 ( 2.88 )	1.99 ( 1.43 )
NORMOCYTIC ANAEMIA	27	2.86 ( 1.95 - 4.19 )	2.86 ( 31.84 )	2.81 ( 2.04 )	1.49 ( 0.94 )
ORAL MUCOSA EROSION	27	3.06 ( 2.09 - 4.49 )	3.06 ( 36.53 )	3.01 ( 2.19 )	1.59 ( 1.04 )
MALIGNANT NEOPLASM OLIGOPROGRESSION	27	77.52 ( 47.69 - 126 )	77.51 ( 1229.51 )	47.13 ( 31.39 )	5.56 ( 4.91 )
CUTANEOUS SARCOIDOSIS	26	9.84 ( 6.6 - 14.68 )	9.84 ( 190.56 )	9.16 ( 6.55 )	3.2 ( 2.62 )
ACUTE POLYNEUROPATHY	26	15.54 ( 10.32 - 23.39 )	15.53 ( 312.35 )	13.84 ( 9.83 )	3.79 ( 3.2 )
DIFFUSE ALVEOLAR DAMAGE	26	3.47 ( 2.35 - 5.13 )	3.47 ( 44.4 )	3.4 ( 2.45 )	1.77 ( 1.2 )
CRANIAL NERVE DISORDER	26	5.16 ( 3.48 - 7.64 )	5.16 ( 83.55 )	4.99 ( 3.59 )	2.32 ( 1.75 )
UROGENITAL FISTULA	26	19.75 ( 13.03 - 29.91 )	19.74 ( 396.2 )	17.05 ( 12.05 )	4.09 ( 3.5 )
LYMPHOCYTE COUNT ABNORMAL	25	3.26 ( 2.19 - 4.85 )	3.26 ( 38.16 )	3.2 ( 2.3 )	1.68 ( 1.1 )
NON-SMALL CELL LUNG CANCER METASTATIC	25	4.59 ( 3.08 - 6.85 )	4.59 ( 67.58 )	4.46 ( 3.19 )	2.16 ( 1.58 )
RECALL PHENOMENON	25	4.59 ( 3.08 - 6.85 )	4.59 ( 67.58 )	4.46 ( 3.19 )	2.16 ( 1.58 )
ENTEROVESICAL FISTULA	25	4.9 ( 3.28 - 7.31 )	4.9 ( 74.42 )	4.74 ( 3.39 )	2.25 ( 1.67 )
COMPUTERISED TOMOGRAM THORAX ABNORMAL	25	4.75 ( 3.18 - 7.08 )	4.75 ( 71.06 )	4.6 ( 3.29 )	2.2 ( 1.62 )
TRACHEAL STENOSIS	25	7.58 ( 5.06 - 11.36 )	7.58 ( 134.25 )	7.19 ( 5.12 )	2.85 ( 2.26 )
HYPERAMYLASAEMIA	25	6.61 ( 4.42 - 9.89 )	6.61 ( 112.76 )	6.31 ( 4.51 )	2.66 ( 2.08 )
MORPHOEA	25	9.2 ( 6.12 - 13.82 )	9.2 ( 169.38 )	8.6 ( 6.12 )	3.1 ( 2.52 )
BRONCHOSTENOSIS	25	6.78 ( 4.53 - 10.15 )	6.78 ( 116.48 )	6.47 ( 4.61 )	2.69 ( 2.11 )
CUTANEOUS SYMPTOM	25	5.54 ( 3.71 - 8.28 )	5.54 ( 88.87 )	5.34 ( 3.82 )	2.42 ( 1.84 )
POLYSEROSITIS	25	10.25 ( 6.81 - 15.43 )	10.25 ( 192.04 )	9.51 ( 6.76 )	3.25 ( 2.66 )
IMMUNE-MEDIATED PERICARDITIS	25	294.28 ( 141.34 - 612.71 )	294.26 ( 2087.6 )	84.79 ( 45.9 )	6.41 ( 5.66 )
OESOPHAGEAL FISTULA	24	10.7 ( 7.05 - 16.25 )	10.7 ( 193.47 )	9.89 ( 6.97 )	3.31 ( 2.7 )
PNEUMOTHORAX SPONTANEOUS	24	4.81 ( 3.2 - 7.24 )	4.81 ( 69.64 )	4.66 ( 3.31 )	2.22 ( 1.63 )
ACQUIRED HAEMOPHILIA	24	3.45 ( 2.3 - 5.18 )	3.45 ( 40.55 )	3.38 ( 2.41 )	1.76 ( 1.17 )
ADRENAL MASS	24	4.34 ( 2.89 - 6.52 )	4.34 ( 59.48 )	4.22 ( 3 )	2.08 ( 1.49 )
AUTOIMMUNE NEUTROPENIA	24	12.78 ( 8.39 - 19.48 )	12.78 ( 235.12 )	11.63 ( 8.17 )	3.54 ( 2.93 )
VANISHING BILE DUCT SYNDROME	24	3.38 ( 2.25 - 5.07 )	3.38 ( 39.08 )	3.31 ( 2.36 )	1.73 ( 1.14 )
MILLER FISHER SYNDROME	24	18.23 ( 11.86 - 28.02 )	18.23 ( 338.33 )	15.92 ( 11.11 )	3.99 ( 3.38 )
VASOGENIC CEREBRAL OEDEMA	24	4.78 ( 3.18 - 7.19 )	4.78 ( 68.94 )	4.63 ( 3.29 )	2.21 ( 1.62 )
DEVICE RELATED THROMBOSIS	24	3.24 ( 2.16 - 4.85 )	3.24 ( 36.09 )	3.18 ( 2.26 )	1.67 ( 1.08 )
GRANULOMATOUS LIVER DISEASE	24	5.64 ( 3.74 - 8.49 )	5.64 ( 87.4 )	5.43 ( 3.85 )	2.44 ( 1.85 )
METASTASES TO PANCREAS	24	7.94 ( 5.25 - 12 )	7.94 ( 136.28 )	7.5 ( 5.3 )	2.91 ( 2.31 )
TUMOUR THROMBOSIS	24	17.99 ( 11.71 - 27.65 )	17.99 ( 334.1 )	15.74 ( 10.99 )	3.98 ( 3.36 )
AUTOIMMUNE ENCEPHALOPATHY	23	42.3 ( 26.27 - 68.13 )	42.3 ( 682.26 )	31.38 ( 21.06 )	4.97 ( 4.31 )
OESOPHAGOBRONCHIAL FISTULA	23	25.78 ( 16.42 - 40.49 )	25.78 ( 449.45 )	21.33 ( 14.62 )	4.41 ( 3.77 )
FASCIITIS	23	5.36 ( 3.53 - 8.14 )	5.36 ( 78.04 )	5.17 ( 3.65 )	2.37 ( 1.77 )
BLOOD CORTICOTROPHIN ABNORMAL	23	56.4 ( 34.31 - 92.72 )	56.4 ( 846.16 )	38.45 ( 25.37 )	5.27 ( 4.58 )
DIAPHRAGMATIC PARALYSIS	22	5.55 ( 3.62 - 8.5 )	5.54 ( 78.27 )	5.34 ( 3.73 )	2.42 ( 1.8 )
PROTEIN-LOSING GASTROENTEROPATHY	22	6.76 ( 4.4 - 10.39 )	6.76 ( 102.13 )	6.45 ( 4.5 )	2.69 ( 2.07 )
THYROIDITIS SUBACUTE	22	11.31 ( 7.3 - 17.51 )	11.31 ( 188.6 )	10.4 ( 7.21 )	3.38 ( 2.75 )
LYMPHOCYTIC INFILTRATION	22	3.35 ( 2.19 - 5.12 )	3.35 ( 35.26 )	3.28 ( 2.3 )	1.72 ( 1.11 )
HYPERLEUKOCYTOSIS	22	3.54 ( 2.32 - 5.41 )	3.54 ( 38.97 )	3.47 ( 2.43 )	1.79 ( 1.18 )
JEJUNAL PERFORATION	22	13.7 ( 8.81 - 21.31 )	13.7 ( 232.02 )	12.38 ( 8.55 )	3.63 ( 3 )
HYPERLIPASAEMIA	21	5.59 ( 3.61 - 8.66 )	5.59 ( 75.6 )	5.38 ( 3.73 )	2.43 ( 1.8 )
METASTASES TO KIDNEY	21	5.37 ( 3.47 - 8.32 )	5.37 ( 71.49 )	5.18 ( 3.59 )	2.37 ( 1.74 )
PERICARDIAL EFFUSION MALIGNANT	21	22.07 ( 13.85 - 35.18 )	22.07 ( 355.72 )	18.74 ( 12.69 )	4.23 ( 3.56 )
MESENTERIC VEIN THROMBOSIS	21	2.99 ( 1.94 - 4.61 )	2.99 ( 27.1 )	2.94 ( 2.05 )	1.56 ( 0.93 )
THYROXINE INCREASED	21	4.53 ( 2.93 - 7 )	4.53 ( 55.57 )	4.4 ( 3.05 )	2.14 ( 1.51 )
TRI-IODOTHYRONINE DECREASED	21	6.04 ( 3.9 - 9.37 )	6.04 ( 84.07 )	5.8 ( 4.02 )	2.54 ( 1.9 )
MALIGNANT PERITONEAL NEOPLASM	21	4.73 ( 3.06 - 7.31 )	4.73 ( 59.31 )	4.58 ( 3.18 )	2.2 ( 1.57 )
HEPATIC HAEMORRHAGE	21	3.83 ( 2.48 - 5.92 )	3.83 ( 42.57 )	3.74 ( 2.6 )	1.9 ( 1.28 )
AXONAL NEUROPATHY	21	3.4 ( 2.21 - 5.25 )	3.4 ( 34.66 )	3.34 ( 2.32 )	1.74 ( 1.11 )
PLEURAL THICKENING	21	4.38 ( 2.84 - 6.78 )	4.38 ( 52.86 )	4.26 ( 2.96 )	2.09 ( 1.46 )
ENCEPHALOMYELITIS	21	11.5 ( 7.34 - 18 )	11.5 ( 183.35 )	10.56 ( 7.26 )	3.4 ( 2.76 )
AUTOIMMUNE THYROID DISORDER	21	35.82 ( 21.98 - 58.39 )	35.82 ( 545 )	27.7 ( 18.4 )	4.79 ( 4.11 )
ADMINISTRATION SITE EXTRAVASATION	21	3.11 ( 2.02 - 4.8 )	3.11 ( 29.34 )	3.06 ( 2.13 )	1.61 ( 0.99 )
MYOPERICARDITIS	21	5.78 ( 3.73 - 8.95 )	5.78 ( 79.04 )	5.55 ( 3.85 )	2.47 ( 1.84 )
DYSLALIA	20	4.14 ( 2.65 - 6.47 )	4.14 ( 46.09 )	4.04 ( 2.78 )	2.01 ( 1.37 )
ACUTE INTERSTITIAL PNEUMONITIS	20	5.25 ( 3.36 - 8.22 )	5.25 ( 65.96 )	5.07 ( 3.49 )	2.34 ( 1.7 )
CELL MARKER INCREASED	20	5.54 ( 3.54 - 8.67 )	5.54 ( 71.05 )	5.34 ( 3.67 )	2.42 ( 1.77 )
EVANS SYNDROME	20	6.63 ( 4.23 - 10.4 )	6.63 ( 90.54 )	6.33 ( 4.34 )	2.66 ( 2.02 )
BLOOD LACTATE DEHYDROGENASE ABNORMAL	20	4.4 ( 2.82 - 6.88 )	4.4 ( 50.66 )	4.28 ( 2.94 )	2.1 ( 1.46 )
OLIGOARTHRITIS	20	15.29 ( 9.59 - 24.36 )	15.29 ( 236.34 )	13.64 ( 9.24 )	3.77 ( 3.1 )
BLADDER TAMPONADE	20	9.98 ( 6.32 - 15.75 )	9.97 ( 148.89 )	9.27 ( 6.33 )	3.21 ( 2.56 )
ABDOMINAL SEPSIS	19	3.25 ( 2.06 - 5.13 )	3.25 ( 28.81 )	3.19 ( 2.18 )	1.67 ( 1.02 )
ANTI-THYROID ANTIBODY POSITIVE	19	5.87 ( 3.7 - 9.31 )	5.87 ( 73.12 )	5.64 ( 3.83 )	2.5 ( 1.83 )
SEROSITIS	19	6.3 ( 3.97 - 9.99 )	6.3 ( 80.41 )	6.03 ( 4.1 )	2.59 ( 1.93 )
COMA HEPATIC	19	4.04 ( 2.56 - 6.39 )	4.04 ( 42.09 )	3.94 ( 2.69 )	1.98 ( 1.32 )
PACHYMENINGITIS	19	11.41 ( 7.12 - 18.27 )	11.41 ( 164.51 )	10.49 ( 7.07 )	3.39 ( 2.72 )
DUODENAL OBSTRUCTION	19	9.81 ( 6.14 - 15.66 )	9.81 ( 138.74 )	9.13 ( 6.17 )	3.19 ( 2.52 )
MENINGORADICULITIS	19	30.64 ( 18.49 - 50.75 )	30.64 ( 432.2 )	24.51 ( 16.07 )	4.62 ( 3.9 )
LYMPHATIC DISORDER	19	4.81 ( 3.04 - 7.61 )	4.81 ( 55.08 )	4.66 ( 3.17 )	2.22 ( 1.56 )
HAEMOBILIA	19	6.76 ( 4.26 - 10.73 )	6.76 ( 88.13 )	6.44 ( 4.38 )	2.69 ( 2.02 )
ENGRAFTMENT SYNDROME	19	4.98 ( 3.15 - 7.88 )	4.98 ( 58 )	4.82 ( 3.28 )	2.27 ( 1.61 )
NUTRITIONAL CONDITION ABNORMAL	19	3.97 ( 2.51 - 6.26 )	3.97 ( 40.76 )	3.87 ( 2.64 )	1.95 ( 1.3 )
TUMOUR PERFORATION	19	9.17 ( 5.75 - 14.62 )	9.17 ( 128.23 )	8.58 ( 5.8 )	3.1 ( 2.43 )
VARICOSE VEIN RUPTURED	19	8.6 ( 5.4 - 13.71 )	8.6 ( 118.95 )	8.08 ( 5.47 )	3.02 ( 2.35 )
MESENTERIC PANNICULITIS	18	9.42 ( 5.83 - 15.22 )	9.42 ( 125.38 )	8.79 ( 5.88 )	3.14 ( 2.45 )
HEPATIC RUPTURE	18	14.03 ( 8.61 - 22.88 )	14.03 ( 194.64 )	12.64 ( 8.4 )	3.66 ( 2.96 )
LATENT AUTOIMMUNE DIABETES IN ADULTS	18	16.17 ( 9.88 - 26.47 )	16.17 ( 225.28 )	14.34 ( 9.5 )	3.84 ( 3.14 )
THYROXINE FREE ABNORMAL	18	39.98 ( 23.42 - 68.24 )	39.97 ( 510.59 )	30.09 ( 19.24 )	4.91 ( 4.17 )
MENINGISM	18	5.89 ( 3.67 - 9.45 )	5.89 ( 69.52 )	5.65 ( 3.8 )	2.5 ( 1.82 )
BRONCHIAL FISTULA	18	14.32 ( 8.78 - 23.35 )	14.32 ( 198.76 )	12.87 ( 8.55 )	3.69 ( 2.99 )
CHOROIDAL DETACHMENT	18	4.94 ( 3.08 - 7.91 )	4.94 ( 54.26 )	4.78 ( 3.22 )	2.26 ( 1.58 )
ECZEMA ASTEATOTIC	18	5.95 ( 3.71 - 9.56 )	5.95 ( 70.58 )	5.71 ( 3.84 )	2.51 ( 1.84 )
CRITICAL ILLNESS	18	3.5 ( 2.19 - 5.6 )	3.5 ( 31.25 )	3.43 ( 2.32 )	1.78 ( 1.11 )
DIABETIC KETOSIS	18	8.34 ( 5.17 - 13.45 )	8.34 ( 108.6 )	7.86 ( 5.27 )	2.97 ( 2.29 )
IMMUNOTOXICITY	18	192.61 ( 90.97 - 407.81 )	192.61 ( 1301.42 )	73.68 ( 39.33 )	6.2 ( 5.36 )
FACIAL NERVE DISORDER	17	5.72 ( 3.51 - 9.3 )	5.72 ( 63.1 )	5.5 ( 3.66 )	2.46 ( 1.76 )
HEPATORENAL FAILURE	17	4.48 ( 2.76 - 7.27 )	4.48 ( 44.22 )	4.35 ( 2.9 )	2.12 ( 1.43 )
CREATININE RENAL CLEARANCE ABNORMAL	17	4.74 ( 2.92 - 7.7 )	4.74 ( 48.25 )	4.6 ( 3.06 )	2.2 ( 1.51 )
BRONCHOPLEURAL FISTULA	17	7.12 ( 4.36 - 11.62 )	7.12 ( 84.34 )	6.77 ( 4.5 )	2.76 ( 2.06 )
AUTOIMMUNE UVEITIS	17	46.54 ( 26.54 - 81.59 )	46.53 ( 542.84 )	33.63 ( 21.02 )	5.07 ( 4.3 )
EMBOLIC CEREBRAL INFARCTION	17	3.73 ( 2.3 - 6.04 )	3.73 ( 32.87 )	3.64 ( 2.43 )	1.86 ( 1.17 )
DROPPED HEAD SYNDROME	17	6.54 ( 4.01 - 10.66 )	6.54 ( 75.57 )	6.25 ( 4.15 )	2.64 ( 1.94 )
EPIDERMOLYSIS	17	5.9 ( 3.63 - 9.61 )	5.9 ( 65.92 )	5.67 ( 3.77 )	2.5 ( 1.81 )
RECTAL PERFORATION	17	4.58 ( 2.82 - 7.43 )	4.58 ( 45.77 )	4.44 ( 2.96 )	2.15 ( 1.46 )
PANCREATIC TOXICITY	17	27.79 ( 16.38 - 47.15 )	27.79 ( 355.2 )	22.67 ( 14.57 )	4.5 ( 3.76 )
CARDITIS	17	6.74 ( 4.13 - 10.98 )	6.74 ( 78.56 )	6.43 ( 4.27 )	2.68 ( 1.98 )
PARALYSIS RECURRENT LARYNGEAL NERVE	17	20.84 ( 12.45 - 34.91 )	20.84 ( 272.84 )	17.86 ( 11.6 )	4.16 ( 3.43 )
VOCAL CORD PARESIS	17	11.7 ( 7.11 - 19.26 )	11.7 ( 151.34 )	10.73 ( 7.07 )	3.42 ( 2.71 )
ADRENOMEGALY	17	13.16 ( 7.97 - 21.73 )	13.16 ( 171.86 )	11.94 ( 7.85 )	3.58 ( 2.86 )
ORAL LICHEN PLANUS	17	5.02 ( 3.09 - 8.15 )	5.01 ( 52.41 )	4.85 ( 3.23 )	2.28 ( 1.58 )
TUMOUR INVASION	17	5.32 ( 3.27 - 8.65 )	5.32 ( 57.08 )	5.13 ( 3.42 )	2.36 ( 1.66 )
AUTOIMMUNE CHOLANGITIS	17	117.71 ( 60.1 - 230.56 )	117.7 ( 983.56 )	59.35 ( 33.82 )	5.89 ( 5.05 )
EPITHELITIS	17	2001.05 ( 266.29 - 15036.74 )	2000.97 ( 1887.92 )	112.11 ( 20.74 )	6.81 ( 5.86 )
RESPIRATORY TRACT INFLAMMATION	16	4.7 ( 2.85 - 7.74 )	4.7 ( 44.76 )	4.55 ( 3 )	2.19 ( 1.47 )
PNEUMONITIS CHEMICAL	16	6.85 ( 4.14 - 11.34 )	6.85 ( 75.52 )	6.53 ( 4.28 )	2.71 ( 1.99 )
TUMOUR COMPRESSION	16	6.75 ( 4.08 - 11.17 )	6.75 ( 74.12 )	6.44 ( 4.22 )	2.69 ( 1.97 )
SYSTEMIC IMMUNE ACTIVATION	16	75.33 ( 40.22 - 141.1 )	75.33 ( 715.55 )	46.32 ( 27.4 )	5.53 ( 4.7 )
MONONEUROPATHY MULTIPLEX	16	5.38 ( 3.26 - 8.88 )	5.38 ( 54.57 )	5.19 ( 3.41 )	2.38 ( 1.66 )
TUMOUR ULCERATION	16	10.24 ( 6.14 - 17.06 )	10.24 ( 122.66 )	9.5 ( 6.19 )	3.25 ( 2.52 )
XEROPHTHALMIA	16	4.11 ( 2.5 - 6.77 )	4.11 ( 36.41 )	4.01 ( 2.64 )	2 ( 1.29 )
ENTEROCOLITIS BACTERIAL	16	8.08 ( 4.87 - 13.41 )	8.08 ( 92.92 )	7.63 ( 4.99 )	2.93 ( 2.21 )
MALIGNANT TRANSFORMATION	16	5.1 ( 3.09 - 8.42 )	5.1 ( 50.6 )	4.93 ( 3.25 )	2.3 ( 1.59 )
LUNG CYST	16	5.72 ( 3.47 - 9.45 )	5.72 ( 59.49 )	5.51 ( 3.62 )	2.46 ( 1.74 )
SCLERODERMA-LIKE REACTION	16	16.52 ( 9.79 - 27.88 )	16.52 ( 204.57 )	14.61 ( 9.43 )	3.87 ( 3.13 )
LICHEN SCLEROSUS	16	3.53 ( 2.14 - 5.8 )	3.53 ( 28.12 )	3.45 ( 2.28 )	1.79 ( 1.08 )
TUMOUR CAVITATION	16	62.78 ( 34.22 - 115.16 )	62.78 ( 634.35 )	41.29 ( 24.85 )	5.37 ( 4.55 )
COLD TYPE HAEMOLYTIC ANAEMIA	16	11.28 ( 6.75 - 18.84 )	11.28 ( 136.75 )	10.38 ( 6.76 )	3.38 ( 2.64 )
HEPATIC ATROPHY	16	6.04 ( 3.65 - 9.98 )	6.04 ( 63.95 )	5.79 ( 3.8 )	2.53 ( 1.82 )
EXTRAOCULAR MUSCLE DISORDER	15	6.98 ( 4.15 - 11.75 )	6.98 ( 72.53 )	6.64 ( 4.3 )	2.73 ( 1.99 )
CHOLANGITIS INFECTIVE	15	7.39 ( 4.38 - 12.45 )	7.39 ( 77.95 )	7.01 ( 4.53 )	2.81 ( 2.07 )
INTERLEUKIN LEVEL INCREASED	15	4.93 ( 2.94 - 8.27 )	4.93 ( 45.13 )	4.77 ( 3.1 )	2.26 ( 1.52 )
ILEAL PERFORATION	15	3.42 ( 2.05 - 5.72 )	3.42 ( 24.98 )	3.35 ( 2.18 )	1.75 ( 1.01 )
GAMMA-GLUTAMYLTRANSFERASE ABNORMAL	15	4.14 ( 2.48 - 6.94 )	4.14 ( 34.57 )	4.04 ( 2.62 )	2.01 ( 1.28 )
GRANULOMATOUS LYMPHADENITIS	15	12.18 ( 7.16 - 20.72 )	12.18 ( 139.45 )	11.13 ( 7.13 )	3.48 ( 2.72 )
TRANSIENT ACANTHOLYTIC DERMATOSIS	15	7.64 ( 4.53 - 12.89 )	7.64 ( 81.33 )	7.24 ( 4.68 )	2.86 ( 2.11 )
AUTOIMMUNE ENDOCRINE DISORDER	15	588.54 ( 170.38 - 2032.99 )	588.52 ( 1466.31 )	98.92 ( 35.06 )	6.63 ( 5.65 )
HEPATITIS VIRAL	15	3.27 ( 1.96 - 5.46 )	3.27 ( 22.99 )	3.21 ( 2.09 )	1.68 ( 0.95 )
LICHENIFICATION	15	5.83 ( 3.47 - 9.79 )	5.83 ( 57.15 )	5.6 ( 3.63 )	2.49 ( 1.75 )
RENAL CELL CARCINOMA RECURRENT	15	27.16 ( 15.49 - 47.62 )	27.16 ( 307.12 )	22.26 ( 13.91 )	4.48 ( 3.69 )
LICHEN PLANUS PEMPHIGOIDES	15	103.86 ( 51.87 - 207.97 )	103.86 ( 811.75 )	55.64 ( 31.12 )	5.8 ( 4.92 )
ORAL LICHENOID REACTION	15	37.57 ( 21.01 - 67.18 )	37.57 ( 404.71 )	28.72 ( 17.66 )	4.84 ( 4.04 )
IMMUNE-MEDIATED CHOLESTASIS	15	588.54 ( 170.38 - 2032.99 )	588.52 ( 1466.31 )	98.92 ( 35.06 )	6.63 ( 5.65 )
HYPERCALCAEMIA OF MALIGNANCY	14	8.2 ( 4.77 - 14.09 )	8.2 ( 82.72 )	7.73 ( 4.91 )	2.95 ( 2.18 )
METASTASES TO HEART	14	7.32 ( 4.27 - 12.57 )	7.32 ( 71.97 )	6.95 ( 4.43 )	2.8 ( 2.03 )
RADIATION ASSOCIATED PAIN	14	10.7 ( 6.19 - 18.49 )	10.7 ( 112.85 )	9.89 ( 6.26 )	3.31 ( 2.53 )
METASTASES TO ABDOMINAL CAVITY	14	4.42 ( 2.59 - 7.53 )	4.42 ( 35.68 )	4.29 ( 2.75 )	2.1 ( 1.34 )
CORNEAL PERFORATION	14	3.42 ( 2.01 - 5.82 )	3.42 ( 23.28 )	3.35 ( 2.15 )	1.74 ( 0.99 )
PULMONARY NECROSIS	14	6.78 ( 3.96 - 11.62 )	6.78 ( 65.24 )	6.47 ( 4.12 )	2.69 ( 1.93 )
PARANEOPLASTIC DERMATOMYOSITIS	14	25.35 ( 14.23 - 45.17 )	25.35 ( 269.44 )	21.04 ( 12.98 )	4.39 ( 3.58 )
SALIVARY GLAND DISORDER	14	4.24 ( 2.49 - 7.22 )	4.24 ( 33.41 )	4.12 ( 2.64 )	2.04 ( 1.29 )
ENANTHEMA	14	3.79 ( 2.22 - 6.45 )	3.79 ( 27.83 )	3.7 ( 2.37 )	1.89 ( 1.13 )
SHOCK SYMPTOM	14	5.95 ( 3.48 - 10.18 )	5.95 ( 54.87 )	5.71 ( 3.64 )	2.51 ( 1.75 )
THROMBOTIC CEREBRAL INFARCTION	14	4.99 ( 2.93 - 8.52 )	4.99 ( 42.89 )	4.83 ( 3.09 )	2.27 ( 1.51 )
MUCOUS MEMBRANE PEMPHIGOID	14	30.52 ( 16.95 - 54.93 )	30.52 ( 317.39 )	24.44 ( 14.94 )	4.61 ( 3.79 )
IMMUNE-MEDIATED PANCYTOPENIA	14	183.1 ( 79.25 - 423.03 )	183.1 ( 992.12 )	72.25 ( 35.86 )	6.18 ( 5.23 )
POLYCHONDRITIS	14	5.25 ( 3.07 - 8.96 )	5.25 ( 46.08 )	5.07 ( 3.24 )	2.34 ( 1.58 )
SECONDARY HYPOGONADISM	13	5.75 ( 3.3 - 10.04 )	5.75 ( 48.66 )	5.53 ( 3.47 )	2.47 ( 1.68 )
WARM AUTOIMMUNE HAEMOLYTIC ANAEMIA	13	10.48 ( 5.94 - 18.48 )	10.48 ( 102.37 )	9.71 ( 6.04 )	3.28 ( 2.47 )
DIABETIC KETOACIDOTIC HYPERGLYCAEMIC COMA	13	10.63 ( 6.02 - 18.75 )	10.63 ( 103.98 )	9.83 ( 6.11 )	3.3 ( 2.49 )
EPIGLOTTITIS	13	3.67 ( 2.11 - 6.37 )	3.67 ( 24.48 )	3.59 ( 2.26 )	1.84 ( 1.06 )
OVERLAP SYNDROME	13	3.72 ( 2.14 - 6.47 )	3.72 ( 25.1 )	3.64 ( 2.29 )	1.86 ( 1.08 )
SUPERIOR VENA CAVA OCCLUSION	13	9.05 ( 5.15 - 15.92 )	9.05 ( 86.49 )	8.48 ( 5.29 )	3.08 ( 2.28 )
ACHROMOTRICHIA ACQUIRED	13	56.67 ( 29.24 - 109.83 )	56.67 ( 479.91 )	38.58 ( 22.18 )	5.27 ( 4.38 )
DUODENAL STENOSIS	13	4.04 ( 2.32 - 7.02 )	4.04 ( 28.72 )	3.94 ( 2.48 )	1.98 ( 1.19 )
VESTIBULAR NEURONITIS	13	3.66 ( 2.11 - 6.36 )	3.66 ( 24.38 )	3.58 ( 2.26 )	1.84 ( 1.06 )
PLEURAL INFECTION	13	8.5 ( 4.84 - 14.93 )	8.5 ( 80.25 )	8 ( 4.99 )	3 ( 2.2 )
INFLUENZA A VIRUS TEST POSITIVE	13	5.12 ( 2.94 - 8.92 )	5.12 ( 41.27 )	4.95 ( 3.11 )	2.31 ( 1.52 )
BLOOD CREATINE ABNORMAL	13	4.1 ( 2.36 - 7.13 )	4.1 ( 29.47 )	4 ( 2.52 )	2 ( 1.21 )
PLEURAL DISORDER	13	3.25 ( 1.87 - 5.64 )	3.25 ( 19.69 )	3.19 ( 2.01 )	1.67 ( 0.89 )
AUTOIMMUNE RETINOPATHY	13	41.36 ( 21.98 - 77.8 )	41.36 ( 378.83 )	30.86 ( 18.19 )	4.95 ( 4.08 )
ENDOCRINE OPHTHALMOPATHY	13	3.26 ( 1.88 - 5.65 )	3.26 ( 19.77 )	3.19 ( 2.01 )	1.68 ( 0.89 )
RETROPERITONEAL LYMPHADENOPATHY	13	3.43 ( 1.98 - 5.96 )	3.43 ( 21.76 )	3.36 ( 2.12 )	1.75 ( 0.97 )
RADIATION INTERACTION	13	22.18 ( 12.26 - 40.11 )	22.18 ( 221.2 )	18.82 ( 11.46 )	4.23 ( 3.4 )
CYTOMEGALOVIRUS GASTRITIS	13	9.05 ( 5.15 - 15.92 )	9.05 ( 86.49 )	8.48 ( 5.29 )	3.08 ( 2.28 )
SPONTANEOUS BACTERIAL PERITONITIS	13	9.62 ( 5.47 - 16.94 )	9.62 ( 92.87 )	8.97 ( 5.59 )	3.17 ( 2.36 )
NECROTIC LYMPHADENOPATHY	13	21.86 ( 12.09 - 39.51 )	21.86 ( 218.24 )	18.59 ( 11.33 )	4.22 ( 3.38 )
GASTROENTERITIS RADIATION	12	5.65 ( 3.17 - 10.08 )	5.65 ( 43.82 )	5.44 ( 3.35 )	2.44 ( 1.62 )
SUPERFICIAL INFLAMMATORY DERMATOSIS	12	3.87 ( 2.18 - 6.88 )	3.87 ( 24.73 )	3.78 ( 2.34 )	1.92 ( 1.1 )
THYROIDITIS ACUTE	12	12.73 ( 7.01 - 23.09 )	12.72 ( 116.99 )	11.58 ( 7.04 )	3.53 ( 2.69 )
METASTASES TO SPLEEN	12	4.23 ( 2.38 - 7.52 )	4.23 ( 28.56 )	4.12 ( 2.54 )	2.04 ( 1.23 )
GASTROENTERITIS EOSINOPHILIC	12	5.12 ( 2.87 - 9.12 )	5.12 ( 38.1 )	4.95 ( 3.05 )	2.31 ( 1.49 )
INFECTIVE SPONDYLITIS	12	6.89 ( 3.85 - 12.33 )	6.89 ( 57.08 )	6.56 ( 4.03 )	2.71 ( 1.89 )
HYPERMETABOLISM	12	3.39 ( 1.91 - 6.01 )	3.39 ( 19.62 )	3.32 ( 2.05 )	1.73 ( 0.92 )
TRI-IODOTHYRONINE FREE INCREASED	12	10.7 ( 5.93 - 19.32 )	10.7 ( 96.73 )	9.89 ( 6.03 )	3.31 ( 2.47 )
ACUTE MOTOR-SENSORY AXONAL NEUROPATHY	12	7.85 ( 4.37 - 14.08 )	7.85 ( 67.21 )	7.42 ( 4.55 )	2.89 ( 2.06 )
HYPEREOSINOPHILIC SYNDROME	12	3.6 ( 2.03 - 6.4 )	3.6 ( 21.9 )	3.53 ( 2.18 )	1.82 ( 1 )
HODGKIN'S DISEASE RECURRENT	12	5.86 ( 3.28 - 10.46 )	5.86 ( 46.08 )	5.63 ( 3.47 )	2.49 ( 1.67 )
TYPE 3 DIABETES MELLITUS	12	34.45 ( 18.11 - 65.55 )	34.45 ( 301.5 )	26.88 ( 15.69 )	4.75 ( 3.86 )
PLEUROPERICARDITIS	12	4.69 ( 2.64 - 8.36 )	4.69 ( 33.53 )	4.55 ( 2.81 )	2.19 ( 1.37 )
METASTATIC CARCINOMA OF THE BLADDER	12	4.71 ( 2.64 - 8.38 )	4.71 ( 33.7 )	4.57 ( 2.82 )	2.19 ( 1.37 )
MYXOEDEMA	12	7.85 ( 4.37 - 14.08 )	7.85 ( 67.21 )	7.42 ( 4.55 )	2.89 ( 2.06 )
LUNG ADENOCARCINOMA RECURRENT	12	23.94 ( 12.87 - 44.53 )	23.94 ( 219.2 )	20.06 ( 11.94 )	4.33 ( 3.46 )
GRANULOMATOUS DERMATITIS	12	7.13 ( 3.98 - 12.78 )	7.13 ( 59.67 )	6.78 ( 4.17 )	2.76 ( 1.94 )
BLOOD CREATINE PHOSPHOKINASE ABNORMAL	12	4.05 ( 2.28 - 7.2 )	4.05 ( 26.62 )	3.95 ( 2.44 )	1.98 ( 1.17 )
ACUTE MOTOR AXONAL NEUROPATHY	12	18.34 ( 9.98 - 33.7 )	18.34 ( 170.24 )	16.01 ( 9.62 )	4 ( 3.14 )
PANCREATIC ENLARGEMENT	12	5.19 ( 2.91 - 9.26 )	5.19 ( 38.91 )	5.02 ( 3.09 )	2.33 ( 1.51 )
AUTOIMMUNE ANAEMIA	12	42.8 ( 22.11 - 82.87 )	42.8 ( 359.26 )	31.65 ( 18.21 )	4.98 ( 4.08 )
THYROID GLAND INJURY	12	47.08 ( 24.11 - 91.96 )	47.08 ( 386.6 )	33.92 ( 19.37 )	5.08 ( 4.17 )
SMALL CELL LUNG CANCER RECURRENT	12	42.8 ( 22.11 - 82.87 )	42.8 ( 359.26 )	31.65 ( 18.21 )	4.98 ( 4.08 )
AXONAL AND DEMYELINATING POLYNEUROPATHY	12	23.16 ( 12.47 - 43 )	23.15 ( 212.56 )	19.51 ( 11.63 )	4.29 ( 3.42 )
STIFF PERSON SYNDROME	11	4.58 ( 2.51 - 8.36 )	4.58 ( 29.58 )	4.44 ( 2.68 )	2.15 ( 1.3 )
PHRENIC NERVE PARALYSIS	11	7.27 ( 3.96 - 13.37 )	7.27 ( 56.06 )	6.91 ( 4.15 )	2.79 ( 1.93 )
ADRENAL GLAND CANCER	11	3.42 ( 1.88 - 6.22 )	3.42 ( 18.27 )	3.35 ( 2.03 )	1.74 ( 0.9 )
TRACHEAL OBSTRUCTION	11	5.94 ( 3.24 - 10.88 )	5.94 ( 43.01 )	5.7 ( 3.43 )	2.51 ( 1.66 )
DIABETIC HYPERGLYCAEMIC COMA	11	4.85 ( 2.65 - 8.86 )	4.85 ( 32.28 )	4.7 ( 2.84 )	2.23 ( 1.38 )
CHOROIDITIS	11	4.34 ( 2.38 - 7.93 )	4.34 ( 27.32 )	4.23 ( 2.55 )	2.08 ( 1.23 )
GASTRIC VARICES HAEMORRHAGE	11	4.85 ( 2.65 - 8.86 )	4.85 ( 32.28 )	4.7 ( 2.84 )	2.23 ( 1.38 )
TRACHEAL FISTULA	11	10.88 ( 5.87 - 20.18 )	10.88 ( 90.34 )	10.04 ( 5.99 )	3.33 ( 2.46 )
PERICARDITIS CONSTRICTIVE	11	4.37 ( 2.4 - 7.99 )	4.37 ( 27.6 )	4.25 ( 2.57 )	2.09 ( 1.24 )
TUMOUR OBSTRUCTION	11	19.92 ( 10.51 - 37.74 )	19.92 ( 169.05 )	17.18 ( 10.07 )	4.1 ( 3.21 )
ULCERATIVE GASTRITIS	11	14.88 ( 7.95 - 27.87 )	14.88 ( 126.45 )	13.32 ( 7.88 )	3.74 ( 2.85 )
IMMOBILISATION SYNDROME	11	4.87 ( 2.66 - 8.9 )	4.87 ( 32.46 )	4.71 ( 2.85 )	2.24 ( 1.39 )
NEPHRITIS ALLERGIC	11	4.37 ( 2.4 - 7.99 )	4.37 ( 27.6 )	4.25 ( 2.57 )	2.09 ( 1.24 )
METASTASES TO CHEST WALL	11	4.8 ( 2.62 - 8.76 )	4.8 ( 31.75 )	4.65 ( 2.81 )	2.22 ( 1.37 )
DECOMPENSATED HYPOTHYROIDISM	11	3.53 ( 1.94 - 6.43 )	3.53 ( 19.35 )	3.45 ( 2.09 )	1.79 ( 0.94 )
ENCEPHALITIS BRAIN STEM	11	10.44 ( 5.64 - 19.35 )	10.44 ( 86.26 )	9.67 ( 5.77 )	3.27 ( 2.4 )
CHONDRITIS	11	9.59 ( 5.19 - 17.73 )	9.59 ( 78.27 )	8.94 ( 5.35 )	3.16 ( 2.29 )
BRONCHIAL HAEMORRHAGE	11	4.62 ( 2.53 - 8.45 )	4.62 ( 30.06 )	4.49 ( 2.71 )	2.17 ( 1.32 )
CLOSTRIDIUM COLITIS	11	3.51 ( 1.93 - 6.39 )	3.51 ( 19.16 )	3.44 ( 2.08 )	1.78 ( 0.93 )
BRONCHOPNEUMOPATHY	11	4.4 ( 2.41 - 8.04 )	4.4 ( 27.9 )	4.28 ( 2.59 )	2.1 ( 1.25 )
BLADDER HYPERTROPHY	11	3.83 ( 2.1 - 6.98 )	3.83 ( 22.28 )	3.74 ( 2.26 )	1.9 ( 1.06 )
IMMUNOGLOBULIN G4 RELATED DISEASE	11	5.37 ( 2.94 - 9.83 )	5.37 ( 37.44 )	5.18 ( 3.13 )	2.37 ( 1.52 )
IDIOPATHIC INTERSTITIAL PNEUMONIA	11	6.22 ( 3.39 - 11.42 )	6.22 ( 45.82 )	5.96 ( 3.59 )	2.58 ( 1.72 )
TUMOUR INFLAMMATION	11	17.26 ( 9.17 - 32.51 )	17.26 ( 146.98 )	15.18 ( 8.94 )	3.92 ( 3.04 )
HYPERADRENOCORTICISM	11	4.51 ( 2.47 - 8.24 )	4.51 ( 28.95 )	4.38 ( 2.65 )	2.13 ( 1.28 )
DIAPHRAGM MUSCLE WEAKNESS	11	10.2 ( 5.51 - 18.88 )	10.19 ( 83.95 )	9.46 ( 5.65 )	3.24 ( 2.37 )
GASTRIC STENOSIS	11	8.99 ( 4.87 - 16.6 )	8.99 ( 72.58 )	8.42 ( 5.04 )	3.07 ( 2.21 )
MUSCULOSKELETAL TOXICITY	11	9.74 ( 5.26 - 18.01 )	9.73 ( 79.63 )	9.07 ( 5.42 )	3.18 ( 2.31 )
PAROPHTHALMIA	10	6.73 ( 3.56 - 12.72 )	6.73 ( 46.11 )	6.42 ( 3.76 )	2.68 ( 1.79 )
PAPILLITIS	10	10.33 ( 5.41 - 19.71 )	10.32 ( 77.43 )	9.57 ( 5.57 )	3.26 ( 2.35 )
LIPASE ABNORMAL	10	6.54 ( 3.46 - 12.36 )	6.54 ( 44.45 )	6.25 ( 3.67 )	2.64 ( 1.75 )
MENINGEAL DISORDER	10	4.02 ( 2.14 - 7.55 )	4.02 ( 21.91 )	3.92 ( 2.31 )	1.97 ( 1.08 )
MEDIASTINAL DISORDER	10	4.51 ( 2.4 - 8.48 )	4.51 ( 26.31 )	4.38 ( 2.58 )	2.13 ( 1.24 )
GRANULOCYTE COUNT INCREASED	10	3.74 ( 1.99 - 7.01 )	3.74 ( 19.43 )	3.65 ( 2.16 )	1.87 ( 0.98 )
GASTRODUODENAL ULCER	10	3.51 ( 1.87 - 6.59 )	3.51 ( 17.46 )	3.44 ( 2.03 )	1.78 ( 0.9 )
PULMONARY VENOUS THROMBOSIS	10	10.15 ( 5.32 - 19.36 )	10.15 ( 75.91 )	9.42 ( 5.49 )	3.24 ( 2.33 )
TUMOUR MARKER ABNORMAL	10	4.16 ( 2.21 - 7.81 )	4.16 ( 23.18 )	4.05 ( 2.39 )	2.02 ( 1.13 )
HYPOTONY OF EYE	10	3.62 ( 1.93 - 6.8 )	3.62 ( 18.41 )	3.54 ( 2.09 )	1.83 ( 0.94 )
PENILE ULCERATION	10	4.9 ( 2.61 - 9.23 )	4.9 ( 29.84 )	4.75 ( 2.8 )	2.25 ( 1.36 )
NEURALGIC AMYOTROPHY	10	6.92 ( 3.66 - 13.1 )	6.92 ( 47.87 )	6.59 ( 3.87 )	2.72 ( 1.83 )
PULMONARY FISTULA	10	16.58 ( 8.55 - 32.14 )	16.58 ( 128.31 )	14.65 ( 8.42 )	3.87 ( 2.95 )
HYPERCREATINAEMIA	10	4.02 ( 2.14 - 7.55 )	4.02 ( 21.91 )	3.92 ( 2.31 )	1.97 ( 1.08 )
RENAL CANCER RECURRENT	10	10.42 ( 5.46 - 19.89 )	10.42 ( 78.2 )	9.65 ( 5.62 )	3.27 ( 2.36 )
AUTOIMMUNE PERICARDITIS	10	392.36 ( 107.98 - 1425.68 )	392.35 ( 900.81 )	91.31 ( 31.02 )	6.51 ( 5.35 )
AUTOIMMUNE BLISTERING DISEASE	10	73.57 ( 33.38 - 162.11 )	73.57 ( 440.48 )	45.66 ( 23.57 )	5.51 ( 4.48 )
CENTRAL NERVOUS SYSTEM NECROSIS	10	4.73 ( 2.51 - 8.89 )	4.73 ( 28.25 )	4.58 ( 2.7 )	2.2 ( 1.31 )
MALIGNANT GASTROINTESTINAL OBSTRUCTION	10	18.11 ( 9.31 - 35.24 )	18.11 ( 140.08 )	15.83 ( 9.07 )	3.98 ( 3.05 )
METASTASES TO SOFT TISSUE	10	6.1 ( 3.23 - 11.52 )	6.1 ( 40.53 )	5.85 ( 3.44 )	2.55 ( 1.65 )
SECONDARY CEREBELLAR DEGENERATION	10	24.02 ( 12.17 - 47.42 )	24.02 ( 183.23 )	20.12 ( 11.39 )	4.33 ( 3.38 )
POST PROCEDURAL PNEUMONIA	10	4.75 ( 2.52 - 8.93 )	4.75 ( 28.42 )	4.6 ( 2.71 )	2.2 ( 1.31 )
OESOPHAGEAL CARCINOMA RECURRENT	10	20.65 ( 10.55 - 40.44 )	20.65 ( 159.08 )	17.72 ( 10.1 )	4.15 ( 3.21 )
TROPONIN ABNORMAL	10	15.49 ( 8.01 - 29.95 )	15.49 ( 119.76 )	13.8 ( 7.95 )	3.79 ( 2.86 )
CORONAVIRUS PNEUMONIA	10	11.89 ( 6.2 - 22.78 )	11.89 ( 90.58 )	10.89 ( 6.32 )	3.44 ( 2.53 )
ANORECTAL INFECTION	9	4.95 ( 2.54 - 9.64 )	4.95 ( 27.22 )	4.79 ( 2.74 )	2.26 ( 1.33 )
PNEUMOCYSTIS TEST POSITIVE	9	21.62 ( 10.62 - 44.01 )	21.62 ( 149.52 )	18.42 ( 10.16 )	4.2 ( 3.22 )
ACUTE HEPATITIS B	9	3.94 ( 2.03 - 7.65 )	3.94 ( 19.09 )	3.84 ( 2.2 )	1.94 ( 1.01 )
METASTASES TO MUSCLE	9	7.97 ( 4.06 - 15.64 )	7.96 ( 51.34 )	7.52 ( 4.28 )	2.91 ( 1.97 )
JEJUNAL ULCER	9	6.62 ( 3.38 - 12.96 )	6.62 ( 40.66 )	6.32 ( 3.6 )	2.66 ( 1.72 )
CRANIAL NERVE PARALYSIS	9	4 ( 2.06 - 7.77 )	4 ( 19.56 )	3.9 ( 2.24 )	1.96 ( 1.03 )
HAEMORRHAGIC ASCITES	9	4.77 ( 2.45 - 9.29 )	4.77 ( 25.79 )	4.62 ( 2.65 )	2.21 ( 1.28 )
PERICARDIAL DISEASE	9	4.73 ( 2.43 - 9.21 )	4.73 ( 25.44 )	4.59 ( 2.63 )	2.2 ( 1.27 )
ENDOCARDITIS NONINFECTIVE	9	9.99 ( 5.06 - 19.74 )	9.99 ( 67.14 )	9.29 ( 5.26 )	3.22 ( 2.26 )
INTERLEUKIN-2 RECEPTOR INCREASED	9	7.85 ( 4 - 15.41 )	7.85 ( 50.41 )	7.42 ( 4.22 )	2.89 ( 1.95 )
BULBAR PALSY	9	5.4 ( 2.77 - 10.54 )	5.4 ( 30.89 )	5.21 ( 2.98 )	2.38 ( 1.45 )
BILIARY FISTULA	9	9.72 ( 4.92 - 19.18 )	9.72 ( 65.03 )	9.05 ( 5.13 )	3.18 ( 2.23 )
LARYNGEAL HAEMORRHAGE	9	10.7 ( 5.41 - 21.17 )	10.7 ( 72.55 )	9.89 ( 5.59 )	3.31 ( 2.35 )
ANTIACETYLCHOLINE RECEPTOR ANTIBODY POSITIVE	9	23.54 ( 11.51 - 48.16 )	23.54 ( 161.88 )	19.78 ( 10.87 )	4.31 ( 3.31 )
METASTASES TO EYE	9	6.23 ( 3.19 - 12.18 )	6.23 ( 37.54 )	5.97 ( 3.41 )	2.58 ( 1.64 )
URETERITIS	9	8.41 ( 4.28 - 16.53 )	8.41 ( 54.82 )	7.91 ( 4.49 )	2.98 ( 2.04 )
HYPOTHALAMIC PITUITARY ADRENAL AXIS SUPPRESSION	9	3.88 ( 2 - 7.54 )	3.88 ( 18.63 )	3.79 ( 2.17 )	1.92 ( 0.99 )
DIVERTICULITIS INTESTINAL PERFORATED	9	5.04 ( 2.59 - 9.83 )	5.04 ( 27.99 )	4.88 ( 2.79 )	2.29 ( 1.35 )
URINARY OCCULT BLOOD	9	44.14 ( 20.52 - 94.96 )	44.14 ( 275.97 )	32.37 ( 17.05 )	5.02 ( 3.98 )
IIIRD NERVE PARESIS	8	6.49 ( 3.19 - 13.23 )	6.49 ( 35.24 )	6.21 ( 3.42 )	2.63 ( 1.64 )
HYPERPITUITARISM	8	52.31 ( 22.75 - 120.31 )	52.31 ( 278.76 )	36.52 ( 18.19 )	5.19 ( 4.08 )
IIIRD NERVE DISORDER	8	9.61 ( 4.67 - 19.75 )	9.61 ( 57.04 )	8.96 ( 4.9 )	3.16 ( 2.16 )
MELANOSIS	8	11.21 ( 5.43 - 23.15 )	11.21 ( 67.92 )	10.32 ( 5.63 )	3.37 ( 2.36 )
THYROIDITIS CHRONIC	8	21.9 ( 10.3 - 46.58 )	21.9 ( 134.53 )	18.62 ( 9.9 )	4.22 ( 3.18 )
ACQUIRED EPIDERMOLYSIS BULLOSA	8	10.35 ( 5.02 - 21.32 )	10.35 ( 62.1 )	9.59 ( 5.24 )	3.26 ( 2.26 )
PULMONARY RADIATION INJURY	8	22.42 ( 10.53 - 47.75 )	22.42 ( 137.52 )	18.99 ( 10.09 )	4.25 ( 3.2 )
ASPARTATE AMINOTRANSFERASE	8	4.88 ( 2.41 - 9.9 )	4.88 ( 23.69 )	4.72 ( 2.61 )	2.24 ( 1.26 )
BRACHIAL PLEXOPATHY	8	5.17 ( 2.55 - 10.5 )	5.17 ( 25.8 )	5 ( 2.76 )	2.32 ( 1.34 )
RESPIRATORY PARALYSIS	8	7.66 ( 3.74 - 15.65 )	7.66 ( 43.46 )	7.25 ( 3.98 )	2.86 ( 1.86 )
NEURITIS CRANIAL	8	18.46 ( 8.76 - 38.91 )	18.46 ( 114.22 )	16.1 ( 8.63 )	4.01 ( 2.98 )
ANAEMIA OF MALIGNANT DISEASE	8	4.24 ( 2.1 - 8.59 )	4.24 ( 19.13 )	4.13 ( 2.29 )	2.05 ( 1.07 )
OESOPHAGOMEDIASTINAL FISTULA	8	188.33 ( 61.61 - 575.69 )	188.33 ( 573.33 )	73.05 ( 28.68 )	6.19 ( 4.96 )
DIFFUSE PANBRONCHIOLITIS	8	22.97 ( 10.77 - 48.99 )	22.97 ( 140.64 )	19.38 ( 10.28 )	4.28 ( 3.23 )
PANCREATIC INJURY	8	4.24 ( 2.1 - 8.59 )	4.24 ( 19.13 )	4.13 ( 2.29 )	2.05 ( 1.07 )
DIFFUSE UVEAL MELANOCYTIC PROLIFERATION	8	117.71 ( 44.18 - 313.62 )	117.7 ( 462.85 )	59.35 ( 26.14 )	5.89 ( 4.7 )
SECONDARY AMYLOIDOSIS	8	8.19 ( 4 - 16.77 )	8.19 ( 47.2 )	7.72 ( 4.24 )	2.95 ( 1.95 )
SUSPECTED DRUG-INDUCED LIVER INJURY	8	10.7 ( 5.19 - 22.07 )	10.7 ( 64.49 )	9.89 ( 5.4 )	3.31 ( 2.3 )
AUTOIMMUNE PANCYTOPENIA	7	11.94 ( 5.49 - 25.98 )	11.94 ( 63.71 )	10.93 ( 5.7 )	3.45 ( 2.38 )
ORGANIC BRAIN SYNDROME	7	5.02 ( 2.36 - 10.7 )	5.02 ( 21.64 )	4.86 ( 2.58 )	2.28 ( 1.24 )
EPIGLOTTIC OEDEMA	7	3.92 ( 1.85 - 8.33 )	3.92 ( 14.76 )	3.83 ( 2.04 )	1.94 ( 0.9 )
LEUKOPLAKIA	7	4.88 ( 2.29 - 10.38 )	4.88 ( 20.71 )	4.72 ( 2.51 )	2.24 ( 1.2 )
MUCOSAL INFECTION	7	3.98 ( 1.87 - 8.45 )	3.98 ( 15.11 )	3.88 ( 2.07 )	1.96 ( 0.92 )
CORNEAL GRAFT REJECTION	7	5.57 ( 2.61 - 11.88 )	5.57 ( 25.04 )	5.36 ( 2.84 )	2.42 ( 1.38 )
POLYGLANDULAR DISORDER	7	18.31 ( 8.26 - 40.6 )	18.31 ( 99.13 )	15.98 ( 8.21 )	4 ( 2.9 )
PARANEOPLASTIC RETINOPATHY	7	117.71 ( 41.29 - 335.58 )	117.7 ( 404.99 )	59.35 ( 24.7 )	5.89 ( 4.63 )
ACQUIRED AMEGAKARYOCYTIC THROMBOCYTOPENIA	7	29.43 ( 12.85 - 67.37 )	29.43 ( 153.78 )	23.74 ( 11.87 )	4.57 ( 3.44 )
TRI-IODOTHYRONINE FREE ABNORMAL	7	27.46 ( 12.06 - 62.53 )	27.46 ( 144.73 )	22.46 ( 11.28 )	4.49 ( 3.37 )
EOSINOPHILIC CELLULITIS	7	4.85 ( 2.28 - 10.32 )	4.85 ( 20.53 )	4.69 ( 2.49 )	2.23 ( 1.19 )
RED CELL DISTRIBUTION WIDTH ABNORMAL	7	5.76 ( 2.7 - 12.3 )	5.76 ( 26.26 )	5.54 ( 2.94 )	2.47 ( 1.42 )
VESICAL FISTULA	7	4.1 ( 1.93 - 8.71 )	4.1 ( 15.85 )	3.99 ( 2.13 )	2 ( 0.96 )
OPSOCLONUS MYOCLONUS	7	4.25 ( 2 - 9.03 )	4.25 ( 16.77 )	4.13 ( 2.2 )	2.05 ( 1.01 )
VASCULAR ACCESS SITE INFECTION	7	11.44 ( 5.27 - 24.86 )	11.44 ( 60.8 )	10.52 ( 5.49 )	3.39 ( 2.32 )
LOWER GASTROINTESTINAL PERFORATION	7	18.31 ( 8.26 - 40.6 )	18.31 ( 99.13 )	15.98 ( 8.21 )	4 ( 2.9 )
ADULT FAILURE TO THRIVE	7	5.15 ( 2.42 - 10.98 )	5.15 ( 22.43 )	4.98 ( 2.64 )	2.31 ( 1.27 )
CYSTITIS RADIATION	7	5.39 ( 2.52 - 11.49 )	5.39 ( 23.9 )	5.19 ( 2.76 )	2.38 ( 1.33 )
XERODERMA	7	3.89 ( 1.83 - 8.25 )	3.89 ( 14.53 )	3.79 ( 2.02 )	1.92 ( 0.89 )
CAMPYLOBACTER COLITIS	7	15.55 ( 7.07 - 34.19 )	15.55 ( 84.16 )	13.85 ( 7.16 )	3.79 ( 2.71 )
POLYNEUROPATHY IN MALIGNANT DISEASE	7	13.97 ( 6.38 - 30.57 )	13.96 ( 75.32 )	12.59 ( 6.54 )	3.65 ( 2.57 )
INGUINAL MASS	7	4.16 ( 1.96 - 8.84 )	4.16 ( 16.24 )	4.05 ( 2.16 )	2.02 ( 0.98 )
ACQUIRED GENERALISED LIPODYSTROPHY	7	823.94 ( 101.37 - 6697.11 )	823.93 ( 719.19 )	103.87 ( 17.99 )	6.7 ( 5.3 )
NON-SMALL CELL LUNG CANCER STAGE III	7	32.96 ( 14.25 - 76.2 )	32.96 ( 169.46 )	25.97 ( 12.88 )	4.7 ( 3.56 )
COOMBS NEGATIVE HAEMOLYTIC ANAEMIA	7	5.57 ( 2.61 - 11.88 )	5.57 ( 25.04 )	5.36 ( 2.84 )	2.42 ( 1.38 )
HEPATIC CALCIFICATION	7	6.1 ( 2.85 - 13.05 )	6.1 ( 28.4 )	5.85 ( 3.1 )	2.55 ( 1.5 )
PULMONARY IMAGING PROCEDURE ABNORMAL	7	23.54 ( 10.46 - 53 )	23.54 ( 125.9 )	19.78 ( 10.03 )	4.31 ( 3.2 )
BLOOD FOLLICLE STIMULATING HORMONE DECREASED	6	5.52 ( 2.43 - 12.51 )	5.52 ( 21.2 )	5.32 ( 2.68 )	2.41 ( 1.29 )
BLOOD LUTEINISING HORMONE DECREASED	6	5.65 ( 2.49 - 12.82 )	5.65 ( 21.91 )	5.44 ( 2.74 )	2.44 ( 1.32 )
GASTROENTERITIS STAPHYLOCOCCAL	6	6.14 ( 2.7 - 13.95 )	6.14 ( 24.54 )	5.89 ( 2.96 )	2.56 ( 1.44 )
IVTH NERVE PARALYSIS	6	4.56 ( 2.02 - 10.3 )	4.56 ( 16.03 )	4.42 ( 2.24 )	2.15 ( 1.03 )
ENCEPHALITIS TOXIC	6	11.58 ( 5.01 - 26.78 )	11.58 ( 52.79 )	10.63 ( 5.27 )	3.41 ( 2.26 )
THYROGLOBULIN INCREASED	6	5.04 ( 2.23 - 11.42 )	5.04 ( 18.66 )	4.88 ( 2.46 )	2.29 ( 1.17 )
TONGUE FUNGAL INFECTION	6	4.71 ( 2.08 - 10.65 )	4.71 ( 16.85 )	4.57 ( 2.31 )	2.19 ( 1.08 )
HYPOPHONESIS	6	39.24 ( 15.57 - 98.84 )	39.23 ( 167.67 )	29.68 ( 13.7 )	4.89 ( 3.66 )
MONOCYTE COUNT ABNORMAL	6	4.15 ( 1.84 - 9.38 )	4.15 ( 13.88 )	4.05 ( 2.05 )	2.02 ( 0.9 )
ANTISYNTHETASE SYNDROME	6	5.56 ( 2.45 - 12.61 )	5.56 ( 21.43 )	5.36 ( 2.7 )	2.42 ( 1.3 )
URINARY TRACT STOMA COMPLICATION	6	9.81 ( 4.26 - 22.56 )	9.81 ( 43.81 )	9.13 ( 4.55 )	3.19 ( 2.05 )
METASTASES TO SPINAL CORD	6	4.94 ( 2.18 - 11.18 )	4.94 ( 18.09 )	4.78 ( 2.41 )	2.26 ( 1.14 )
GOODPASTURE'S SYNDROME	6	6.86 ( 3.01 - 15.62 )	6.86 ( 28.36 )	6.53 ( 3.28 )	2.71 ( 1.58 )
MUCOCUTANEOUS RASH	6	6.2 ( 2.73 - 14.08 )	6.19 ( 24.83 )	5.94 ( 2.99 )	2.57 ( 1.45 )
PARANEOPLASTIC ENCEPHALOMYELITIS	6	33.63 ( 13.57 - 83.32 )	33.63 ( 147.74 )	26.38 ( 12.35 )	4.72 ( 3.5 )
THYROXINE ABNORMAL	6	4.41 ( 1.95 - 9.97 )	4.41 ( 15.27 )	4.29 ( 2.17 )	2.1 ( 0.99 )
SEPTIC ENCEPHALOPATHY	6	5.47 ( 2.41 - 12.41 )	5.47 ( 20.97 )	5.28 ( 2.66 )	2.4 ( 1.28 )
RADIATION FIBROSIS - LUNG	6	17.66 ( 7.49 - 41.64 )	17.66 ( 81.98 )	15.48 ( 7.55 )	3.95 ( 2.78 )
OESOPHAGEAL NEOPLASM	6	4.56 ( 2.02 - 10.3 )	4.56 ( 16.03 )	4.42 ( 2.24 )	2.15 ( 1.03 )
ANTINUCLEAR ANTIBODY	6	5.35 ( 2.36 - 12.13 )	5.35 ( 20.3 )	5.16 ( 2.6 )	2.37 ( 1.25 )
PRIMARY HYPERTHYROIDISM	6	30.71 ( 12.5 - 75.41 )	30.71 ( 136.75 )	24.56 ( 11.58 )	4.62 ( 3.41 )
SUBACUTE HEPATIC FAILURE	6	5.79 ( 2.55 - 13.14 )	5.79 ( 22.65 )	5.56 ( 2.8 )	2.48 ( 1.36 )
CSF LYMPHOCYTE COUNT INCREASED	6	19.62 ( 8.27 - 46.56 )	19.62 ( 90.87 )	16.96 ( 8.23 )	4.08 ( 2.91 )
MEDIASTINUM NEOPLASM	6	5.56 ( 2.45 - 12.61 )	5.56 ( 21.43 )	5.36 ( 2.7 )	2.42 ( 1.3 )
RADIATION PROCTITIS	6	4.33 ( 1.92 - 9.79 )	4.33 ( 14.83 )	4.21 ( 2.13 )	2.08 ( 0.96 )
PROCALCITONIN ABNORMAL	6	12.84 ( 5.53 - 29.82 )	12.84 ( 59.07 )	11.68 ( 5.77 )	3.55 ( 2.39 )
PARANEOPLASTIC PEMPHIGUS	6	6.48 ( 2.85 - 14.74 )	6.48 ( 26.35 )	6.19 ( 3.11 )	2.63 ( 1.51 )
CERVIX CARCINOMA RECURRENT	6	6.92 ( 3.04 - 15.77 )	6.92 ( 28.72 )	6.59 ( 3.31 )	2.72 ( 1.6 )
GRAM STAIN POSITIVE	6	4.56 ( 2.02 - 10.3 )	4.56 ( 16.03 )	4.42 ( 2.24 )	2.15 ( 1.03 )
HAEMANGIOMA OF BONE	6	4.15 ( 1.84 - 9.38 )	4.15 ( 13.88 )	4.05 ( 2.05 )	2.02 ( 0.9 )
TRANSITIONAL CELL CARCINOMA METASTATIC	6	17.66 ( 7.49 - 41.64 )	17.66 ( 81.98 )	15.48 ( 7.55 )	3.95 ( 2.78 )
BRACHIOCEPHALIC VEIN THROMBOSIS	6	6.79 ( 2.98 - 15.46 )	6.79 ( 28.01 )	6.47 ( 3.25 )	2.69 ( 1.57 )
PANCREATOGENOUS DIABETES	6	26.16 ( 10.8 - 63.35 )	26.16 ( 118.77 )	21.58 ( 10.3 )	4.43 ( 3.23 )
ULCERATIVE DUODENITIS	6	35.31 ( 14.18 - 87.93 )	35.31 ( 153.88 )	27.39 ( 12.77 )	4.78 ( 3.55 )
LUNG SQUAMOUS CELL CARCINOMA RECURRENT	6	30.71 ( 12.5 - 75.41 )	30.71 ( 136.75 )	24.56 ( 11.58 )	4.62 ( 3.41 )
CRYPTITIS	6	6.14 ( 2.7 - 13.95 )	6.14 ( 24.54 )	5.89 ( 2.96 )	2.56 ( 1.44 )
SPERMATOGENESIS ABNORMAL	6	11.21 ( 4.85 - 25.9 )	11.21 ( 50.94 )	10.32 ( 5.12 )	3.37 ( 2.22 )
IMMUNE-MEDIATED GASTROINTESTINAL DISORDER	6	117.71 ( 37.96 - 364.96 )	117.7 ( 347.14 )	59.35 ( 23.03 )	5.89 ( 4.54 )
MUCOCUTANEOUS DISORDER	6	5.74 ( 2.53 - 13.03 )	5.74 ( 22.4 )	5.52 ( 2.78 )	2.46 ( 1.35 )
REACTIVE CAPILLARY ENDOTHELIAL PROLIFERATION	6	20.18 ( 8.49 - 47.97 )	20.18 ( 93.36 )	17.37 ( 8.42 )	4.12 ( 2.94 )
BLOOD ZINC DECREASED	6	4.94 ( 2.18 - 11.18 )	4.94 ( 18.09 )	4.78 ( 2.41 )	2.26 ( 1.14 )
PARATRACHEAL LYMPHADENOPATHY	6	7.36 ( 3.22 - 16.78 )	7.36 ( 31.02 )	6.98 ( 3.5 )	2.8 ( 1.68 )
INTERSTITIAL LUNG ABNORMALITY	6	25.22 ( 10.44 - 60.92 )	25.22 ( 114.94 )	20.95 ( 10.02 )	4.39 ( 3.19 )
IMMUNE-MEDIATED SCLERITIS	6	706.23 ( 85.02 - 5866.37 )	706.22 ( 603.62 )	101.75 ( 17.31 )	6.67 ( 5.18 )
EASTERN COOPERATIVE ONCOLOGY GROUP PERFORMANCE STATUS ABNORMAL	6	19.09 ( 8.06 - 45.22 )	19.09 ( 88.49 )	16.56 ( 8.05 )	4.05 ( 2.88 )
BRAIN RADIATION NECROSIS	6	27.16 ( 11.18 - 65.99 )	27.16 ( 122.85 )	22.26 ( 10.59 )	4.48 ( 3.28 )
IMMUNE-MEDIATED VASCULITIS	6	117.71 ( 37.96 - 364.96 )	117.7 ( 347.14 )	59.35 ( 23.03 )	5.89 ( 4.54 )
PERFORATION BILE DUCT	5	7.95 ( 3.22 - 19.67 )	7.95 ( 28.47 )	7.51 ( 3.52 )	2.91 ( 1.69 )
RADIATION MUCOSITIS	5	5.03 ( 2.06 - 12.31 )	5.03 ( 15.48 )	4.86 ( 2.3 )	2.28 ( 1.08 )
HYPERCAPNIC COMA	5	5.16 ( 2.11 - 12.64 )	5.16 ( 16.08 )	4.99 ( 2.36 )	2.32 ( 1.11 )
VITH NERVE DISORDER	5	8.65 ( 3.49 - 21.46 )	8.65 ( 31.53 )	8.13 ( 3.8 )	3.02 ( 1.8 )
SURFACTANT PROTEIN INCREASED	5	16.35 ( 6.42 - 41.66 )	16.35 ( 63.26 )	14.48 ( 6.62 )	3.86 ( 2.6 )
BILOMA	5	5.89 ( 2.4 - 14.45 )	5.89 ( 19.31 )	5.65 ( 2.67 )	2.5 ( 1.29 )
HASHIMOTO'S ENCEPHALOPATHY	5	9.2 ( 3.7 - 22.85 )	9.2 ( 33.88 )	8.6 ( 4.02 )	3.1 ( 1.88 )
ENDOSCOPIC RETROGRADE CHOLANGIOPANCREATOGRAPHY	5	5.07 ( 2.07 - 12.42 )	5.07 ( 15.68 )	4.91 ( 2.32 )	2.29 ( 1.09 )
TOXIC NODULAR GOITRE	5	5.77 ( 2.35 - 14.16 )	5.77 ( 18.79 )	5.55 ( 2.62 )	2.47 ( 1.26 )
PERICARDIAL FIBROSIS	5	6.13 ( 2.49 - 15.06 )	6.13 ( 20.41 )	5.88 ( 2.77 )	2.55 ( 1.34 )
TRANSITIONAL CELL CARCINOMA RECURRENT	5	25.59 ( 9.73 - 67.31 )	25.59 ( 97.04 )	21.2 ( 9.44 )	4.41 ( 3.11 )
PULMONARY ARTERY OCCLUSION	5	8.17 ( 3.3 - 20.24 )	8.17 ( 29.44 )	7.71 ( 3.61 )	2.95 ( 1.72 )
ALPHA 1 FOETOPROTEIN DECREASED	5	24.52 ( 9.36 - 64.27 )	24.52 ( 93.36 )	20.47 ( 9.14 )	4.36 ( 3.06 )
LYMPHOCYTIC OESOPHAGITIS	5	19.62 ( 7.61 - 50.56 )	19.62 ( 75.72 )	16.96 ( 7.68 )	4.08 ( 2.81 )
PROCTITIS HAEMORRHAGIC	5	10.51 ( 4.21 - 26.24 )	10.51 ( 39.5 )	9.73 ( 4.53 )	3.28 ( 2.05 )
METASTASES TO RETROPERITONEUM	5	4.63 ( 1.9 - 11.33 )	4.63 ( 13.71 )	4.5 ( 2.13 )	2.17 ( 0.96 )
PROSTATIC CALCIFICATION	5	5.21 ( 2.13 - 12.76 )	5.21 ( 16.28 )	5.03 ( 2.38 )	2.33 ( 1.12 )
MYOFASCITIS	5	10.9 ( 4.36 - 27.24 )	10.9 ( 41.14 )	10.06 ( 4.67 )	3.33 ( 2.1 )
AUTOIMMUNE ENTEROPATHY	5	10.7 ( 4.28 - 26.73 )	10.7 ( 40.31 )	9.89 ( 4.6 )	3.31 ( 2.07 )
CRANIAL NERVE PALSIES MULTIPLE	5	5.71 ( 2.33 - 14.02 )	5.71 ( 18.54 )	5.5 ( 2.59 )	2.46 ( 1.25 )
UROSTOMY COMPLICATION	5	19.62 ( 7.61 - 50.56 )	19.62 ( 75.72 )	16.96 ( 7.68 )	4.08 ( 2.81 )
ENTEROBACTER PNEUMONIA	5	4.9 ( 2 - 12 )	4.9 ( 14.92 )	4.75 ( 2.25 )	2.25 ( 1.04 )
AMYLASE ABNORMAL	5	4.86 ( 1.99 - 11.9 )	4.86 ( 14.74 )	4.71 ( 2.23 )	2.24 ( 1.03 )
ALLERGIC COLITIS	5	16.35 ( 6.42 - 41.66 )	16.35 ( 63.26 )	14.48 ( 6.62 )	3.86 ( 2.6 )
RECTAL OBSTRUCTION	5	5.71 ( 2.33 - 14.02 )	5.71 ( 18.54 )	5.5 ( 2.59 )	2.46 ( 1.25 )
ANTI-GAD ANTIBODY POSITIVE	5	6.76 ( 2.75 - 16.66 )	6.76 ( 23.23 )	6.45 ( 3.03 )	2.69 ( 1.47 )
LYMPHANGIOMA	5	5.21 ( 2.13 - 12.76 )	5.21 ( 16.28 )	5.03 ( 2.38 )	2.33 ( 1.12 )
COLITIS EROSIVE	5	5.45 ( 2.22 - 13.36 )	5.45 ( 17.36 )	5.25 ( 2.48 )	2.39 ( 1.18 )
POLYGLANDULAR AUTOIMMUNE SYNDROME TYPE II	5	15.09 ( 5.95 - 38.29 )	15.09 ( 58.31 )	13.49 ( 6.19 )	3.75 ( 2.5 )
SPLENIC NEOPLASM MALIGNANCY UNSPECIFIED	5	5.45 ( 2.22 - 13.36 )	5.45 ( 17.36 )	5.25 ( 2.48 )	2.39 ( 1.18 )
CHRONIC PAPILLOMATOUS DERMATITIS	5	7.45 ( 3.02 - 18.39 )	7.45 ( 26.26 )	7.07 ( 3.32 )	2.82 ( 1.6 )
SMALL CELL LUNG CANCER EXTENSIVE STAGE	5	8.65 ( 3.49 - 21.46 )	8.65 ( 31.53 )	8.13 ( 3.8 )	3.02 ( 1.8 )
HYPOZINCAEMIA	5	14.01 ( 5.54 - 35.42 )	14.01 ( 53.99 )	12.63 ( 5.81 )	3.66 ( 2.41 )
SEROUS RETINOPATHY	5	7.18 ( 2.91 - 17.7 )	7.18 ( 25.05 )	6.82 ( 3.2 )	2.77 ( 1.55 )
LYMPHOCYTE PERCENTAGE ABNORMAL	5	11.1 ( 4.44 - 27.78 )	11.1 ( 42.01 )	10.23 ( 4.75 )	3.36 ( 2.12 )
INCARCERATED INGUINAL HERNIA	5	5.71 ( 2.33 - 14.02 )	5.71 ( 18.54 )	5.5 ( 2.59 )	2.46 ( 1.25 )
SKIN SQUAMOUS CELL CARCINOMA RECURRENT	5	8.17 ( 3.3 - 20.24 )	8.17 ( 29.44 )	7.71 ( 3.61 )	2.95 ( 1.72 )
HYPERPLASTIC CHOLECYSTOPATHY	5	5.77 ( 2.35 - 14.16 )	5.77 ( 18.79 )	5.55 ( 2.62 )	2.47 ( 1.26 )
POLYRADICULONEUROPATHY	5	45.27 ( 16.14 - 126.99 )	45.27 ( 156.34 )	32.97 ( 13.91 )	5.04 ( 3.69 )
INFECTED LYMPHOCELE	5	9.81 ( 3.94 - 24.43 )	9.81 ( 36.51 )	9.13 ( 4.26 )	3.19 ( 1.96 )
ECTOPIC ACTH SYNDROME	5	13.69 ( 5.42 - 34.55 )	13.69 ( 52.67 )	12.37 ( 5.7 )	3.63 ( 2.38 )
OPTIC PERINEURITIS	5	21.8 ( 8.39 - 56.6 )	21.8 ( 83.71 )	18.55 ( 8.35 )	4.21 ( 2.93 )
LARYNGOPHARYNGITIS	5	9.98 ( 4 - 24.85 )	9.97 ( 37.22 )	9.27 ( 4.32 )	3.21 ( 1.98 )
MYELIN OLIGODENDROCYTE GLYCOPROTEIN ANTIBODY-ASSOCIATED DISEASE	5	8.06 ( 3.26 - 19.95 )	8.06 ( 28.95 )	7.61 ( 3.57 )	2.93 ( 1.71 )
SPLENIC CALCIFICATION	5	8.41 ( 3.39 - 20.83 )	8.41 ( 30.46 )	7.91 ( 3.7 )	2.98 ( 1.76 )
IMMUNE-MEDIATED MYELITIS	5	294.26 ( 57.09 - 1516.76 )	294.26 ( 417.52 )	84.79 ( 21.5 )	6.41 ( 4.85 )
MENINGITIS NONINFECTIVE	4	10.7 ( 3.84 - 29.78 )	10.7 ( 32.24 )	9.89 ( 4.2 )	3.31 ( 1.95 )
PERICARDITIS TUBERCULOUS	4	6.2 ( 2.27 - 16.93 )	6.19 ( 16.55 )	5.94 ( 2.56 )	2.57 ( 1.24 )
DACRYOADENITIS ACQUIRED	4	12.39 ( 4.42 - 34.72 )	12.39 ( 37.89 )	11.31 ( 4.77 )	3.5 ( 2.14 )
SCLEREMA	4	7.03 ( 2.56 - 19.27 )	7.03 ( 19.51 )	6.69 ( 2.88 )	2.74 ( 1.41 )
CYTOKINE ABNORMAL	4	11.77 ( 4.21 - 32.9 )	11.77 ( 35.84 )	10.79 ( 4.57 )	3.43 ( 2.07 )
JUGULAR VEIN OCCLUSION	4	10.95 ( 3.93 - 30.5 )	10.95 ( 33.08 )	10.1 ( 4.29 )	3.34 ( 1.98 )
ADRENAL HAEMATOMA	4	9.42 ( 3.4 - 26.07 )	9.42 ( 27.86 )	8.79 ( 3.75 )	3.14 ( 1.79 )
PRIMARY HYPOPARATHYROIDISM	4	19.62 ( 6.81 - 56.54 )	19.62 ( 60.58 )	16.96 ( 6.99 )	4.08 ( 2.69 )
THYROID GLAND SCAN ABNORMAL	4	16.82 ( 5.9 - 47.94 )	16.81 ( 52.06 )	14.84 ( 6.18 )	3.89 ( 2.51 )
URETERIC COMPRESSION	4	7.03 ( 2.56 - 19.27 )	7.03 ( 19.51 )	6.69 ( 2.88 )	2.74 ( 1.41 )
PITUITARY INFARCTION	4	17.44 ( 6.1 - 49.84 )	17.44 ( 53.98 )	15.32 ( 6.36 )	3.94 ( 2.55 )
PANCREATIC LEAK	4	5.47 ( 2.01 - 14.92 )	5.47 ( 13.98 )	5.28 ( 2.28 )	2.4 ( 1.07 )
IMAGING PROCEDURE ABNORMAL	4	5.35 ( 1.96 - 14.57 )	5.35 ( 13.53 )	5.16 ( 2.23 )	2.37 ( 1.04 )
CARCINOEMBRYONIC ANTIGEN DECREASED	4	14.27 ( 5.05 - 40.27 )	14.27 ( 44.01 )	12.83 ( 5.39 )	3.68 ( 2.31 )
ISCHAEMIC ENTERITIS	4	5.61 ( 2.06 - 15.28 )	5.6 ( 14.45 )	5.4 ( 2.33 )	2.43 ( 1.11 )
PERITUMOURAL OEDEMA	4	15.69 ( 5.53 - 44.55 )	15.69 ( 48.56 )	13.97 ( 5.83 )	3.8 ( 2.42 )
ANTI-THYROID ANTIBODY	4	7.47 ( 2.72 - 20.53 )	7.47 ( 21.09 )	7.09 ( 3.04 )	2.83 ( 1.49 )
TRACHEAL INFLAMMATION	4	4.96 ( 1.82 - 13.48 )	4.96 ( 12.12 )	4.8 ( 2.08 )	2.26 ( 0.94 )
METASTASES TO OESOPHAGUS	4	6.92 ( 2.53 - 18.98 )	6.92 ( 19.15 )	6.59 ( 2.84 )	2.72 ( 1.39 )
ENDOCRINE TEST ABNORMAL	4	22.42 ( 7.7 - 65.32 )	22.42 ( 68.76 )	18.99 ( 7.76 )	4.25 ( 2.84 )
THYROGLOBULIN DECREASED	4	8.88 ( 3.22 - 24.54 )	8.88 ( 26.02 )	8.33 ( 3.56 )	3.06 ( 1.71 )
LIPASE DECREASED	4	5.06 ( 1.86 - 13.77 )	5.06 ( 12.5 )	4.9 ( 2.12 )	2.29 ( 0.97 )
GONADOTROPHIN DEFICIENCY	4	21.4 ( 7.37 - 62.1 )	21.4 ( 65.82 )	18.26 ( 7.49 )	4.19 ( 2.79 )
SALIVARY DUCT INFLAMMATION	4	33.63 ( 11.07 - 102.17 )	33.63 ( 98.5 )	26.38 ( 10.41 )	4.72 ( 3.27 )
LUNG SQUAMOUS CELL CARCINOMA STAGE III	4	8.26 ( 3 - 22.77 )	8.26 ( 23.85 )	7.78 ( 3.33 )	2.96 ( 1.62 )
KETOSIS-PRONE DIABETES MELLITUS	4	13.08 ( 4.66 - 36.74 )	13.08 ( 40.16 )	11.87 ( 5 )	3.57 ( 2.2 )
ADRENAL GLAND CANCER METASTATIC	4	9.05 ( 3.27 - 25.03 )	9.05 ( 26.61 )	8.48 ( 3.62 )	3.08 ( 1.74 )
PHARYNGEAL STENOSIS	4	6.04 ( 2.21 - 16.49 )	6.04 ( 15.99 )	5.79 ( 2.5 )	2.53 ( 1.2 )
NONINFECTIVE CONJUNCTIVITIS	4	6.63 ( 2.42 - 18.16 )	6.63 ( 18.11 )	6.33 ( 2.73 )	2.66 ( 1.33 )
PERINEAL RASH	4	5.41 ( 1.99 - 14.74 )	5.41 ( 13.75 )	5.22 ( 2.26 )	2.38 ( 1.06 )
SECONDARY HYPERTHYROIDISM	4	5.81 ( 2.13 - 15.86 )	5.81 ( 15.19 )	5.59 ( 2.41 )	2.48 ( 1.15 )
IMPAIRED INSULIN SECRETION	4	5.17 ( 1.9 - 14.08 )	5.17 ( 12.9 )	5 ( 2.16 )	2.32 ( 1 )
TRACHEAL MASS	4	10.02 ( 3.61 - 27.8 )	10.02 ( 29.92 )	9.31 ( 3.96 )	3.22 ( 1.87 )
PHLEBITIS INFECTIVE	4	7.47 ( 2.72 - 20.53 )	7.47 ( 21.09 )	7.09 ( 3.04 )	2.83 ( 1.49 )
UPPER GASTROINTESTINAL PERFORATION	4	13.08 ( 4.66 - 36.74 )	13.08 ( 40.16 )	11.87 ( 5 )	3.57 ( 2.2 )
STOMATITIS HAEMORRHAGIC	4	5.06 ( 1.86 - 13.77 )	5.06 ( 12.5 )	4.9 ( 2.12 )	2.29 ( 0.97 )
METASTASES TO PITUITARY GLAND	4	13.45 ( 4.78 - 37.85 )	13.45 ( 41.38 )	12.17 ( 5.12 )	3.61 ( 2.24 )
BILIRUBIN CONJUGATED ABNORMAL	4	6.45 ( 2.36 - 17.65 )	6.45 ( 17.46 )	6.17 ( 2.66 )	2.62 ( 1.29 )
NEUTROPHIL PERCENTAGE ABNORMAL	4	13.45 ( 4.78 - 37.85 )	13.45 ( 41.38 )	12.17 ( 5.12 )	3.61 ( 2.24 )
HYPOGLOSSAL NERVE PARALYSIS	4	9.81 ( 3.54 - 27.2 )	9.81 ( 29.21 )	9.13 ( 3.89 )	3.19 ( 1.84 )
BICKERSTAFF'S ENCEPHALITIS	4	22.42 ( 7.7 - 65.32 )	22.42 ( 68.76 )	18.99 ( 7.76 )	4.25 ( 2.84 )
PORTAL VEIN EMBOLISM	4	26.16 ( 8.85 - 77.29 )	26.16 ( 79.18 )	21.58 ( 8.72 )	4.43 ( 3.01 )
METASTASES TO BILIARY TRACT	4	14.71 ( 5.2 - 41.6 )	14.71 ( 45.44 )	13.19 ( 5.53 )	3.72 ( 2.35 )
CHILD-PUGH-TURCOTTE SCORE INCREASED	4	6.45 ( 2.36 - 17.65 )	6.45 ( 17.46 )	6.17 ( 2.66 )	2.62 ( 1.29 )
INTESTINAL VARICES HAEMORRHAGE	4	22.42 ( 7.7 - 65.32 )	22.42 ( 68.76 )	18.99 ( 7.76 )	4.25 ( 2.84 )
FOCAL PERITONITIS	4	14.71 ( 5.2 - 41.6 )	14.71 ( 45.44 )	13.19 ( 5.53 )	3.72 ( 2.35 )
AST/ALT RATIO ABNORMAL	4	9.05 ( 3.27 - 25.03 )	9.05 ( 26.61 )	8.48 ( 3.62 )	3.08 ( 1.74 )
LYMPH NODE FIBROSIS	4	31.39 ( 10.42 - 94.57 )	31.39 ( 92.9 )	24.99 ( 9.93 )	4.64 ( 3.2 )
CHEST SCAN ABNORMAL	4	31.39 ( 10.42 - 94.57 )	31.39 ( 92.9 )	24.99 ( 9.93 )	4.64 ( 3.2 )
MEDICAL DEVICE SITE THROMBOSIS	4	5.47 ( 2.01 - 14.92 )	5.47 ( 13.98 )	5.28 ( 2.28 )	2.4 ( 1.07 )
ISCHAEMIC NEUROPATHY	3	8.03 ( 2.49 - 25.85 )	8.03 ( 17.27 )	7.58 ( 2.85 )	2.92 ( 1.42 )
VITH NERVE PARESIS	3	6.31 ( 1.97 - 20.15 )	6.31 ( 12.71 )	6.04 ( 2.28 )	2.59 ( 1.1 )
PARASITE STOOL TEST POSITIVE	3	12.61 ( 3.83 - 41.48 )	12.61 ( 28.97 )	11.49 ( 4.24 )	3.52 ( 1.99 )
COLD AGGLUTININS	3	18.58 ( 5.5 - 62.8 )	18.58 ( 43.11 )	16.19 ( 5.84 )	4.02 ( 2.45 )
ENDOCRINE PANCREATIC DISORDER	3	18.58 ( 5.5 - 62.8 )	18.58 ( 43.11 )	16.19 ( 5.84 )	4.02 ( 2.45 )
CARDIAC CONTUSION	3	9.81 ( 3.02 - 31.85 )	9.81 ( 21.91 )	9.13 ( 3.41 )	3.19 ( 1.68 )
PLEURAL FISTULA	3	9.81 ( 3.02 - 31.85 )	9.81 ( 21.91 )	9.13 ( 3.41 )	3.19 ( 1.68 )
NEOPLASM SWELLING	3	8.83 ( 2.73 - 28.54 )	8.83 ( 19.37 )	8.28 ( 3.1 )	3.05 ( 1.54 )
CYTOMEGALOVIRUS GASTROINTESTINAL ULCER	3	7.21 ( 2.25 - 23.12 )	7.21 ( 15.11 )	6.85 ( 2.58 )	2.78 ( 1.28 )
BACTERIAL FOOD POISONING	3	6.66 ( 2.08 - 21.32 )	6.66 ( 13.66 )	6.36 ( 2.4 )	2.67 ( 1.18 )
HASHITOXICOSIS	3	27.16 ( 7.74 - 95.32 )	27.16 ( 61.42 )	22.26 ( 7.79 )	4.48 ( 2.87 )
RADIATION MYELOPATHY	3	11.03 ( 3.38 - 36.04 )	11.03 ( 25.03 )	10.17 ( 3.78 )	3.35 ( 1.83 )
SPLENIC ARTERY THROMBOSIS	3	5.89 ( 1.85 - 18.77 )	5.89 ( 11.59 )	5.65 ( 2.14 )	2.5 ( 1.01 )
SCROTAL IRRITATION	3	10.7 ( 3.28 - 34.89 )	10.7 ( 24.18 )	9.89 ( 3.68 )	3.31 ( 1.79 )
LUMBOSACRAL PLEXOPATHY	3	7.68 ( 2.39 - 24.68 )	7.68 ( 16.35 )	7.27 ( 2.74 )	2.86 ( 1.36 )
PURPURA NON-THROMBOCYTOPENIC	3	5.89 ( 1.85 - 18.77 )	5.89 ( 11.59 )	5.65 ( 2.14 )	2.5 ( 1.01 )
PURE WHITE CELL APLASIA	3	7.06 ( 2.2 - 22.64 )	7.06 ( 14.73 )	6.72 ( 2.53 )	2.75 ( 1.25 )
PERIPHERAL NERVE INFECTION	3	10.7 ( 3.28 - 34.89 )	10.7 ( 24.18 )	9.89 ( 3.68 )	3.31 ( 1.79 )
METASTASES TO TRACHEA	3	20.77 ( 6.09 - 70.88 )	20.77 ( 47.99 )	17.81 ( 6.38 )	4.15 ( 2.58 )
CHRONIC EOSINOPHILIC RHINOSINUSITIS	3	16.81 ( 5.02 - 56.37 )	16.81 ( 39.05 )	14.84 ( 5.39 )	3.89 ( 2.34 )
RETINAL MELANOMA	3	25.22 ( 7.25 - 87.77 )	25.22 ( 57.47 )	20.95 ( 7.38 )	4.39 ( 2.79 )
DRAIN SITE COMPLICATION	3	5.6 ( 1.76 - 17.85 )	5.6 ( 10.83 )	5.4 ( 2.05 )	2.43 ( 0.95 )
STAUFFER'S SYNDROME	3	70.62 ( 16.88 - 295.52 )	70.62 ( 128.69 )	44.51 ( 13.44 )	5.48 ( 3.74 )
SARCOMATOSIS	3	29.43 ( 8.3 - 104.28 )	29.43 ( 65.9 )	23.74 ( 8.24 )	4.57 ( 2.96 )
BRAF V600E MUTATION POSITIVE	3	8.03 ( 2.49 - 25.85 )	8.03 ( 17.27 )	7.58 ( 2.85 )	2.92 ( 1.42 )
NAIL NECROSIS	3	20.77 ( 6.09 - 70.88 )	20.77 ( 47.99 )	17.81 ( 6.38 )	4.15 ( 2.58 )
JAUNDICE ACHOLURIC	3	5.6 ( 1.76 - 17.85 )	5.6 ( 10.83 )	5.4 ( 2.05 )	2.43 ( 0.95 )
COMBINED PULMONARY FIBROSIS AND EMPHYSEMA	3	7.85 ( 2.44 - 25.25 )	7.85 ( 16.8 )	7.42 ( 2.79 )	2.89 ( 1.39 )
RADIATION PERICARDITIS	3	58.85 ( 14.72 - 235.32 )	58.85 ( 113.74 )	39.57 ( 12.41 )	5.31 ( 3.6 )
NERVOUS SYSTEM INJURY	3	6.31 ( 1.97 - 20.15 )	6.31 ( 12.71 )	6.04 ( 2.28 )	2.59 ( 1.1 )
AUTOIMMUNE INNER EAR DISEASE	3	15.35 ( 4.61 - 51.13 )	15.35 ( 35.61 )	13.7 ( 5 )	3.78 ( 2.23 )
JOINT NEOPLASM	3	5.7 ( 1.79 - 18.14 )	5.7 ( 11.08 )	5.48 ( 2.08 )	2.45 ( 0.97 )
CSF LYMPHOCYTE COUNT ABNORMAL	3	13.58 ( 4.11 - 44.87 )	13.58 ( 31.35 )	12.28 ( 4.52 )	3.62 ( 2.08 )
HAEMORRHAGIC TUMOUR NECROSIS	3	9.81 ( 3.02 - 31.85 )	9.81 ( 21.91 )	9.13 ( 3.41 )	3.19 ( 1.68 )
KERATOUVEITIS	3	14.71 ( 4.43 - 48.86 )	14.71 ( 34.08 )	13.19 ( 4.83 )	3.72 ( 2.18 )
RADIATION SICKNESS SYNDROME	3	8.83 ( 2.73 - 28.54 )	8.83 ( 19.37 )	8.28 ( 3.1 )	3.05 ( 1.54 )
VENA CAVA EMBOLISM	3	7.85 ( 2.44 - 25.25 )	7.85 ( 16.8 )	7.42 ( 2.79 )	2.89 ( 1.39 )
MITOCHONDRIAL MYOPATHY ACQUIRED	3	11.03 ( 3.38 - 36.04 )	11.03 ( 25.03 )	10.17 ( 3.78 )	3.35 ( 1.83 )
TUMOUR EXUDATION	3	16.05 ( 4.8 - 53.63 )	16.05 ( 37.26 )	14.24 ( 5.19 )	3.83 ( 2.28 )
APOPTOTIC COLONOPATHY	3	5.6 ( 1.76 - 17.85 )	5.6 ( 10.83 )	5.4 ( 2.05 )	2.43 ( 0.95 )
CITROBACTER TEST POSITIVE	3	6.09 ( 1.91 - 19.43 )	6.09 ( 12.13 )	5.84 ( 2.21 )	2.55 ( 1.06 )
SKIN NEOPLASM BLEEDING	3	8.41 ( 2.61 - 27.12 )	8.41 ( 18.27 )	7.91 ( 2.97 )	2.98 ( 1.48 )
PARANEOPLASTIC PLEURAL EFFUSION	3	20.77 ( 6.09 - 70.88 )	20.77 ( 47.99 )	17.81 ( 6.38 )	4.15 ( 2.58 )
MYIASIS	3	6.54 ( 2.04 - 20.91 )	6.54 ( 13.34 )	6.25 ( 2.36 )	2.64 ( 1.15 )
HYPERTROPHIC OSTEOARTHROPATHY	3	5.89 ( 1.85 - 18.77 )	5.89 ( 11.59 )	5.65 ( 2.14 )	2.5 ( 1.01 )
THYROID STIMULATING HORMONE DEFICIENCY	3	13.58 ( 4.11 - 44.87 )	13.58 ( 31.35 )	12.28 ( 4.52 )	3.62 ( 2.08 )
PULMONARY HILAR ENLARGEMENT	3	6.79 ( 2.12 - 21.74 )	6.79 ( 14.01 )	6.47 ( 2.45 )	2.69 ( 1.2 )
RADIATION FIBROSIS	3	7.85 ( 2.44 - 25.25 )	7.85 ( 16.8 )	7.42 ( 2.79 )	2.89 ( 1.39 )
RADIATION ASSOCIATED HAEMORRHAGE	3	7.51 ( 2.34 - 24.14 )	7.51 ( 15.92 )	7.12 ( 2.68 )	2.83 ( 1.33 )
PARANEOPLASTIC MYELOPATHY	3	88.28 ( 19.76 - 394.44 )	88.28 ( 147.92 )	50.87 ( 14.54 )	5.67 ( 3.9 )
ACQUIRED FACTOR VIII DEFICIENCY	3	70.62 ( 16.88 - 295.52 )	70.62 ( 128.69 )	44.51 ( 13.44 )	5.48 ( 3.74 )
TONGUE CANCER RECURRENT	3	11.39 ( 3.48 - 37.26 )	11.39 ( 25.93 )	10.47 ( 3.89 )	3.39 ( 1.87 )
PLEURAL MASS	3	9.29 ( 2.87 - 30.1 )	9.29 ( 20.58 )	8.69 ( 3.25 )	3.12 ( 1.61 )
ADRENAL GLAND INJURY	3	10.7 ( 3.28 - 34.89 )	10.7 ( 24.18 )	9.89 ( 3.68 )	3.31 ( 1.79 )
THYROID ATROPHY	3	7.06 ( 2.2 - 22.64 )	7.06 ( 14.73 )	6.72 ( 2.53 )	2.75 ( 1.25 )
MONOCYTE PERCENTAGE ABNORMAL	3	18.58 ( 5.5 - 62.8 )	18.58 ( 43.11 )	16.19 ( 5.84 )	4.02 ( 2.45 )
MACULAR THICKENING	3	7.85 ( 2.44 - 25.25 )	7.85 ( 16.8 )	7.42 ( 2.79 )	2.89 ( 1.39 )
ACROKERATOSIS PARANEOPLASTICA	3	58.85 ( 14.72 - 235.32 )	58.85 ( 113.74 )	39.57 ( 12.41 )	5.31 ( 3.6 )
HEPATITIS B ANTIGEN POSITIVE	3	10.09 ( 3.1 - 32.8 )	10.09 ( 22.62 )	9.37 ( 3.49 )	3.23 ( 1.71 )
PROTEIN INDUCED BY VITAMIN K ABSENCE OR ANTAGONIST II INCREASED	3	6.09 ( 1.91 - 19.43 )	6.09 ( 12.13 )	5.84 ( 2.21 )	2.55 ( 1.06 )
LARYNGEAL CANCER RECURRENT	3	20.77 ( 6.09 - 70.88 )	20.77 ( 47.99 )	17.81 ( 6.38 )	4.15 ( 2.58 )
MALIGNANT DYSPHAGIA	3	8.03 ( 2.49 - 25.85 )	8.03 ( 17.27 )	7.58 ( 2.85 )	2.92 ( 1.42 )
TRANSDIFFERENTIATION OF NEOPLASM	3	7.51 ( 2.34 - 24.14 )	7.51 ( 15.92 )	7.12 ( 2.68 )	2.83 ( 1.33 )
BLOOD CORTICOTROPHIN	3	117.7 ( 23.76 - 583.19 )	117.7 ( 173.57 )	59.35 ( 15.56 )	5.89 ( 4.08 )
ENOSTOSIS	3	8.41 ( 2.61 - 27.12 )	8.41 ( 18.27 )	7.91 ( 2.97 )	2.98 ( 1.48 )
EOSINOPHILIC GASTRITIS	3	14.71 ( 4.43 - 48.86 )	14.71 ( 34.08 )	13.19 ( 4.83 )	3.72 ( 2.18 )
IDIOPATHIC INFLAMMATORY MYOPATHY	3	39.23 ( 10.62 - 144.93 )	39.23 ( 83.84 )	29.68 ( 9.94 )	4.89 ( 3.24 )
OESOPHAGEAL-PULMONARY FISTULA	3	117.7 ( 23.76 - 583.19 )	117.7 ( 173.57 )	59.35 ( 15.56 )	5.89 ( 4.08 )
CHRONIC RHINOSINUSITIS WITH NASAL POLYPS	3	5.79 ( 1.82 - 18.45 )	5.79 ( 11.33 )	5.56 ( 2.11 )	2.48 ( 0.99 )
GLOSSOPHARYNGEAL NERVE DISORDER	3	11.39 ( 3.48 - 37.26 )	11.39 ( 25.93 )	10.47 ( 3.89 )	3.39 ( 1.87 )
PCO2 ABNORMAL	3	12.18 ( 3.71 - 39.97 )	12.18 ( 27.89 )	11.13 ( 4.12 )	3.48 ( 1.95 )
ORAL TOXICITY	3	9.54 ( 2.94 - 30.95 )	9.54 ( 21.22 )	8.9 ( 3.33 )	3.15 ( 1.64 )
PLEUROCUTANEOUS FISTULA	3	25.22 ( 7.25 - 87.77 )	25.22 ( 57.47 )	20.95 ( 7.38 )	4.39 ( 2.79 )
AMYLASE	3	32.1 ( 8.96 - 115.07 )	32.1 ( 71.03 )	25.44 ( 8.74 )	4.67 ( 3.05 )
ANTI-GLOMERULAR BASEMENT MEMBRANE DISEASE	3	5.98 ( 1.88 - 19.09 )	5.98 ( 11.85 )	5.74 ( 2.18 )	2.52 ( 1.03 )
ALLERGIC BRONCHOPULMONARY MYCOSIS	3	39.23 ( 10.62 - 144.93 )	39.23 ( 83.84 )	29.68 ( 9.94 )	4.89 ( 3.24 )
BLOOD CREATINE PHOSPHOKINASE MB ABNORMAL	3	10.39 ( 3.19 - 33.82 )	10.39 ( 23.38 )	9.62 ( 3.58 )	3.27 ( 1.75 )
TRANSAMINASES	3	6.92 ( 2.16 - 22.18 )	6.92 ( 14.36 )	6.59 ( 2.49 )	2.72 ( 1.23 )
CHRONIC MYOCARDITIS	3	58.85 ( 14.72 - 235.32 )	58.85 ( 113.74 )	39.57 ( 12.41 )	5.31 ( 3.6 )
PULMONARY SEPTAL THICKENING	3	6.19 ( 1.94 - 19.78 )	6.19 ( 12.42 )	5.94 ( 2.25 )	2.57 ( 1.08 )
GASTRIN-RELEASING PEPTIDE PRECURSOR INCREASED	3	176.56 ( 29.5 - 1056.67 )	176.56 ( 209.47 )	71.22 ( 15.94 )	6.15 ( 4.29 )
HYPERPLASIA ADRENAL	3	7.51 ( 2.34 - 24.14 )	7.51 ( 15.92 )	7.12 ( 2.68 )	2.83 ( 1.33 )
CSF PROTEIN ABNORMAL	3	10.7 ( 3.28 - 34.89 )	10.7 ( 24.18 )	9.89 ( 3.68 )	3.31 ( 1.79 )
ORAL HYPERAESTHESIA	3	11.77 ( 3.59 - 38.57 )	11.77 ( 26.88 )	10.79 ( 4 )	3.43 ( 1.91 )
HEAD AND NECK CANCER METASTATIC	3	11.39 ( 3.48 - 37.26 )	11.39 ( 25.93 )	10.47 ( 3.89 )	3.39 ( 1.87 )
BLAST CELL PROLIFERATION	3	8.41 ( 2.61 - 27.12 )	8.41 ( 18.27 )	7.91 ( 2.97 )	2.98 ( 1.48 )

## Sheet: Supplementary Table 5
Supplementary Table 5: Signal Strength Analysis of Preferred Terms for Platinum-Based Compound Monotherapy in the FAERS Database.
PT	a	ROR(95%Cl)	PRR(x2)	EBGM(EBGM05)	IC(IC025)
DYSPNOEA	5457	2.09 ( 2.03 - 2.15 )	2.07 ( 3008.75 )	2.06 ( 2.01 )	1.04 ( 1 )
VOMITING	4950	2.35 ( 2.29 - 2.42 )	2.33 ( 3732.11 )	2.31 ( 2.26 )	1.21 ( 1.17 )
NEUTROPENIA	4577	7.54 ( 7.32 - 7.77 )	7.44 ( 24535.54 )	7.18 ( 7 )	2.84 ( 2.8 )
THROMBOCYTOPENIA	3879	8.02 ( 7.77 - 8.29 )	7.93 ( 22527.77 )	7.63 ( 7.43 )	2.93 ( 2.88 )
ANAEMIA	3694	4.21 ( 4.08 - 4.35 )	4.17 ( 8727.96 )	4.1 ( 3.99 )	2.04 ( 1.99 )
PYREXIA	3578	2.25 ( 2.18 - 2.33 )	2.24 ( 2429.86 )	2.22 ( 2.16 )	1.15 ( 1.1 )
FEBRILE NEUTROPENIA	3487	12.21 ( 11.79 - 12.64 )	12.07 ( 33210.83 )	11.37 ( 11.05 )	3.51 ( 3.46 )
DISEASE PROGRESSION	3297	6.22 ( 6.01 - 6.44 )	6.16 ( 13803.29 )	5.99 ( 5.82 )	2.58 ( 2.53 )
ACUTE KIDNEY INJURY	2714	2.97 ( 2.86 - 3.09 )	2.96 ( 3466.74 )	2.92 ( 2.83 )	1.55 ( 1.49 )
ERYTHEMA	2601	2.62 ( 2.52 - 2.72 )	2.6 ( 2541.59 )	2.58 ( 2.5 )	1.37 ( 1.31 )
HYPOTENSION	2521	2.76 ( 2.65 - 2.87 )	2.74 ( 2759.75 )	2.72 ( 2.63 )	1.44 ( 1.38 )
NEUROPATHY PERIPHERAL	2397	5.59 ( 5.37 - 5.82 )	5.55 ( 8688.45 )	5.41 ( 5.23 )	2.44 ( 2.38 )
MALIGNANT NEOPLASM PROGRESSION	2303	5.08 ( 4.87 - 5.3 )	5.05 ( 7281.55 )	4.94 ( 4.77 )	2.3 ( 2.24 )
PANCYTOPENIA	2300	9.64 ( 9.25 - 10.06 )	9.57 ( 16779.82 )	9.14 ( 8.82 )	3.19 ( 3.13 )
DEHYDRATION	1902	3.17 ( 3.03 - 3.32 )	3.16 ( 2760.9 )	3.12 ( 3 )	1.64 ( 1.57 )
SEPSIS	1755	3.43 ( 3.27 - 3.59 )	3.41 ( 2940.88 )	3.37 ( 3.24 )	1.75 ( 1.68 )
GENERAL PHYSICAL HEALTH DETERIORATION	1620	3.19 ( 3.04 - 3.35 )	3.18 ( 2384.78 )	3.14 ( 3.02 )	1.65 ( 1.58 )
PARAESTHESIA	1588	2.14 ( 2.03 - 2.25 )	2.13 ( 943.97 )	2.12 ( 2.03 )	1.08 ( 1.01 )
MUCOSAL INFLAMMATION	1518	13.73 ( 13.03 - 14.47 )	13.67 ( 16566 )	12.77 ( 12.22 )	3.67 ( 3.6 )
LEUKOPENIA	1510	6.91 ( 6.56 - 7.28 )	6.88 ( 7313.13 )	6.66 ( 6.38 )	2.74 ( 2.66 )
CHILLS	1479	2.73 ( 2.59 - 2.87 )	2.72 ( 1589.12 )	2.7 ( 2.58 )	1.43 ( 1.35 )
FLUSHING	1373	2.77 ( 2.63 - 2.92 )	2.76 ( 1524.44 )	2.74 ( 2.62 )	1.45 ( 1.37 )
TACHYCARDIA	1364	3.45 ( 3.27 - 3.64 )	3.44 ( 2315.89 )	3.39 ( 3.24 )	1.76 ( 1.68 )
PULMONARY EMBOLISM	1357	3.14 ( 2.98 - 3.32 )	3.13 ( 1940.04 )	3.1 ( 2.96 )	1.63 ( 1.55 )
DYSPHAGIA	1167	2.54 ( 2.4 - 2.69 )	2.53 ( 1069.49 )	2.51 ( 2.39 )	1.33 ( 1.24 )
INFUSION RELATED REACTION	1166	4.02 ( 3.8 - 4.26 )	4.01 ( 2580.66 )	3.95 ( 3.76 )	1.98 ( 1.89 )
PLATELET COUNT DECREASED	1133	2.3 ( 2.17 - 2.44 )	2.3 ( 821 )	2.28 ( 2.17 )	1.19 ( 1.1 )
OXYGEN SATURATION DECREASED	1126	4.59 ( 4.33 - 4.88 )	4.58 ( 3075.58 )	4.49 ( 4.27 )	2.17 ( 2.08 )
NEOPLASM PROGRESSION	1113	6.29 ( 5.92 - 6.67 )	6.27 ( 4762.9 )	6.09 ( 5.79 )	2.61 ( 2.52 )
WHITE BLOOD CELL COUNT DECREASED	1084	2.15 ( 2.02 - 2.28 )	2.14 ( 655.21 )	2.13 ( 2.03 )	1.09 ( 1 )
NEUTROPHIL COUNT DECREASED	1072	5.89 ( 5.54 - 6.26 )	5.87 ( 4198.61 )	5.72 ( 5.43 )	2.52 ( 2.43 )
HAEMOGLOBIN DECREASED	1044	2.22 ( 2.09 - 2.36 )	2.22 ( 688.76 )	2.2 ( 2.09 )	1.14 ( 1.05 )
HYPOKALAEMIA	1025	5.03 ( 4.73 - 5.36 )	5.02 ( 3211.03 )	4.91 ( 4.66 )	2.3 ( 2.2 )
SEPTIC SHOCK	973	5.06 ( 4.75 - 5.39 )	5.05 ( 3071.8 )	4.93 ( 4.68 )	2.3 ( 2.21 )
RESPIRATORY FAILURE	947	2.86 ( 2.69 - 3.05 )	2.86 ( 1127.27 )	2.83 ( 2.68 )	1.5 ( 1.41 )
HYPONATRAEMIA	844	3.33 ( 3.11 - 3.57 )	3.33 ( 1348.65 )	3.28 ( 3.1 )	1.72 ( 1.61 )
ANAPHYLACTIC REACTION	838	3.49 ( 3.26 - 3.74 )	3.48 ( 1456.77 )	3.44 ( 3.24 )	1.78 ( 1.68 )
NEUROTOXICITY	813	10.98 ( 10.23 - 11.78 )	10.95 ( 6928.32 )	10.38 ( 9.78 )	3.38 ( 3.27 )
STOMATITIS	783	2.75 ( 2.57 - 2.96 )	2.75 ( 859.18 )	2.72 ( 2.57 )	1.45 ( 1.34 )
INTERSTITIAL LUNG DISEASE	776	3.59 ( 3.34 - 3.86 )	3.58 ( 1418.82 )	3.53 ( 3.33 )	1.82 ( 1.72 )
ANAPHYLACTIC SHOCK	770	7.1 ( 6.6 - 7.63 )	7.08 ( 3869.98 )	6.85 ( 6.45 )	2.78 ( 2.67 )
BONE MARROW FAILURE	750	7.67 ( 7.13 - 8.25 )	7.65 ( 4160.09 )	7.38 ( 6.94 )	2.88 ( 2.78 )
FEELING HOT	729	2.51 ( 2.34 - 2.7 )	2.51 ( 653.24 )	2.49 ( 2.34 )	1.32 ( 1.21 )
DEEP VEIN THROMBOSIS	724	2.39 ( 2.22 - 2.58 )	2.39 ( 577.78 )	2.37 ( 2.23 )	1.25 ( 1.14 )
HAEMATOTOXICITY	695	18.54 ( 17.14 - 20.05 )	18.5 ( 10427.11 )	16.86 ( 15.79 )	4.08 ( 3.96 )
PLEURAL EFFUSION	693	2.49 ( 2.31 - 2.69 )	2.49 ( 608.98 )	2.47 ( 2.32 )	1.3 ( 1.19 )
COLITIS	672	3.96 ( 3.67 - 4.27 )	3.95 ( 1449.88 )	3.89 ( 3.65 )	1.96 ( 1.85 )
DISEASE RECURRENCE	661	2.94 ( 2.72 - 3.17 )	2.93 ( 829.38 )	2.9 ( 2.72 )	1.54 ( 1.42 )
HYPOMAGNESAEMIA	660	10.88 ( 10.05 - 11.77 )	10.85 ( 5568.8 )	10.29 ( 9.64 )	3.36 ( 3.25 )
THERAPY PARTIAL RESPONDER	651	11.98 ( 11.06 - 12.97 )	11.96 ( 6127.47 )	11.27 ( 10.54 )	3.49 ( 3.38 )
MYELOSUPPRESSION	649	5.39 ( 4.98 - 5.82 )	5.38 ( 2245.31 )	5.25 ( 4.92 )	2.39 ( 2.28 )
NEUTROPENIC SEPSIS	647	21.3 ( 19.63 - 23.11 )	21.25 ( 11164.76 )	19.11 ( 17.85 )	4.26 ( 4.14 )
BLOOD CREATININE INCREASED	634	2.17 ( 2.01 - 2.35 )	2.17 ( 396.4 )	2.16 ( 2.02 )	1.11 ( 0.99 )
PNEUMONITIS	623	5.26 ( 4.86 - 5.7 )	5.25 ( 2085.76 )	5.13 ( 4.8 )	2.36 ( 2.24 )
POLYNEUROPATHY	580	11.27 ( 10.36 - 12.26 )	11.25 ( 5096.67 )	10.64 ( 9.92 )	3.41 ( 3.29 )
ASCITES	575	4.33 ( 3.98 - 4.7 )	4.32 ( 1433.05 )	4.24 ( 3.96 )	2.08 ( 1.96 )
ACUTE MYELOID LEUKAEMIA	567	8.15 ( 7.49 - 8.86 )	8.13 ( 3393.72 )	7.82 ( 7.29 )	2.97 ( 2.84 )
BRONCHOSPASM	556	9.05 ( 8.31 - 9.86 )	9.04 ( 3785.04 )	8.65 ( 8.06 )	3.11 ( 2.99 )
HYPOPHAGIA	530	4.26 ( 3.91 - 4.64 )	4.25 ( 1288.19 )	4.18 ( 3.89 )	2.06 ( 1.94 )
HYPOXIA	528	3.43 ( 3.14 - 3.73 )	3.42 ( 888.51 )	3.38 ( 3.14 )	1.76 ( 1.63 )
MULTIPLE ORGAN DYSFUNCTION SYNDROME	515	2.54 ( 2.33 - 2.77 )	2.54 ( 472.81 )	2.51 ( 2.34 )	1.33 ( 1.2 )
OESOPHAGITIS	499	11.08 ( 10.12 - 12.13 )	11.07 ( 4304.1 )	10.48 ( 9.72 )	3.39 ( 3.26 )
THROAT TIGHTNESS	488	4.04 ( 3.7 - 4.42 )	4.04 ( 1091.2 )	3.97 ( 3.68 )	1.99 ( 1.86 )
RESPIRATORY DISTRESS	469	3.82 ( 3.49 - 4.19 )	3.82 ( 955.32 )	3.76 ( 3.48 )	1.91 ( 1.78 )
MYELODYSPLASTIC SYNDROME	455	6.91 ( 6.29 - 7.58 )	6.9 ( 2209.48 )	6.68 ( 6.17 )	2.74 ( 2.6 )
PALMAR-PLANTAR ERYTHRODYSAESTHESIA SYNDROME	447	4.01 ( 3.65 - 4.4 )	4 ( 984.73 )	3.94 ( 3.64 )	1.98 ( 1.84 )
LARYNGOSPASM	439	46.08 ( 41.49 - 51.17 )	46.01 ( 15379.15 )	36.81 ( 33.71 )	5.2 ( 5.05 )
METASTASES TO LIVER	433	5.54 ( 5.03 - 6.09 )	5.53 ( 1559.4 )	5.4 ( 4.98 )	2.43 ( 2.29 )
VENOOCCLUSIVE LIVER DISEASE	428	21.57 ( 19.51 - 23.85 )	21.54 ( 7483.23 )	19.33 ( 17.78 )	4.27 ( 4.13 )
DYSARTHRIA	417	2.45 ( 2.22 - 2.7 )	2.45 ( 352.7 )	2.43 ( 2.24 )	1.28 ( 1.14 )
TUMOUR LYSIS SYNDROME	395	10.52 ( 9.5 - 11.64 )	10.51 ( 3210.16 )	9.98 ( 9.17 )	3.32 ( 3.17 )
HYPOTHYROIDISM	390	2.69 ( 2.43 - 2.97 )	2.68 ( 405.91 )	2.66 ( 2.44 )	1.41 ( 1.26 )
DRUG RESISTANCE	350	2.86 ( 2.58 - 3.18 )	2.86 ( 417.35 )	2.83 ( 2.59 )	1.5 ( 1.35 )
SKIN TOXICITY	349	15.3 ( 13.72 - 17.07 )	15.28 ( 4292.71 )	14.16 ( 12.92 )	3.82 ( 3.66 )
POSTERIOR REVERSIBLE ENCEPHALOPATHY SYNDROME	346	7.34 ( 6.59 - 8.18 )	7.34 ( 1819.07 )	7.09 ( 6.48 )	2.83 ( 2.67 )
HYPOCALCAEMIA	339	3.92 ( 3.52 - 4.36 )	3.91 ( 719.84 )	3.85 ( 3.52 )	1.95 ( 1.79 )
TYPE I HYPERSENSITIVITY	336	24.06 ( 21.47 - 26.96 )	24.03 ( 6539.98 )	21.31 ( 19.37 )	4.41 ( 4.25 )
PERIPHERAL SENSORY NEUROPATHY	336	13.58 ( 12.16 - 15.18 )	13.57 ( 3636.83 )	12.68 ( 11.56 )	3.66 ( 3.5 )
DISSEMINATED INTRAVASCULAR COAGULATION	329	5.54 ( 4.96 - 6.18 )	5.53 ( 1185.58 )	5.4 ( 4.92 )	2.43 ( 2.27 )
HEPATIC FAILURE	328	2.51 ( 2.25 - 2.8 )	2.51 ( 294.17 )	2.49 ( 2.27 )	1.32 ( 1.16 )
FEBRILE BONE MARROW APLASIA	321	18.1 ( 16.14 - 20.31 )	18.09 ( 4706.21 )	16.52 ( 15 )	4.05 ( 3.88 )
HAEMOPTYSIS	315	2.42 ( 2.17 - 2.71 )	2.42 ( 258.98 )	2.4 ( 2.19 )	1.26 ( 1.1 )
CYTOKINE RELEASE SYNDROME	315	4.43 ( 3.96 - 4.95 )	4.42 ( 815.11 )	4.34 ( 3.95 )	2.12 ( 1.95 )
HEPATIC CYTOLYSIS	315	5.66 ( 5.06 - 6.33 )	5.66 ( 1170.75 )	5.51 ( 5.02 )	2.46 ( 2.3 )
HEPATITIS	310	2.85 ( 2.55 - 3.19 )	2.85 ( 366.45 )	2.82 ( 2.57 )	1.5 ( 1.33 )
ACUTE MYOCARDIAL INFARCTION	307	2.35 ( 2.1 - 2.63 )	2.34 ( 233.63 )	2.33 ( 2.12 )	1.22 ( 1.05 )
GASTROINTESTINAL TOXICITY	304	15.67 ( 13.94 - 17.62 )	15.65 ( 3835.57 )	14.48 ( 13.12 )	3.86 ( 3.68 )
RASH MACULO-PAPULAR	302	3.08 ( 2.75 - 3.45 )	3.08 ( 416.66 )	3.04 ( 2.77 )	1.61 ( 1.44 )
UNRESPONSIVE TO STIMULI	302	2.44 ( 2.18 - 2.73 )	2.44 ( 253.04 )	2.42 ( 2.2 )	1.27 ( 1.11 )
ELECTROLYTE IMBALANCE	296	5.97 ( 5.32 - 6.7 )	5.96 ( 1183.8 )	5.8 ( 5.27 )	2.54 ( 2.37 )
TACHYPNOEA	293	4.95 ( 4.41 - 5.56 )	4.95 ( 898.84 )	4.84 ( 4.4 )	2.28 ( 2.11 )
CYANOSIS	293	4.41 ( 3.93 - 4.96 )	4.41 ( 754.25 )	4.33 ( 3.93 )	2.11 ( 1.94 )
NEPHROPATHY TOXIC	290	5.99 ( 5.33 - 6.74 )	5.99 ( 1165.82 )	5.83 ( 5.28 )	2.54 ( 2.37 )
SHOCK	290	3 ( 2.67 - 3.37 )	3 ( 379.84 )	2.96 ( 2.69 )	1.57 ( 1.4 )
ENCEPHALOPATHY	289	2.63 ( 2.34 - 2.95 )	2.63 ( 287.46 )	2.6 ( 2.36 )	1.38 ( 1.21 )
HEPATOTOXICITY	289	2.9 ( 2.58 - 3.26 )	2.9 ( 353.13 )	2.87 ( 2.6 )	1.52 ( 1.35 )
SECOND PRIMARY MALIGNANCY	285	6.98 ( 6.2 - 7.86 )	6.98 ( 1405.07 )	6.75 ( 6.12 )	2.76 ( 2.58 )
ENTERITIS	280	9.67 ( 8.57 - 10.9 )	9.66 ( 2062.5 )	9.22 ( 8.33 )	3.2 ( 3.03 )
ACUTE RESPIRATORY DISTRESS SYNDROME	279	3.61 ( 3.21 - 4.07 )	3.61 ( 516.42 )	3.56 ( 3.22 )	1.83 ( 1.66 )
PROTEINURIA	275	3.29 ( 2.92 - 3.71 )	3.29 ( 430.12 )	3.25 ( 2.94 )	1.7 ( 1.52 )
METASTASES TO LUNG	275	5.35 ( 4.74 - 6.03 )	5.34 ( 943.34 )	5.22 ( 4.72 )	2.38 ( 2.21 )
AGRANULOCYTOSIS	274	3.42 ( 3.04 - 3.86 )	3.42 ( 460.21 )	3.37 ( 3.05 )	1.75 ( 1.58 )
DEAFNESS	273	2.27 ( 2.01 - 2.55 )	2.27 ( 190.62 )	2.25 ( 2.04 )	1.17 ( 0.99 )
HEPATOCELLULAR INJURY	269	3.69 ( 3.27 - 4.16 )	3.68 ( 515.68 )	3.63 ( 3.28 )	1.86 ( 1.68 )
CHOLESTASIS	262	3.13 ( 2.77 - 3.53 )	3.12 ( 371.78 )	3.09 ( 2.79 )	1.63 ( 1.45 )
BODY TEMPERATURE INCREASED	254	2.78 ( 2.46 - 3.15 )	2.78 ( 284.87 )	2.75 ( 2.48 )	1.46 ( 1.28 )
HYPERTENSIVE CRISIS	253	4.91 ( 4.33 - 5.56 )	4.91 ( 766.36 )	4.8 ( 4.33 )	2.26 ( 2.08 )
ACUTE RESPIRATORY FAILURE	252	2.86 ( 2.53 - 3.24 )	2.86 ( 300.42 )	2.83 ( 2.55 )	1.5 ( 1.32 )
STRIDOR	250	22.84 ( 20.02 - 26.06 )	22.82 ( 4627.02 )	20.36 ( 18.23 )	4.35 ( 4.16 )
ILEUS	247	4.75 ( 4.18 - 5.39 )	4.74 ( 711.04 )	4.65 ( 4.18 )	2.22 ( 2.03 )
METASTASES TO CENTRAL NERVOUS SYSTEM	241	4.27 ( 3.76 - 4.85 )	4.26 ( 588.35 )	4.19 ( 3.76 )	2.07 ( 1.88 )
PORTAL HYPERTENSION	240	19.03 ( 16.66 - 21.74 )	19.01 ( 3702.58 )	17.28 ( 15.46 )	4.11 ( 3.92 )
THROMBOTIC MICROANGIOPATHY	236	5.53 ( 4.86 - 6.3 )	5.53 ( 849.89 )	5.4 ( 4.84 )	2.43 ( 2.24 )
NON-SMALL CELL LUNG CANCER	234	11.56 ( 10.13 - 13.19 )	11.55 ( 2118.26 )	10.91 ( 9.77 )	3.45 ( 3.25 )
LARYNGEAL OEDEMA	231	8.84 ( 7.74 - 10.08 )	8.83 ( 1528.49 )	8.46 ( 7.58 )	3.08 ( 2.89 )
HYPERTRANSAMINASAEMIA	230	8.28 ( 7.26 - 9.46 )	8.28 ( 1406.96 )	7.96 ( 7.12 )	2.99 ( 2.8 )
IMMUNE THROMBOCYTOPENIA	229	5.57 ( 4.88 - 6.35 )	5.57 ( 832.16 )	5.43 ( 4.86 )	2.44 ( 2.25 )
TUBULOINTERSTITIAL NEPHRITIS	228	2.48 ( 2.17 - 2.82 )	2.48 ( 197.9 )	2.46 ( 2.2 )	1.3 ( 1.1 )
LYMPHOPENIA	227	3.48 ( 3.06 - 3.97 )	3.48 ( 394.05 )	3.43 ( 3.08 )	1.78 ( 1.59 )
CYTOPENIA	227	4.33 ( 3.8 - 4.94 )	4.33 ( 568.06 )	4.25 ( 3.81 )	2.09 ( 1.9 )
PULMONARY FIBROSIS	225	2.7 ( 2.36 - 3.08 )	2.7 ( 236.65 )	2.67 ( 2.39 )	1.42 ( 1.22 )
SPLENOMEGALY	224	4.23 ( 3.71 - 4.83 )	4.23 ( 539.87 )	4.16 ( 3.72 )	2.06 ( 1.86 )
RENAL TUBULAR NECROSIS	222	5.25 ( 4.59 - 6 )	5.24 ( 740.67 )	5.12 ( 4.58 )	2.36 ( 2.16 )
CARDIOTOXICITY	219	5.57 ( 4.87 - 6.37 )	5.56 ( 795.38 )	5.43 ( 4.85 )	2.44 ( 2.24 )
INTESTINAL PERFORATION	217	4.27 ( 3.73 - 4.89 )	4.27 ( 531.04 )	4.19 ( 3.75 )	2.07 ( 1.87 )
HYDRONEPHROSIS	217	6.64 ( 5.8 - 7.6 )	6.63 ( 1001.22 )	6.43 ( 5.74 )	2.69 ( 2.49 )
HAEMOLYTIC ANAEMIA	215	5.57 ( 4.86 - 6.38 )	5.56 ( 780.73 )	5.43 ( 4.84 )	2.44 ( 2.24 )
HYPERTHERMIA	215	6.4 ( 5.59 - 7.34 )	6.4 ( 945.87 )	6.21 ( 5.54 )	2.64 ( 2.44 )
CIRCULATORY COLLAPSE	214	2.84 ( 2.48 - 3.26 )	2.84 ( 251.66 )	2.81 ( 2.51 )	1.49 ( 1.29 )
INAPPROPRIATE ANTIDIURETIC HORMONE SECRETION	212	4.9 ( 4.27 - 5.61 )	4.9 ( 639.78 )	4.79 ( 4.27 )	2.26 ( 2.06 )
OTOTOXICITY	212	28.48 ( 24.64 - 32.93 )	28.46 ( 4847.49 )	24.7 ( 21.88 )	4.63 ( 4.42 )
PARAESTHESIA ORAL	212	3.22 ( 2.81 - 3.69 )	3.22 ( 318.52 )	3.18 ( 2.84 )	1.67 ( 1.47 )
COLD SWEAT	211	2.64 ( 2.31 - 3.03 )	2.64 ( 212.25 )	2.62 ( 2.34 )	1.39 ( 1.19 )
BLOOD SODIUM DECREASED	208	2.57 ( 2.24 - 2.95 )	2.57 ( 196.38 )	2.55 ( 2.27 )	1.35 ( 1.15 )
DERMATITIS	208	2.28 ( 1.99 - 2.62 )	2.28 ( 147.62 )	2.26 ( 2.02 )	1.18 ( 0.98 )
HYPERTHYROIDISM	207	3.19 ( 2.78 - 3.66 )	3.19 ( 305.4 )	3.15 ( 2.81 )	1.66 ( 1.45 )
RENAL SALT-WASTING SYNDROME	206	261.86 ( 211.35 - 324.43 )	261.67 ( 21736.48 )	106.92 ( 89.37 )	6.74 ( 6.49 )
PNEUMOTHORAX	205	2.67 ( 2.33 - 3.07 )	2.67 ( 211.69 )	2.65 ( 2.36 )	1.41 ( 1.2 )
ACUTE CORONARY SYNDROME	201	5.27 ( 4.58 - 6.06 )	5.27 ( 674.79 )	5.14 ( 4.57 )	2.36 ( 2.16 )
HAEMATOCRIT DECREASED	195	2.34 ( 2.03 - 2.7 )	2.34 ( 148.1 )	2.32 ( 2.07 )	1.22 ( 1.01 )
BLOOD LACTATE DEHYDROGENASE INCREASED	192	2.96 ( 2.57 - 3.41 )	2.96 ( 244.92 )	2.93 ( 2.6 )	1.55 ( 1.34 )
ARTERIOSPASM CORONARY	191	12.07 ( 10.42 - 13.97 )	12.06 ( 1815.59 )	11.36 ( 10.05 )	3.51 ( 3.29 )
SINUS TACHYCARDIA	184	3 ( 2.6 - 3.47 )	3 ( 241.7 )	2.97 ( 2.63 )	1.57 ( 1.36 )
FACE OEDEMA	184	2.46 ( 2.12 - 2.84 )	2.46 ( 156.67 )	2.44 ( 2.16 )	1.28 ( 1.07 )
BACTERAEMIA	181	3.44 ( 2.97 - 3.99 )	3.44 ( 307.58 )	3.4 ( 3 )	1.76 ( 1.55 )
METASTASIS	179	5.51 ( 4.75 - 6.39 )	5.5 ( 640.11 )	5.37 ( 4.74 )	2.42 ( 2.21 )
HYPERBILIRUBINAEMIA	179	3.86 ( 3.33 - 4.48 )	3.86 ( 371.87 )	3.8 ( 3.36 )	1.93 ( 1.71 )
SMALL INTESTINAL OBSTRUCTION	177	3.17 ( 2.73 - 3.68 )	3.17 ( 258.48 )	3.13 ( 2.77 )	1.65 ( 1.43 )
CLOSTRIDIUM DIFFICILE COLITIS	177	3.5 ( 3.01 - 4.06 )	3.5 ( 309.62 )	3.45 ( 3.05 )	1.79 ( 1.57 )
SKIN REACTION	176	2.73 ( 2.35 - 3.16 )	2.72 ( 189.2 )	2.7 ( 2.38 )	1.43 ( 1.21 )
NEUTROPENIC COLITIS	174	20.82 ( 17.79 - 24.35 )	20.8 ( 2938.97 )	18.74 ( 16.44 )	4.23 ( 4 )
MALNUTRITION	172	3.52 ( 3.02 - 4.09 )	3.52 ( 303.62 )	3.47 ( 3.06 )	1.79 ( 1.57 )
EJECTION FRACTION DECREASED	170	2.43 ( 2.09 - 2.82 )	2.43 ( 140.64 )	2.41 ( 2.12 )	1.27 ( 1.05 )
LARGE INTESTINE PERFORATION	169	5.44 ( 4.67 - 6.34 )	5.44 ( 594.61 )	5.31 ( 4.67 )	2.41 ( 2.18 )
ODYNOPHAGIA	169	6.57 ( 5.64 - 7.67 )	6.57 ( 770.13 )	6.37 ( 5.61 )	2.67 ( 2.45 )
ENTEROCOLITIS	167	6.82 ( 5.85 - 7.96 )	6.82 ( 799 )	6.61 ( 5.8 )	2.72 ( 2.5 )
ORAL CANDIDIASIS	162	2.85 ( 2.44 - 3.33 )	2.85 ( 191.52 )	2.82 ( 2.48 )	1.5 ( 1.27 )
PULMONARY TOXICITY	157	5.15 ( 4.39 - 6.04 )	5.15 ( 510.16 )	5.03 ( 4.41 )	2.33 ( 2.1 )
HYPOALBUMINAEMIA	157	4.69 ( 4 - 5.5 )	4.69 ( 444.07 )	4.59 ( 4.02 )	2.2 ( 1.97 )
DERMATITIS ACNEIFORM	156	5.81 ( 4.95 - 6.82 )	5.81 ( 601.58 )	5.66 ( 4.95 )	2.5 ( 2.27 )
NEOPLASM RECURRENCE	156	10.83 ( 9.22 - 12.74 )	10.83 ( 1312.53 )	10.27 ( 8.97 )	3.36 ( 3.12 )
METASTASES TO LYMPH NODES	155	5.4 ( 4.6 - 6.33 )	5.4 ( 539.04 )	5.27 ( 4.61 )	2.4 ( 2.16 )
ADRENAL INSUFFICIENCY	153	2.94 ( 2.51 - 3.45 )	2.94 ( 192.68 )	2.91 ( 2.54 )	1.54 ( 1.31 )
GASTROINTESTINAL PERFORATION	152	8.1 ( 6.88 - 9.53 )	8.1 ( 904.42 )	7.79 ( 6.8 )	2.96 ( 2.72 )
HAEMOPHAGOCYTIC LYMPHOHISTIOCYTOSIS	151	3.38 ( 2.88 - 3.97 )	3.38 ( 248.2 )	3.33 ( 2.91 )	1.74 ( 1.5 )
MYOCARDITIS	149	3.09 ( 2.63 - 3.64 )	3.09 ( 207.35 )	3.06 ( 2.67 )	1.61 ( 1.37 )
STRESS CARDIOMYOPATHY	149	5.59 ( 4.75 - 6.58 )	5.59 ( 544.78 )	5.45 ( 4.76 )	2.45 ( 2.21 )
UROSEPSIS	145	3.41 ( 2.89 - 4.02 )	3.41 ( 241.93 )	3.36 ( 2.93 )	1.75 ( 1.51 )
ATELECTASIS	143	3.35 ( 2.84 - 3.95 )	3.35 ( 231.35 )	3.31 ( 2.88 )	1.73 ( 1.48 )
BLOOD MAGNESIUM DECREASED	140	3.55 ( 3 - 4.2 )	3.55 ( 251.38 )	3.5 ( 3.04 )	1.81 ( 1.56 )
AUTOIMMUNE HAEMOLYTIC ANAEMIA	139	7.64 ( 6.45 - 9.06 )	7.64 ( 769.26 )	7.37 ( 6.39 )	2.88 ( 2.63 )
EMBOLISM	136	3.77 ( 3.19 - 4.47 )	3.77 ( 271.56 )	3.72 ( 3.22 )	1.89 ( 1.64 )
INTESTINAL ISCHAEMIA	136	5.64 ( 4.76 - 6.69 )	5.64 ( 503.48 )	5.5 ( 4.77 )	2.46 ( 2.21 )
BLOOD CULTURE POSITIVE	136	12.99 ( 10.91 - 15.46 )	12.98 ( 1402.69 )	12.17 ( 10.52 )	3.61 ( 3.35 )
RENAL TUBULAR DISORDER	135	11.28 ( 9.48 - 13.42 )	11.27 ( 1188.97 )	10.66 ( 9.22 )	3.41 ( 3.16 )
PERIPHERAL ISCHAEMIA	135	7.51 ( 6.32 - 8.92 )	7.51 ( 731.1 )	7.25 ( 6.27 )	2.86 ( 2.6 )
HYPERAMMONAEMIA	126	5.66 ( 4.74 - 6.76 )	5.66 ( 468.84 )	5.52 ( 4.76 )	2.46 ( 2.2 )
HYPERPYREXIA	125	7.19 ( 6.01 - 8.6 )	7.19 ( 640.14 )	6.95 ( 5.98 )	2.8 ( 2.53 )
FAILURE TO THRIVE	125	5.1 ( 4.27 - 6.09 )	5.1 ( 400.21 )	4.98 ( 4.29 )	2.32 ( 2.06 )
TOXIC SKIN ERUPTION	125	2.8 ( 2.35 - 3.34 )	2.8 ( 142.24 )	2.77 ( 2.39 )	1.47 ( 1.21 )
HYPOVOLAEMIA	123	5.03 ( 4.21 - 6.02 )	5.03 ( 386.68 )	4.92 ( 4.24 )	2.3 ( 2.04 )
CHOLANGITIS	122	4.67 ( 3.9 - 5.59 )	4.67 ( 342.84 )	4.58 ( 3.94 )	2.19 ( 1.93 )
BLOOD ALBUMIN DECREASED	121	3.7 ( 3.09 - 4.43 )	3.7 ( 233.48 )	3.64 ( 3.13 )	1.87 ( 1.6 )
EXTRAVASATION	120	6.65 ( 5.54 - 7.98 )	6.65 ( 555 )	6.44 ( 5.53 )	2.69 ( 2.42 )
PAPILLOEDEMA	118	6.07 ( 5.05 - 7.29 )	6.07 ( 483.12 )	5.9 ( 5.06 )	2.56 ( 2.29 )
ESCHERICHIA INFECTION	118	3.38 ( 2.81 - 4.05 )	3.37 ( 193.53 )	3.33 ( 2.86 )	1.74 ( 1.47 )
HYPOPHOSPHATAEMIA	116	3.45 ( 2.87 - 4.15 )	3.45 ( 198.15 )	3.4 ( 2.92 )	1.77 ( 1.5 )
PERFORMANCE STATUS DECREASED	116	5.78 ( 4.81 - 6.96 )	5.78 ( 444.33 )	5.63 ( 4.82 )	2.49 ( 2.22 )
TONGUE OEDEMA	116	6.68 ( 5.55 - 8.05 )	6.68 ( 540.41 )	6.48 ( 5.55 )	2.7 ( 2.42 )
VARICES OESOPHAGEAL	115	8.87 ( 7.36 - 10.7 )	8.87 ( 765.2 )	8.5 ( 7.27 )	3.09 ( 2.81 )
ASPIRATION	112	2.39 ( 1.98 - 2.88 )	2.39 ( 89.32 )	2.37 ( 2.03 )	1.25 ( 0.97 )
ANAPHYLACTOID REACTION	110	6.51 ( 5.38 - 7.87 )	6.5 ( 494.46 )	6.31 ( 5.38 )	2.66 ( 2.38 )
COLITIS ISCHAEMIC	109	3.79 ( 3.14 - 4.59 )	3.79 ( 219.47 )	3.73 ( 3.19 )	1.9 ( 1.62 )
PALMAR ERYTHEMA	108	22.9 ( 18.74 - 27.98 )	22.89 ( 2004.81 )	20.41 ( 17.26 )	4.35 ( 4.06 )
HYPOVOLAEMIC SHOCK	108	5.03 ( 4.16 - 6.1 )	5.03 ( 339.55 )	4.92 ( 4.2 )	2.3 ( 2.02 )
METASTASES TO PERITONEUM	108	9.99 ( 8.23 - 12.13 )	9.99 ( 827.24 )	9.51 ( 8.09 )	3.25 ( 2.97 )
DYSAESTHESIA	108	8.59 ( 7.08 - 10.42 )	8.59 ( 690.74 )	8.24 ( 7.01 )	3.04 ( 2.76 )
TROPONIN INCREASED	106	3.38 ( 2.79 - 4.1 )	3.38 ( 174.53 )	3.34 ( 2.84 )	1.74 ( 1.46 )
RADIATION PNEUMONITIS	105	11.07 ( 9.09 - 13.49 )	11.07 ( 905.77 )	10.48 ( 8.89 )	3.39 ( 3.1 )
SUPRAVENTRICULAR TACHYCARDIA	105	2.48 ( 2.04 - 3.01 )	2.48 ( 91.32 )	2.46 ( 2.09 )	1.3 ( 1.02 )
VENOOCCLUSIVE DISEASE	105	9.06 ( 7.45 - 11.02 )	9.06 ( 716.55 )	8.67 ( 7.36 )	3.12 ( 2.83 )
MYOSITIS	105	2.81 ( 2.32 - 3.41 )	2.81 ( 120.64 )	2.78 ( 2.37 )	1.48 ( 1.19 )
CACHEXIA	104	4.42 ( 3.64 - 5.37 )	4.42 ( 268.73 )	4.34 ( 3.69 )	2.12 ( 1.83 )
GASTRIC PERFORATION	103	8.73 ( 7.16 - 10.64 )	8.73 ( 671.92 )	8.37 ( 7.09 )	3.06 ( 2.78 )
NEUTROPHIL COUNT ABNORMAL	103	8.5 ( 6.98 - 10.36 )	8.5 ( 650.88 )	8.16 ( 6.92 )	3.03 ( 2.74 )
SENSATION OF FOREIGN BODY	103	2.73 ( 2.24 - 3.31 )	2.72 ( 110.8 )	2.7 ( 2.29 )	1.43 ( 1.15 )
ATRIAL FLUTTER	102	2.78 ( 2.28 - 3.38 )	2.78 ( 114.29 )	2.75 ( 2.34 )	1.46 ( 1.17 )
LUNG INFILTRATION	101	2.78 ( 2.28 - 3.38 )	2.78 ( 113 )	2.75 ( 2.33 )	1.46 ( 1.17 )
DIFFUSE LARGE B-CELL LYMPHOMA	101	2.99 ( 2.46 - 3.64 )	2.99 ( 131.42 )	2.96 ( 2.51 )	1.56 ( 1.28 )
AORTIC THROMBOSIS	100	22.31 ( 18.12 - 27.47 )	22.3 ( 1809.61 )	19.95 ( 16.76 )	4.32 ( 4.02 )
LIP OEDEMA	99	4.8 ( 3.93 - 5.86 )	4.8 ( 289.84 )	4.7 ( 3.98 )	2.23 ( 1.94 )
ARTERIAL THROMBOSIS	99	12.04 ( 9.82 - 14.76 )	12.04 ( 938.87 )	11.34 ( 9.57 )	3.5 ( 3.21 )
TONGUE DISORDER	98	2.94 ( 2.41 - 3.59 )	2.94 ( 123.61 )	2.91 ( 2.46 )	1.54 ( 1.25 )
HAEMOLYSIS	97	2.74 ( 2.24 - 3.35 )	2.74 ( 105.81 )	2.72 ( 2.3 )	1.44 ( 1.15 )
PARONYCHIA	97	4.93 ( 4.03 - 6.03 )	4.93 ( 295.76 )	4.82 ( 4.08 )	2.27 ( 1.97 )
PNEUMATOSIS INTESTINALIS	97	7.48 ( 6.1 - 9.16 )	7.48 ( 522.33 )	7.22 ( 6.09 )	2.85 ( 2.55 )
PULMONARY HAEMORRHAGE	96	2.66 ( 2.18 - 3.26 )	2.66 ( 98.1 )	2.64 ( 2.23 )	1.4 ( 1.1 )
HICCUPS	96	2.71 ( 2.22 - 3.32 )	2.71 ( 102.32 )	2.69 ( 2.27 )	1.43 ( 1.13 )
BICYTOPENIA	96	11.9 ( 9.68 - 14.63 )	11.9 ( 898.69 )	11.22 ( 9.44 )	3.49 ( 3.19 )
LEFT VENTRICULAR DYSFUNCTION	95	2.94 ( 2.4 - 3.61 )	2.94 ( 120.01 )	2.91 ( 2.46 )	1.54 ( 1.25 )
GUILLAIN-BARRE SYNDROME	95	4.58 ( 3.73 - 5.61 )	4.58 ( 258.81 )	4.49 ( 3.78 )	2.17 ( 1.87 )
PULSE ABSENT	95	4.82 ( 3.93 - 5.91 )	4.82 ( 279.74 )	4.72 ( 3.98 )	2.24 ( 1.94 )
DEAFNESS NEUROSENSORY	93	6.87 ( 5.58 - 8.45 )	6.87 ( 448.89 )	6.65 ( 5.59 )	2.73 ( 2.43 )
DYSAESTHESIA PHARYNX	93	462.84 ( 315.02 - 680.02 )	462.69 ( 11956.53 )	129.84 ( 94.1 )	7.02 ( 6.63 )
ORGANISING PNEUMONIA	91	3.91 ( 3.17 - 4.81 )	3.9 ( 192.46 )	3.84 ( 3.23 )	1.94 ( 1.64 )
SYSTEMIC INFECTION	91	11.1 ( 8.98 - 13.72 )	11.09 ( 787.11 )	10.51 ( 8.8 )	3.39 ( 3.08 )
TRISMUS	89	3.81 ( 3.09 - 4.7 )	3.81 ( 180.68 )	3.75 ( 3.15 )	1.91 ( 1.6 )
LICHENOID KERATOSIS	89	9.66 ( 7.8 - 11.95 )	9.65 ( 655.21 )	9.21 ( 7.71 )	3.2 ( 2.89 )
DERMATITIS BULLOUS	87	2.73 ( 2.21 - 3.38 )	2.73 ( 94.16 )	2.71 ( 2.27 )	1.44 ( 1.13 )
ADMINISTRATION SITE EXTRAVASATION	87	21.41 ( 17.14 - 26.74 )	21.4 ( 1511.6 )	19.23 ( 15.96 )	4.26 ( 3.94 )
COLORECTAL CANCER METASTATIC	86	11.8 ( 9.48 - 14.67 )	11.79 ( 797.11 )	11.13 ( 9.27 )	3.48 ( 3.16 )
RASH PUSTULAR	85	2.5 ( 2.02 - 3.09 )	2.5 ( 75.3 )	2.48 ( 2.07 )	1.31 ( 1 )
IMMUNE-MEDIATED ENTEROCOLITIS	84	6.75 ( 5.43 - 8.39 )	6.75 ( 396.49 )	6.54 ( 5.45 )	2.71 ( 2.39 )
NECROSIS	81	3.38 ( 2.72 - 4.22 )	3.38 ( 133.48 )	3.34 ( 2.78 )	1.74 ( 1.42 )
HYPERAMMONAEMIC ENCEPHALOPATHY	81	10 ( 8 - 12.51 )	10 ( 621.3 )	9.52 ( 7.9 )	3.25 ( 2.92 )
GASTROINTESTINAL NECROSIS	81	6.4 ( 5.13 - 7.99 )	6.4 ( 356.3 )	6.21 ( 5.16 )	2.64 ( 2.31 )
FOCAL NODULAR HYPERPLASIA	81	42.56 ( 33.4 - 54.22 )	42.54 ( 2655.27 )	34.57 ( 28.23 )	5.11 ( 4.76 )
NON-CIRRHOTIC PORTAL HYPERTENSION	81	73.66 ( 56.87 - 95.41 )	73.64 ( 4113 )	52.48 ( 42.26 )	5.71 ( 5.35 )
OVARIAN CANCER RECURRENT	80	11.38 ( 9.08 - 14.27 )	11.38 ( 712.25 )	10.76 ( 8.91 )	3.43 ( 3.1 )
OESOPHAGEAL STENOSIS	80	6.39 ( 5.11 - 7.99 )	6.39 ( 351.27 )	6.21 ( 5.15 )	2.63 ( 2.31 )
METASTATIC NEOPLASM	78	4.12 ( 3.29 - 5.16 )	4.12 ( 180.23 )	4.05 ( 3.36 )	2.02 ( 1.69 )
HAEMOGLOBIN ABNORMAL	78	2.67 ( 2.13 - 3.34 )	2.67 ( 80.19 )	2.64 ( 2.19 )	1.4 ( 1.08 )
LEUKOENCEPHALOPATHY	77	4.54 ( 3.62 - 5.69 )	4.54 ( 207.37 )	4.45 ( 3.69 )	2.15 ( 1.82 )
ELECTROCARDIOGRAM ST SEGMENT ELEVATION	77	5.53 ( 4.4 - 6.93 )	5.53 ( 276.85 )	5.39 ( 4.46 )	2.43 ( 2.1 )
CULTURE URINE POSITIVE	76	15.25 ( 12.06 - 19.27 )	15.24 ( 932.14 )	14.13 ( 11.61 )	3.82 ( 3.48 )
OLIGURIA	75	2.78 ( 2.21 - 3.49 )	2.78 ( 84 )	2.75 ( 2.27 )	1.46 ( 1.13 )
LUNG ADENOCARCINOMA	74	4.89 ( 3.88 - 6.16 )	4.89 ( 223.09 )	4.79 ( 3.95 )	2.26 ( 1.92 )
NEPHRITIS	74	5.04 ( 4 - 6.35 )	5.04 ( 233.19 )	4.93 ( 4.06 )	2.3 ( 1.96 )
IMMUNE-MEDIATED HEPATITIS	74	10.45 ( 8.27 - 13.22 )	10.45 ( 597.7 )	9.93 ( 8.16 )	3.31 ( 2.97 )
APLASTIC ANAEMIA	73	3.21 ( 2.54 - 4.04 )	3.21 ( 108.83 )	3.17 ( 2.61 )	1.66 ( 1.32 )
CHOKING SENSATION	72	2.87 ( 2.27 - 3.62 )	2.87 ( 86.4 )	2.84 ( 2.34 )	1.51 ( 1.17 )
THROMBOCYTOSIS	72	3.96 ( 3.13 - 5 )	3.96 ( 155.59 )	3.89 ( 3.2 )	1.96 ( 1.62 )
HEPATITIS ACUTE	72	2.5 ( 1.98 - 3.16 )	2.5 ( 63.92 )	2.48 ( 2.04 )	1.31 ( 0.97 )
DILATED CARDIOMYOPATHY	72	3.09 ( 2.45 - 3.9 )	3.09 ( 99.89 )	3.05 ( 2.51 )	1.61 ( 1.27 )
FLUID INTAKE REDUCED	71	3.28 ( 2.6 - 4.15 )	3.28 ( 110.72 )	3.24 ( 2.66 )	1.7 ( 1.35 )
TOXIC ENCEPHALOPATHY	71	3.07 ( 2.43 - 3.88 )	3.07 ( 97.53 )	3.04 ( 2.5 )	1.6 ( 1.26 )
TUMOUR HAEMORRHAGE	69	5.34 ( 4.21 - 6.79 )	5.34 ( 236.53 )	5.22 ( 4.27 )	2.38 ( 2.03 )
METASTASES TO MENINGES	69	6.97 ( 5.48 - 8.86 )	6.97 ( 339.39 )	6.74 ( 5.51 )	2.75 ( 2.4 )
SYSTEMIC INFLAMMATORY RESPONSE SYNDROME	69	3.88 ( 3.06 - 4.93 )	3.88 ( 144.55 )	3.82 ( 3.13 )	1.93 ( 1.59 )
INFUSION RELATED HYPERSENSITIVITY REACTION	69	37.23 ( 28.73 - 48.26 )	37.22 ( 2013.77 )	30.99 ( 24.95 )	4.95 ( 4.58 )
FAECALOMA	68	2.89 ( 2.27 - 3.67 )	2.89 ( 82.69 )	2.86 ( 2.34 )	1.52 ( 1.17 )
STAPHYLOCOCCUS TEST POSITIVE	68	5.9 ( 4.63 - 7.51 )	5.9 ( 267.78 )	5.74 ( 4.69 )	2.52 ( 2.17 )
RECALL PHENOMENON	68	20.37 ( 15.85 - 26.18 )	20.37 ( 1124.41 )	18.39 ( 14.91 )	4.2 ( 3.84 )
DUCTAL ADENOCARCINOMA OF PANCREAS	68	66.93 ( 50.66 - 88.44 )	66.92 ( 3214.47 )	48.99 ( 38.8 )	5.61 ( 5.22 )
KLEBSIELLA INFECTION	67	3.05 ( 2.4 - 3.88 )	3.05 ( 90.71 )	3.01 ( 2.46 )	1.59 ( 1.24 )
CYSTITIS HAEMORRHAGIC	67	3.69 ( 2.9 - 4.7 )	3.69 ( 128.61 )	3.63 ( 2.97 )	1.86 ( 1.51 )
RADIATION SKIN INJURY	67	13.25 ( 10.34 - 16.98 )	13.25 ( 706.26 )	12.4 ( 10.08 )	3.63 ( 3.27 )
RADIATION OESOPHAGITIS	67	51.96 ( 39.59 - 68.2 )	51.95 ( 2595.13 )	40.49 ( 32.25 )	5.34 ( 4.95 )
VENOUS THROMBOSIS	66	3.63 ( 2.85 - 4.64 )	3.63 ( 123.5 )	3.58 ( 2.92 )	1.84 ( 1.48 )
SARCOIDOSIS	66	3.09 ( 2.42 - 3.94 )	3.09 ( 91.52 )	3.05 ( 2.49 )	1.61 ( 1.25 )
ADENOCARCINOMA	66	6.39 ( 5 - 8.17 )	6.39 ( 289.93 )	6.21 ( 5.05 )	2.63 ( 2.28 )
ILEUS PARALYTIC	66	3.47 ( 2.72 - 4.43 )	3.47 ( 113.88 )	3.42 ( 2.79 )	1.78 ( 1.42 )
PERIPHERAL ARTERY THROMBOSIS	66	7.64 ( 5.97 - 9.78 )	7.64 ( 365.38 )	7.37 ( 6 )	2.88 ( 2.52 )
HYPERAEMIA	66	7.42 ( 5.8 - 9.49 )	7.42 ( 351.79 )	7.16 ( 5.83 )	2.84 ( 2.48 )
NODULAR REGENERATIVE HYPERPLASIA	65	21.6 ( 16.7 - 27.94 )	21.6 ( 1139.53 )	19.38 ( 15.63 )	4.28 ( 3.9 )
PORTAL VEIN THROMBOSIS	65	4.52 ( 3.53 - 5.78 )	4.52 ( 173.66 )	4.43 ( 3.61 )	2.15 ( 1.79 )
ABDOMINAL ABSCESS	65	3.23 ( 2.53 - 4.13 )	3.23 ( 98.48 )	3.19 ( 2.6 )	1.68 ( 1.32 )
THYROIDITIS	65	4.95 ( 3.87 - 6.33 )	4.95 ( 199.11 )	4.84 ( 3.94 )	2.27 ( 1.91 )
ACUTE PULMONARY OEDEMA	64	2.62 ( 2.05 - 3.35 )	2.62 ( 63.06 )	2.59 ( 2.11 )	1.38 ( 1.01 )
HAEMOLYTIC URAEMIC SYNDROME	64	6.31 ( 4.91 - 8.09 )	6.31 ( 275.97 )	6.12 ( 4.97 )	2.61 ( 2.25 )
HYPERTRIGLYCERIDAEMIA	64	2.52 ( 1.97 - 3.23 )	2.52 ( 57.86 )	2.5 ( 2.03 )	1.32 ( 0.96 )
HEPATITIS CHOLESTATIC	63	2.56 ( 1.99 - 3.28 )	2.56 ( 58.8 )	2.53 ( 2.06 )	1.34 ( 0.98 )
GRANULOCYTOPENIA	63	2.53 ( 1.98 - 3.25 )	2.53 ( 57.69 )	2.51 ( 2.04 )	1.33 ( 0.97 )
LIVER ABSCESS	63	4.35 ( 3.39 - 5.59 )	4.35 ( 158.68 )	4.27 ( 3.46 )	2.09 ( 1.73 )
PERIPHERAL MOTOR NEUROPATHY	63	10.31 ( 8 - 13.29 )	10.3 ( 500.52 )	9.8 ( 7.92 )	3.29 ( 2.92 )
HEPATITIS B REACTIVATION	63	4.08 ( 3.18 - 5.24 )	4.08 ( 143.19 )	4.01 ( 3.25 )	2 ( 1.64 )
OESOPHAGEAL VARICES HAEMORRHAGE	62	6.26 ( 4.86 - 8.06 )	6.26 ( 264.55 )	6.08 ( 4.92 )	2.6 ( 2.23 )
IMMUNE-MEDIATED LUNG DISEASE	62	9.16 ( 7.09 - 11.82 )	9.15 ( 428.47 )	8.76 ( 7.07 )	3.13 ( 2.76 )
SMALL INTESTINAL PERFORATION	61	7.43 ( 5.75 - 9.6 )	7.43 ( 325.77 )	7.17 ( 5.79 )	2.84 ( 2.47 )
ANASTOMOTIC LEAK	61	21.9 ( 16.79 - 28.57 )	21.89 ( 1083.87 )	19.62 ( 15.71 )	4.29 ( 3.91 )
THROMBOTIC THROMBOCYTOPENIC PURPURA	61	4.03 ( 3.13 - 5.2 )	4.03 ( 135.92 )	3.96 ( 3.21 )	1.99 ( 1.62 )
BACTERIAL TEST POSITIVE	60	4.82 ( 3.73 - 6.23 )	4.82 ( 176.96 )	4.72 ( 3.81 )	2.24 ( 1.86 )
PANCREATIC CARCINOMA METASTATIC	60	4.32 ( 3.34 - 5.58 )	4.32 ( 149.26 )	4.24 ( 3.42 )	2.08 ( 1.71 )
LYMPHADENOPATHY MEDIASTINAL	60	7.19 ( 5.55 - 9.31 )	7.19 ( 307.31 )	6.95 ( 5.6 )	2.8 ( 2.42 )
CEREBRAL ISCHAEMIA	60	2.7 ( 2.09 - 3.49 )	2.7 ( 63.38 )	2.68 ( 2.16 )	1.42 ( 1.05 )
BLOOD PRESSURE IMMEASURABLE	60	11.21 ( 8.63 - 14.55 )	11.21 ( 524.87 )	10.6 ( 8.53 )	3.41 ( 3.03 )
IMMUNE-MEDIATED HYPOTHYROIDISM	60	17.45 ( 13.39 - 22.75 )	17.45 ( 847.61 )	15.99 ( 12.81 )	4 ( 3.61 )
BLOOD CHLORIDE DECREASED	59	6.32 ( 4.88 - 8.2 )	6.32 ( 255.22 )	6.14 ( 4.94 )	2.62 ( 2.24 )
ENTEROCOCCAL INFECTION	59	2.88 ( 2.22 - 3.72 )	2.88 ( 71.11 )	2.85 ( 2.3 )	1.51 ( 1.13 )
ESCHERICHIA URINARY TRACT INFECTION	59	3.03 ( 2.34 - 3.92 )	3.03 ( 78.98 )	3 ( 2.42 )	1.58 ( 1.21 )
SUBILEUS	58	6.06 ( 4.67 - 7.88 )	6.06 ( 237.08 )	5.9 ( 4.74 )	2.56 ( 2.18 )
PERIPHERAL SENSORIMOTOR NEUROPATHY	58	11.12 ( 8.53 - 14.5 )	11.12 ( 503.07 )	10.53 ( 8.43 )	3.4 ( 3.01 )
ISCHAEMIA	57	2.77 ( 2.14 - 3.6 )	2.77 ( 63.66 )	2.75 ( 2.21 )	1.46 ( 1.08 )
EVANS SYNDROME	56	31.45 ( 23.67 - 41.78 )	31.44 ( 1404.04 )	26.9 ( 21.21 )	4.75 ( 4.34 )
CLOSTRIDIAL INFECTION	56	3.91 ( 3 - 5.1 )	3.91 ( 118.71 )	3.85 ( 3.08 )	1.94 ( 1.56 )
HYPOPHYSITIS	56	5.84 ( 4.47 - 7.62 )	5.83 ( 217.27 )	5.68 ( 4.55 )	2.51 ( 2.12 )
STAPHYLOCOCCAL BACTERAEMIA	55	2.94 ( 2.25 - 3.84 )	2.94 ( 69.26 )	2.91 ( 2.33 )	1.54 ( 1.15 )
ACUTE PROMYELOCYTIC LEUKAEMIA	55	14.03 ( 10.67 - 18.47 )	14.03 ( 617.34 )	13.09 ( 10.4 )	3.71 ( 3.31 )
FEMALE GENITAL TRACT FISTULA	54	7.18 ( 5.47 - 9.43 )	7.18 ( 276.18 )	6.94 ( 5.53 )	2.8 ( 2.4 )
FIBROSIS	54	3.9 ( 2.97 - 5.1 )	3.9 ( 113.73 )	3.83 ( 3.06 )	1.94 ( 1.55 )
THROMBOPHLEBITIS	54	3.41 ( 2.61 - 4.46 )	3.41 ( 90.28 )	3.37 ( 2.69 )	1.75 ( 1.36 )
LARYNGEAL DISCOMFORT	54	18.32 ( 13.85 - 24.24 )	18.32 ( 802.07 )	16.71 ( 13.22 )	4.06 ( 3.66 )
BAND SENSATION	54	8.58 ( 6.53 - 11.28 )	8.58 ( 345.18 )	8.24 ( 6.55 )	3.04 ( 2.64 )
PHARYNGEAL PARAESTHESIA	54	8.14 ( 6.19 - 10.69 )	8.13 ( 323.22 )	7.82 ( 6.23 )	2.97 ( 2.57 )
DIFFUSE LARGE B-CELL LYMPHOMA RECURRENT	54	6.11 ( 4.66 - 8.02 )	6.11 ( 223.35 )	5.94 ( 4.74 )	2.57 ( 2.18 )
DYSPNOEA AT REST	53	3.93 ( 2.99 - 5.16 )	3.93 ( 113.25 )	3.87 ( 3.08 )	1.95 ( 1.55 )
TUMOUR NECROSIS	53	11.49 ( 8.71 - 15.17 )	11.49 ( 477.09 )	10.86 ( 8.61 )	3.44 ( 3.04 )
LUNG CONSOLIDATION	52	4.35 ( 3.3 - 5.72 )	4.35 ( 130.79 )	4.27 ( 3.39 )	2.09 ( 1.69 )
BLOOD PHOSPHORUS DECREASED	52	3.21 ( 2.44 - 4.22 )	3.2 ( 77.5 )	3.17 ( 2.52 )	1.66 ( 1.26 )
HYPOPROTEINAEMIA	52	6.95 ( 5.27 - 9.16 )	6.95 ( 254.76 )	6.72 ( 5.33 )	2.75 ( 2.35 )
SUFFOCATION FEELING	51	4.51 ( 3.42 - 5.96 )	4.51 ( 136.04 )	4.43 ( 3.51 )	2.15 ( 1.74 )
WOUND DEHISCENCE	51	3.34 ( 2.53 - 4.4 )	3.34 ( 82.02 )	3.3 ( 2.61 )	1.72 ( 1.32 )
VOCAL CORD PARALYSIS	51	6.34 ( 4.79 - 8.38 )	6.34 ( 221.5 )	6.16 ( 4.87 )	2.62 ( 2.22 )
MALIGNANT PLEURAL EFFUSION	50	6.56 ( 4.95 - 8.7 )	6.56 ( 227.33 )	6.36 ( 5.03 )	2.67 ( 2.26 )
VENOUS THROMBOSIS LIMB	50	4.89 ( 3.69 - 6.48 )	4.89 ( 150.66 )	4.79 ( 3.78 )	2.26 ( 1.85 )
OESOPHAGEAL FISTULA	50	37.63 ( 27.74 - 51.05 )	37.63 ( 1473.2 )	31.27 ( 24.23 )	4.97 ( 4.53 )
VENA CAVA THROMBOSIS	50	6.84 ( 5.15 - 9.07 )	6.84 ( 239.96 )	6.62 ( 5.23 )	2.73 ( 2.32 )
EMBOLISM VENOUS	50	3.46 ( 2.61 - 4.57 )	3.46 ( 85.69 )	3.41 ( 2.7 )	1.77 ( 1.36 )
NECROTISING FASCIITIS	49	3.1 ( 2.34 - 4.12 )	3.1 ( 68.71 )	3.07 ( 2.42 )	1.62 ( 1.21 )
EXTREMITY NECROSIS	49	6.14 ( 4.62 - 8.16 )	6.14 ( 203.73 )	5.97 ( 4.7 )	2.58 ( 2.16 )
KOUNIS SYNDROME	49	4.71 ( 3.55 - 6.26 )	4.71 ( 139.56 )	4.62 ( 3.64 )	2.21 ( 1.79 )
OESOPHAGEAL CANDIDIASIS	49	2.79 ( 2.11 - 3.7 )	2.79 ( 55.47 )	2.76 ( 2.18 )	1.47 ( 1.06 )
CLOSTRIDIUM TEST POSITIVE	48	4.5 ( 3.38 - 5.99 )	4.5 ( 127.31 )	4.41 ( 3.47 )	2.14 ( 1.72 )
ESCHERICHIA SEPSIS	48	3.63 ( 2.73 - 4.84 )	3.63 ( 89.8 )	3.58 ( 2.82 )	1.84 ( 1.42 )
OESOPHAGEAL ULCER	48	2.81 ( 2.11 - 3.74 )	2.81 ( 55.04 )	2.78 ( 2.19 )	1.48 ( 1.06 )
HAEMOPERITONEUM	48	4.78 ( 3.59 - 6.37 )	4.78 ( 139.82 )	4.68 ( 3.68 )	2.23 ( 1.81 )
LEFT VENTRICULAR FAILURE	48	3.22 ( 2.42 - 4.29 )	3.22 ( 72.22 )	3.18 ( 2.51 )	1.67 ( 1.25 )
TYPE IV HYPERSENSITIVITY REACTION	47	3.83 ( 2.87 - 5.11 )	3.82 ( 96 )	3.77 ( 2.96 )	1.91 ( 1.49 )
AZOTAEMIA	47	2.78 ( 2.08 - 3.71 )	2.78 ( 52.72 )	2.75 ( 2.16 )	1.46 ( 1.04 )
DEAFNESS BILATERAL	47	6.36 ( 4.76 - 8.51 )	6.36 ( 205.15 )	6.18 ( 4.84 )	2.63 ( 2.2 )
DERMATITIS EXFOLIATIVE GENERALISED	47	3.12 ( 2.34 - 4.16 )	3.12 ( 66.36 )	3.08 ( 2.42 )	1.62 ( 1.2 )
INTRAVASCULAR HAEMOLYSIS	46	20.3 ( 14.96 - 27.53 )	20.29 ( 757.87 )	18.33 ( 14.2 )	4.2 ( 3.75 )
JUGULAR VEIN THROMBOSIS	46	5.89 ( 4.39 - 7.91 )	5.89 ( 180.95 )	5.74 ( 4.49 )	2.52 ( 2.09 )
PORTAL VENOUS GAS	46	31.33 ( 22.9 - 42.86 )	31.33 ( 1149.44 )	26.81 ( 20.63 )	4.74 ( 4.29 )
VASCULAR PAIN	46	8.98 ( 6.68 - 12.07 )	8.97 ( 310.42 )	8.59 ( 6.71 )	3.1 ( 2.67 )
CAPILLARY LEAK SYNDROME	45	5.19 ( 3.86 - 6.98 )	5.19 ( 147.93 )	5.07 ( 3.96 )	2.34 ( 1.91 )
EMBOLISM ARTERIAL	45	7.63 ( 5.66 - 10.28 )	7.63 ( 248.46 )	7.35 ( 5.73 )	2.88 ( 2.44 )
SENSE OF OPPRESSION	45	8.33 ( 6.18 - 11.23 )	8.33 ( 277.2 )	8 ( 6.23 )	3 ( 2.57 )
PROSTATE CANCER METASTATIC	45	2.78 ( 2.07 - 3.73 )	2.78 ( 50.51 )	2.75 ( 2.15 )	1.46 ( 1.03 )
SMALL CELL LUNG CANCER	43	5.59 ( 4.12 - 7.57 )	5.58 ( 156.96 )	5.45 ( 4.22 )	2.45 ( 2 )
DUODENITIS	42	3.17 ( 2.34 - 4.3 )	3.17 ( 61.36 )	3.13 ( 2.43 )	1.65 ( 1.2 )
EMPYEMA	42	4.71 ( 3.47 - 6.4 )	4.71 ( 119.61 )	4.62 ( 3.57 )	2.21 ( 1.76 )
URETERIC OBSTRUCTION	42	7.03 ( 5.17 - 9.57 )	7.03 ( 209.05 )	6.8 ( 5.26 )	2.77 ( 2.32 )
AORTITIS	42	15.02 ( 10.96 - 20.57 )	15.01 ( 506.93 )	13.93 ( 10.7 )	3.8 ( 3.34 )
ESCHERICHIA BACTERAEMIA	42	4.16 ( 3.06 - 5.65 )	4.16 ( 98.55 )	4.09 ( 3.17 )	2.03 ( 1.59 )
STREPTOCOCCUS TEST POSITIVE	41	7.33 ( 5.36 - 10.02 )	7.33 ( 215.26 )	7.08 ( 5.45 )	2.82 ( 2.37 )
CEREBRAL VENOUS THROMBOSIS	41	4.82 ( 3.53 - 6.57 )	4.82 ( 120.82 )	4.72 ( 3.64 )	2.24 ( 1.79 )
OCULAR TOXICITY	41	10.57 ( 7.71 - 14.48 )	10.57 ( 335.31 )	10.03 ( 7.71 )	3.33 ( 2.87 )
CARCINOEMBRYONIC ANTIGEN INCREASED	41	4.78 ( 3.51 - 6.52 )	4.78 ( 119.4 )	4.68 ( 3.61 )	2.23 ( 1.78 )
JAUNDICE CHOLESTATIC	41	2.71 ( 1.99 - 3.69 )	2.71 ( 43.57 )	2.68 ( 2.07 )	1.42 ( 0.98 )
RENAL INFARCT	40	6.09 ( 4.45 - 8.35 )	6.09 ( 164.65 )	5.92 ( 4.55 )	2.57 ( 2.11 )
STREPTOCOCCAL BACTERAEMIA	40	9.02 ( 6.57 - 12.4 )	9.02 ( 271.67 )	8.64 ( 6.62 )	3.11 ( 2.65 )
ADENOCARCINOMA OF COLON	40	4.41 ( 3.22 - 6.03 )	4.41 ( 102.79 )	4.32 ( 3.33 )	2.11 ( 1.66 )
ENTEROCUTANEOUS FISTULA	40	10.25 ( 7.45 - 14.1 )	10.25 ( 315.8 )	9.75 ( 7.47 )	3.29 ( 2.82 )
ENCEPHALITIS AUTOIMMUNE	40	5.74 ( 4.19 - 7.87 )	5.74 ( 151.73 )	5.59 ( 4.3 )	2.48 ( 2.03 )
SYSTEMIC CANDIDA	39	3.72 ( 2.71 - 5.11 )	3.72 ( 76.04 )	3.67 ( 2.81 )	1.87 ( 1.41 )
VENTRICULAR HYPOKINESIA	39	2.83 ( 2.06 - 3.88 )	2.83 ( 45.33 )	2.8 ( 2.15 )	1.48 ( 1.02 )
BRONCHOSTENOSIS	39	16.63 ( 11.98 - 23.09 )	16.63 ( 524.28 )	15.3 ( 11.63 )	3.94 ( 3.46 )
ESCHERICHIA TEST POSITIVE	38	6.4 ( 4.63 - 8.85 )	6.4 ( 167.26 )	6.22 ( 4.74 )	2.64 ( 2.17 )
NORMOCHROMIC NORMOCYTIC ANAEMIA	38	2.98 ( 2.17 - 4.11 )	2.98 ( 49.3 )	2.95 ( 2.26 )	1.56 ( 1.1 )
ELECTROCARDIOGRAM ST SEGMENT DEPRESSION	38	4.11 ( 2.98 - 5.67 )	4.11 ( 87.33 )	4.04 ( 3.09 )	2.01 ( 1.55 )
CORONARY ARTERY THROMBOSIS	38	4.98 ( 3.61 - 6.88 )	4.98 ( 117.69 )	4.87 ( 3.72 )	2.29 ( 1.82 )
NEUTROPENIC INFECTION	38	8.61 ( 6.21 - 11.92 )	8.6 ( 243.68 )	8.26 ( 6.29 )	3.05 ( 2.57 )
HEPATIC FIBROSIS	38	2.74 ( 1.99 - 3.77 )	2.74 ( 41.32 )	2.71 ( 2.07 )	1.44 ( 0.97 )
GASTROINTESTINAL ANASTOMOTIC LEAK	38	21.61 ( 15.43 - 30.26 )	21.61 ( 666.41 )	19.39 ( 14.63 )	4.28 ( 3.79 )
WHITE BLOOD CELLS URINE POSITIVE	37	3.16 ( 2.28 - 4.37 )	3.16 ( 53.69 )	3.12 ( 2.38 )	1.64 ( 1.17 )
SUBACUTE CUTANEOUS LUPUS ERYTHEMATOSUS	37	4.45 ( 3.21 - 6.17 )	4.45 ( 96.69 )	4.37 ( 3.33 )	2.13 ( 1.65 )
OESOPHAGEAL HAEMORRHAGE	37	6.09 ( 4.39 - 8.45 )	6.09 ( 152.26 )	5.92 ( 4.5 )	2.57 ( 2.09 )
PROCTITIS	37	2.9 ( 2.1 - 4.02 )	2.9 ( 45.45 )	2.87 ( 2.19 )	1.52 ( 1.05 )
LIVEDO RETICULARIS	37	4.17 ( 3.01 - 5.78 )	4.17 ( 87.15 )	4.1 ( 3.12 )	2.04 ( 1.56 )
TYPE II HYPERSENSITIVITY	37	154.13 ( 99.31 - 239.21 )	154.11 ( 3025.29 )	83.3 ( 57.67 )	6.38 ( 5.81 )
SUPERIOR VENA CAVA SYNDROME	36	12.35 ( 8.81 - 17.32 )	12.35 ( 351.36 )	11.62 ( 8.76 )	3.54 ( 3.05 )
RENAL TUBULAR INJURY	36	7.59 ( 5.43 - 10.59 )	7.59 ( 197.47 )	7.32 ( 5.54 )	2.87 ( 2.39 )
AMAUROSIS FUGAX	36	8.16 ( 5.84 - 11.4 )	8.16 ( 216.38 )	7.85 ( 5.94 )	2.97 ( 2.49 )
PNEUMOPERITONEUM	35	4.33 ( 3.1 - 6.05 )	4.33 ( 87.49 )	4.25 ( 3.21 )	2.09 ( 1.6 )
TUMOUR PERFORATION	35	27.5 ( 19.26 - 39.25 )	27.49 ( 774.66 )	23.97 ( 17.8 )	4.58 ( 4.07 )
TUMOUR PSEUDOPROGRESSION	35	7.72 ( 5.5 - 10.83 )	7.72 ( 196.28 )	7.44 ( 5.61 )	2.9 ( 2.4 )
UNMASKING OF PREVIOUSLY UNIDENTIFIED DISEASE	35	7.35 ( 5.24 - 10.31 )	7.35 ( 184.41 )	7.1 ( 5.35 )	2.83 ( 2.34 )
RETINOBLASTOMA	34	80.14 ( 53.48 - 120.08 )	80.13 ( 1835.54 )	55.67 ( 39.69 )	5.8 ( 5.24 )
LUNG ABSCESS	34	3.66 ( 2.6 - 5.14 )	3.66 ( 64.34 )	3.6 ( 2.71 )	1.85 ( 1.36 )
PULMONARY SEPSIS	34	4.88 ( 3.47 - 6.86 )	4.88 ( 101.97 )	4.77 ( 3.59 )	2.25 ( 1.76 )
HEPATITIS FULMINANT	34	2.73 ( 1.95 - 3.84 )	2.73 ( 36.84 )	2.71 ( 2.04 )	1.44 ( 0.95 )
CHOROIDAL INFARCTION	34	95.16 ( 62.78 - 144.25 )	95.15 ( 2068.53 )	62.49 ( 44.12 )	5.97 ( 5.4 )
MONOPARESIS	33	3.94 ( 2.79 - 5.56 )	3.94 ( 70.77 )	3.87 ( 2.9 )	1.95 ( 1.45 )
ENTEROCOCCUS TEST POSITIVE	33	10.44 ( 7.35 - 14.84 )	10.44 ( 266.24 )	9.92 ( 7.4 )	3.31 ( 2.8 )
PSEUDOMONAS TEST POSITIVE	33	8.52 ( 6.01 - 12.08 )	8.52 ( 208.99 )	8.18 ( 6.1 )	3.03 ( 2.52 )
ADENOCARCINOMA GASTRIC	33	7.88 ( 5.56 - 11.17 )	7.88 ( 189.9 )	7.59 ( 5.67 )	2.92 ( 2.42 )
PSEUDOMONAL SEPSIS	33	4.32 ( 3.06 - 6.11 )	4.32 ( 82.33 )	4.25 ( 3.18 )	2.09 ( 1.59 )
OPTIC NEUROPATHY	33	3.77 ( 2.67 - 5.32 )	3.77 ( 65.76 )	3.71 ( 2.78 )	1.89 ( 1.39 )
LUNG OPACITY	33	3.15 ( 2.23 - 4.44 )	3.15 ( 47.51 )	3.11 ( 2.33 )	1.64 ( 1.14 )
ABDOMINAL SEPSIS	32	8.49 ( 5.96 - 12.11 )	8.49 ( 201.91 )	8.15 ( 6.06 )	3.03 ( 2.51 )
DIFFUSE ALVEOLAR DAMAGE	32	6.54 ( 4.6 - 9.31 )	6.54 ( 144.96 )	6.35 ( 4.72 )	2.67 ( 2.15 )
TACHYARRHYTHMIA	32	2.87 ( 2.02 - 4.06 )	2.87 ( 38.26 )	2.84 ( 2.12 )	1.5 ( 1 )
DERMATOMYOSITIS	32	2.88 ( 2.03 - 4.08 )	2.88 ( 38.53 )	2.85 ( 2.12 )	1.51 ( 1 )
RETINAL TOXICITY	32	6.78 ( 4.77 - 9.65 )	6.78 ( 152.01 )	6.57 ( 4.89 )	2.72 ( 2.2 )
CHOLESTATIC LIVER INJURY	32	3.44 ( 2.43 - 4.89 )	3.44 ( 54.46 )	3.4 ( 2.54 )	1.76 ( 1.26 )
KLEBSIELLA TEST POSITIVE	31	9.83 ( 6.85 - 14.11 )	9.83 ( 233.01 )	9.37 ( 6.92 )	3.23 ( 2.7 )
HEAT STROKE	31	4.62 ( 3.24 - 6.6 )	4.62 ( 85.81 )	4.53 ( 3.36 )	2.18 ( 1.66 )
MICROANGIOPATHIC HAEMOLYTIC ANAEMIA	31	8.76 ( 6.11 - 12.56 )	8.76 ( 203.09 )	8.4 ( 6.21 )	3.07 ( 2.55 )
HYPOPITUITARISM	31	3.83 ( 2.68 - 5.47 )	3.83 ( 63.52 )	3.77 ( 2.8 )	1.92 ( 1.4 )
CELL DEATH	31	3.29 ( 2.31 - 4.7 )	3.29 ( 48.56 )	3.25 ( 2.41 )	1.7 ( 1.19 )
LYMPHANGIOSIS CARCINOMATOSA	31	6.8 ( 4.75 - 9.74 )	6.8 ( 147.87 )	6.59 ( 4.88 )	2.72 ( 2.2 )
PRINZMETAL ANGINA	31	6.76 ( 4.72 - 9.67 )	6.75 ( 146.46 )	6.55 ( 4.85 )	2.71 ( 2.19 )
TONIC CLONIC MOVEMENTS	31	5.45 ( 3.81 - 7.79 )	5.45 ( 109.28 )	5.32 ( 3.94 )	2.41 ( 1.89 )
THROMBOCYTOPENIC PURPURA	30	5.52 ( 3.84 - 7.94 )	5.52 ( 107.78 )	5.39 ( 3.97 )	2.43 ( 1.9 )
PELVIC ABSCESS	30	5.87 ( 4.08 - 8.44 )	5.87 ( 117.25 )	5.71 ( 4.21 )	2.51 ( 1.99 )
CHOLINERGIC SYNDROME	30	11.1 ( 7.68 - 16.05 )	11.1 ( 259.66 )	10.51 ( 7.72 )	3.39 ( 2.86 )
STOMA SITE HAEMORRHAGE	30	4.14 ( 2.88 - 5.95 )	4.14 ( 69.82 )	4.07 ( 3.01 )	2.02 ( 1.5 )
ENCAPSULATING PERITONEAL SCLEROSIS	30	15.8 ( 10.88 - 22.96 )	15.8 ( 382.27 )	14.6 ( 10.69 )	3.87 ( 3.33 )
TOXIC LEUKOENCEPHALOPATHY	30	9.11 ( 6.31 - 13.14 )	9.11 ( 206.03 )	8.71 ( 6.41 )	3.12 ( 2.59 )
DIFFUSE LARGE B-CELL LYMPHOMA REFRACTORY	30	8.44 ( 5.85 - 12.17 )	8.44 ( 187.77 )	8.1 ( 5.96 )	3.02 ( 2.49 )
SENSITISATION	30	7.86 ( 5.45 - 11.32 )	7.86 ( 171.94 )	7.57 ( 5.57 )	2.92 ( 2.39 )
OSTEOSARCOMA	29	16.08 ( 11 - 23.52 )	16.08 ( 376.35 )	14.84 ( 10.8 )	3.89 ( 3.34 )
GLIOMA	29	12.34 ( 8.47 - 17.98 )	12.34 ( 282.67 )	11.61 ( 8.47 )	3.54 ( 2.99 )
TOXIC NEUROPATHY	29	16.03 ( 10.96 - 23.44 )	16.03 ( 375.13 )	14.8 ( 10.77 )	3.89 ( 3.34 )
INFUSION SITE REACTION	29	2.8 ( 1.94 - 4.03 )	2.8 ( 32.93 )	2.77 ( 2.04 )	1.47 ( 0.94 )
DIVERTICULAR PERFORATION	29	3.07 ( 2.13 - 4.43 )	3.07 ( 39.84 )	3.04 ( 2.23 )	1.6 ( 1.07 )
PNEUMOMEDIASTINUM	29	3.75 ( 2.6 - 5.42 )	3.75 ( 57.36 )	3.7 ( 2.72 )	1.89 ( 1.35 )
TROPONIN I INCREASED	29	4.05 ( 2.8 - 5.85 )	4.05 ( 65.1 )	3.98 ( 2.93 )	1.99 ( 1.46 )
SPLENIC INFARCTION	29	3.71 ( 2.57 - 5.36 )	3.71 ( 56.31 )	3.66 ( 2.69 )	1.87 ( 1.34 )
ENTEROBACTER INFECTION	29	4.09 ( 2.83 - 5.91 )	4.09 ( 66.27 )	4.02 ( 2.96 )	2.01 ( 1.48 )
MUCOSAL DISORDER	29	2.78 ( 1.93 - 4.01 )	2.78 ( 32.52 )	2.75 ( 2.02 )	1.46 ( 0.93 )
IMMUNE-MEDIATED DERMATITIS	29	10.64 ( 7.32 - 15.48 )	10.64 ( 239.18 )	10.1 ( 7.38 )	3.34 ( 2.79 )
TETANY	28	3.38 ( 2.32 - 4.91 )	3.37 ( 45.93 )	3.33 ( 2.44 )	1.74 ( 1.19 )
SUBCLAVIAN VEIN THROMBOSIS	28	5.6 ( 3.84 - 8.15 )	5.6 ( 102.52 )	5.46 ( 3.98 )	2.45 ( 1.9 )
SQUAMOUS CELL CARCINOMA OF LUNG	28	6.31 ( 4.33 - 9.2 )	6.31 ( 120.81 )	6.13 ( 4.47 )	2.62 ( 2.07 )
RENAL TUBULAR DYSFUNCTION	28	10.41 ( 7.11 - 15.23 )	10.4 ( 224.95 )	9.89 ( 7.19 )	3.31 ( 2.75 )
IMMUNE-MEDIATED THYROIDITIS	28	18.37 ( 12.45 - 27.11 )	18.37 ( 417.1 )	16.75 ( 12.1 )	4.07 ( 3.51 )
RADIATION INJURY	27	6.62 ( 4.51 - 9.71 )	6.62 ( 124.11 )	6.42 ( 4.65 )	2.68 ( 2.13 )
CERVIX CARCINOMA RECURRENT	27	59.71 ( 38.62 - 92.3 )	59.7 ( 1168.8 )	45.03 ( 31.27 )	5.49 ( 4.88 )
CEREBRAL VENOUS SINUS THROMBOSIS	27	3.09 ( 2.11 - 4.52 )	3.09 ( 37.52 )	3.05 ( 2.22 )	1.61 ( 1.06 )
HEPATIC VEIN THROMBOSIS	27	19.9 ( 13.37 - 29.62 )	19.9 ( 436.21 )	18.01 ( 12.91 )	4.17 ( 3.6 )
DYSENTERY	27	2.97 ( 2.03 - 4.34 )	2.97 ( 34.67 )	2.94 ( 2.14 )	1.55 ( 1 )
AXONAL NEUROPATHY	27	6.72 ( 4.57 - 9.86 )	6.72 ( 126.62 )	6.51 ( 4.72 )	2.7 ( 2.15 )
PERFORATION	27	7.26 ( 4.94 - 10.67 )	7.26 ( 140.09 )	7.02 ( 5.09 )	2.81 ( 2.25 )
KLEBSIELLA BACTERAEMIA	27	7.08 ( 4.82 - 10.4 )	7.08 ( 135.62 )	6.85 ( 4.96 )	2.78 ( 2.22 )
CYTOMEGALOVIRUS OESOPHAGITIS	27	18.11 ( 12.19 - 26.91 )	18.11 ( 396.42 )	16.54 ( 11.88 )	4.05 ( 3.48 )
EASTERN COOPERATIVE ONCOLOGY GROUP PERFORMANCE STATUS WORSENED	27	4.78 ( 3.26 - 7.01 )	4.78 ( 78.69 )	4.68 ( 3.4 )	2.23 ( 1.68 )
VITH NERVE PARALYSIS	27	5.48 ( 3.74 - 8.04 )	5.48 ( 96.02 )	5.35 ( 3.88 )	2.42 ( 1.87 )
GLUCOCORTICOID DEFICIENCY	27	15.35 ( 10.36 - 22.75 )	15.35 ( 333.66 )	14.22 ( 10.23 )	3.83 ( 3.26 )
INTESTINAL DILATATION	26	4.52 ( 3.06 - 6.67 )	4.52 ( 69.44 )	4.43 ( 3.2 )	2.15 ( 1.59 )
METASTASES TO PLEURA	26	5.96 ( 4.03 - 8.8 )	5.95 ( 103.75 )	5.8 ( 4.18 )	2.53 ( 1.97 )
MYASTHENIC SYNDROME	26	8.59 ( 5.8 - 12.74 )	8.59 ( 166.43 )	8.24 ( 5.93 )	3.04 ( 2.48 )
NORMOCYTIC ANAEMIA	26	4.18 ( 2.84 - 6.17 )	4.18 ( 61.56 )	4.11 ( 2.97 )	2.04 ( 1.48 )
DEVICE RELATED THROMBOSIS	26	5.35 ( 3.62 - 7.9 )	5.35 ( 89.21 )	5.22 ( 3.77 )	2.38 ( 1.82 )
VENTRICULAR DYSFUNCTION	26	3.84 ( 2.6 - 5.66 )	3.84 ( 53.37 )	3.78 ( 2.73 )	1.92 ( 1.36 )
ALPHA HAEMOLYTIC STREPTOCOCCAL INFECTION	26	7.32 ( 4.95 - 10.84 )	7.32 ( 136.35 )	7.07 ( 5.09 )	2.82 ( 2.26 )
MYELITIS TRANSVERSE	26	4.2 ( 2.85 - 6.2 )	4.2 ( 62.01 )	4.13 ( 2.98 )	2.05 ( 1.48 )
NEPHROBLASTOMA	25	53.31 ( 34.11 - 83.32 )	53.3 ( 988.81 )	41.31 ( 28.43 )	5.37 ( 4.74 )
OSTEORADIONECROSIS	25	23.08 ( 15.22 - 35.01 )	23.08 ( 467.81 )	20.56 ( 14.51 )	4.36 ( 3.76 )
PELVIC VENOUS THROMBOSIS	25	3.61 ( 2.43 - 5.36 )	3.61 ( 46.14 )	3.55 ( 2.55 )	1.83 ( 1.26 )
MALLORY-WEISS SYNDROME	25	4.57 ( 3.08 - 6.8 )	4.57 ( 68.07 )	4.48 ( 3.22 )	2.17 ( 1.59 )
URINARY TRACT INFECTION ENTEROCOCCAL	25	5.98 ( 4.01 - 8.91 )	5.98 ( 100.29 )	5.82 ( 4.17 )	2.54 ( 1.97 )
FANCONI SYNDROME ACQUIRED	25	3.02 ( 2.03 - 4.48 )	3.02 ( 33.16 )	2.98 ( 2.14 )	1.58 ( 1.01 )
HAEMOGLOBINURIA	25	4.47 ( 3.01 - 6.65 )	4.47 ( 65.67 )	4.38 ( 3.15 )	2.13 ( 1.56 )
STOMAL VARICES	25	154.41 ( 90.44 - 263.63 )	154.4 ( 2046.21 )	83.38 ( 53.29 )	6.38 ( 5.69 )
PORTAL SHUNT	25	97.35 ( 59.82 - 158.43 )	97.34 ( 1544.4 )	63.42 ( 42.19 )	5.99 ( 5.33 )
ANAPHYLACTOID SHOCK	25	14.04 ( 9.34 - 21.09 )	14.04 ( 280.7 )	13.09 ( 9.31 )	3.71 ( 3.12 )
AUTOIMMUNE COLITIS	25	8.08 ( 5.41 - 12.07 )	8.08 ( 148.45 )	7.78 ( 5.56 )	2.96 ( 2.38 )
IMMUNE-MEDIATED MYOCARDITIS	25	4.81 ( 3.24 - 7.16 )	4.81 ( 73.58 )	4.71 ( 3.38 )	2.24 ( 1.66 )
UROGENITAL FISTULA	24	27.38 ( 17.82 - 42.07 )	27.38 ( 529.1 )	23.88 ( 16.67 )	4.58 ( 3.96 )
METASTASES TO ADRENALS	24	5.93 ( 3.95 - 8.9 )	5.93 ( 95.19 )	5.77 ( 4.11 )	2.53 ( 1.94 )
METASTASES TO PELVIS	24	8.17 ( 5.43 - 12.3 )	8.17 ( 144.48 )	7.86 ( 5.58 )	2.97 ( 2.38 )
LARYNGEAL DYSPNOEA	24	24.56 ( 16.03 - 37.64 )	24.56 ( 477.06 )	21.72 ( 15.2 )	4.44 ( 3.83 )
ENTEROVESICAL FISTULA	24	7.14 ( 4.75 - 10.74 )	7.14 ( 121.87 )	6.9 ( 4.91 )	2.79 ( 2.2 )
RECTAL PERFORATION	24	10 ( 6.63 - 15.08 )	10 ( 184.05 )	9.52 ( 6.75 )	3.25 ( 2.66 )
OEDEMA MUCOSAL	24	5.32 ( 3.54 - 7.98 )	5.32 ( 81.76 )	5.2 ( 3.7 )	2.38 ( 1.79 )
ACUTE ABDOMEN	24	3.75 ( 2.5 - 5.62 )	3.75 ( 47.36 )	3.69 ( 2.63 )	1.88 ( 1.3 )
TUNNEL VISION	24	2.86 ( 1.91 - 4.29 )	2.86 ( 28.65 )	2.83 ( 2.02 )	1.5 ( 0.92 )
IMMUNE-MEDIATED ADVERSE REACTION	24	4.69 ( 3.13 - 7.03 )	4.69 ( 67.85 )	4.59 ( 3.27 )	2.2 ( 1.61 )
DEMYELINATING POLYNEUROPATHY	24	5.18 ( 3.45 - 7.77 )	5.18 ( 78.66 )	5.06 ( 3.6 )	2.34 ( 1.75 )
PERIPHERAL NERVE INJURY	24	6.19 ( 4.12 - 9.29 )	6.18 ( 100.84 )	6.01 ( 4.28 )	2.59 ( 2 )
OVARIAN DISORDER	23	5.32 ( 3.52 - 8.06 )	5.32 ( 78.4 )	5.2 ( 3.67 )	2.38 ( 1.78 )
OPTIC ATROPHY	23	3.33 ( 2.2 - 5.03 )	3.33 ( 36.76 )	3.29 ( 2.33 )	1.72 ( 1.12 )
VASOSPASM	23	6.13 ( 4.05 - 9.29 )	6.13 ( 95.48 )	5.96 ( 4.21 )	2.58 ( 1.98 )
GASTRIC VARICES	23	11.67 ( 7.65 - 17.79 )	11.67 ( 210.65 )	11.02 ( 7.74 )	3.46 ( 2.85 )
CHEMICAL PERITONITIS	23	24.09 ( 15.59 - 37.23 )	24.09 ( 448.68 )	21.35 ( 14.83 )	4.42 ( 3.79 )
HEPATIC ATROPHY	23	13.51 ( 8.84 - 20.64 )	13.51 ( 247.67 )	12.63 ( 8.86 )	3.66 ( 3.05 )
RESPIRATORY ALKALOSIS	23	3.28 ( 2.17 - 4.95 )	3.28 ( 35.74 )	3.24 ( 2.29 )	1.69 ( 1.1 )
PERITONEAL DISORDER	23	7.74 ( 5.1 - 11.76 )	7.74 ( 129.47 )	7.46 ( 5.26 )	2.9 ( 2.3 )
ONYCHOLYSIS	23	3.34 ( 2.21 - 5.04 )	3.34 ( 36.93 )	3.29 ( 2.33 )	1.72 ( 1.12 )
OESOPHAGEAL PERFORATION	22	5.79 ( 3.79 - 8.86 )	5.79 ( 84.54 )	5.64 ( 3.96 )	2.5 ( 1.89 )
RADIATION MUCOSITIS	22	39.41 ( 24.84 - 62.52 )	39.4 ( 674.94 )	32.48 ( 22.07 )	5.02 ( 4.37 )
HYPERCREATININAEMIA	22	10.05 ( 6.54 - 15.44 )	10.05 ( 169.8 )	9.57 ( 6.68 )	3.26 ( 2.64 )
DUODENAL PERFORATION	22	5.23 ( 3.42 - 8 )	5.23 ( 73.19 )	5.11 ( 3.59 )	2.35 ( 1.74 )
QUADRIPARESIS	22	2.99 ( 1.96 - 4.55 )	2.99 ( 28.61 )	2.95 ( 2.08 )	1.56 ( 0.96 )
RETROPERITONEAL LYMPHADENOPATHY	22	9.02 ( 5.88 - 13.84 )	9.02 ( 149.29 )	8.63 ( 6.03 )	3.11 ( 2.49 )
DIAPHRAGMATIC PARALYSIS	22	8.44 ( 5.5 - 12.94 )	8.44 ( 137.74 )	8.1 ( 5.67 )	3.02 ( 2.4 )
ENTEROCOLITIS INFECTIOUS	22	5.07 ( 3.32 - 7.75 )	5.07 ( 69.93 )	4.96 ( 3.48 )	2.31 ( 1.7 )
BLOOD ALKALINE PHOSPHATASE ABNORMAL	22	5.94 ( 3.89 - 9.09 )	5.94 ( 87.55 )	5.78 ( 4.05 )	2.53 ( 1.92 )
PERIPORTAL SINUS DILATATION	22	135.88 ( 78.07 - 236.5 )	135.87 ( 1674.81 )	77.69 ( 48.87 )	6.28 ( 5.56 )
VASCULAR PURPURA	22	3.76 ( 2.46 - 5.74 )	3.76 ( 43.65 )	3.7 ( 2.6 )	1.89 ( 1.28 )
ANAL SPHINCTER ATONY	22	12.12 ( 7.87 - 18.67 )	12.12 ( 210.31 )	11.42 ( 7.96 )	3.51 ( 2.89 )
RHONCHI	22	3.61 ( 2.37 - 5.51 )	3.61 ( 40.73 )	3.56 ( 2.5 )	1.83 ( 1.22 )
IMMUNE-MEDIATED PANCREATITIS	22	16.91 ( 10.92 - 26.19 )	16.91 ( 300.93 )	15.54 ( 10.78 )	3.96 ( 3.33 )
MESENTERIC VEIN THROMBOSIS	21	4.55 ( 2.95 - 7.01 )	4.55 ( 56.69 )	4.46 ( 3.1 )	2.16 ( 1.53 )
NON-SMALL CELL LUNG CANCER METASTATIC	21	5.83 ( 3.78 - 9.01 )	5.83 ( 81.41 )	5.68 ( 3.95 )	2.51 ( 1.88 )
OPTIC GLIOMA	21	54.51 ( 33.45 - 88.85 )	54.51 ( 845.71 )	42.02 ( 27.92 )	5.39 ( 4.71 )
GASTRIC VARICES HAEMORRHAGE	21	14.64 ( 9.38 - 22.84 )	14.64 ( 246.62 )	13.61 ( 9.38 )	3.77 ( 3.13 )
BRONCHIAL FISTULA	21	25.94 ( 16.41 - 41 )	25.94 ( 439.84 )	22.78 ( 15.54 )	4.51 ( 3.86 )
XEROSIS	21	3.74 ( 2.43 - 5.77 )	3.74 ( 41.34 )	3.69 ( 2.57 )	1.88 ( 1.26 )
OVARIAN GERM CELL TERATOMA	21	69.66 ( 42.08 - 115.31 )	69.65 ( 1023.11 )	50.43 ( 33.08 )	5.66 ( 4.96 )
TYPE III IMMUNE COMPLEX MEDIATED REACTION	21	9.24 ( 5.96 - 14.33 )	9.24 ( 146.77 )	8.84 ( 6.12 )	3.14 ( 2.51 )
INTESTINAL INFARCTION	21	5.41 ( 3.51 - 8.35 )	5.41 ( 73.31 )	5.28 ( 3.67 )	2.4 ( 1.78 )
HEPATIC INFARCTION	21	13.43 ( 8.62 - 20.93 )	13.43 ( 224.8 )	12.57 ( 8.67 )	3.65 ( 3.01 )
METASTASES TO SKIN	21	4.6 ( 2.98 - 7.09 )	4.6 ( 57.65 )	4.51 ( 3.14 )	2.17 ( 1.55 )
ANASTOMOTIC COMPLICATION	21	15.48 ( 9.91 - 24.18 )	15.48 ( 261.78 )	14.33 ( 9.87 )	3.84 ( 3.2 )
NECROTISING OESOPHAGITIS	21	11.43 ( 7.35 - 17.77 )	11.43 ( 187.92 )	10.81 ( 7.47 )	3.43 ( 2.8 )
DACRYOSTENOSIS ACQUIRED	21	3.46 ( 2.24 - 5.32 )	3.46 ( 35.98 )	3.41 ( 2.38 )	1.77 ( 1.15 )
IMMUNE-MEDIATED HYPERTHYROIDISM	21	26.87 ( 16.98 - 42.5 )	26.87 ( 454.75 )	23.49 ( 16 )	4.55 ( 3.9 )
MONOCYTE COUNT DECREASED	20	3.76 ( 2.42 - 5.86 )	3.76 ( 39.74 )	3.71 ( 2.56 )	1.89 ( 1.25 )
PARANEOPLASTIC SYNDROME	20	7.37 ( 4.71 - 11.53 )	7.37 ( 105.77 )	7.12 ( 4.9 )	2.83 ( 2.19 )
HYPERCREATINAEMIA	20	12.66 ( 8.04 - 19.92 )	12.66 ( 200.56 )	11.89 ( 8.13 )	3.57 ( 2.92 )
MEDIASTINITIS	20	7.96 ( 5.09 - 12.46 )	7.96 ( 116.54 )	7.66 ( 5.27 )	2.94 ( 2.29 )
FISTULA OF SMALL INTESTINE	20	8.33 ( 5.32 - 13.04 )	8.33 ( 123.28 )	8 ( 5.5 )	3 ( 2.36 )
EPIGLOTTIC OEDEMA	20	18.18 ( 11.48 - 28.81 )	18.18 ( 294.83 )	16.6 ( 11.3 )	4.05 ( 3.39 )
AORTO-OESOPHAGEAL FISTULA	20	52.68 ( 32 - 86.73 )	52.68 ( 783.5 )	40.93 ( 26.97 )	5.36 ( 4.66 )
NECROSIS ISCHAEMIC	20	10.57 ( 6.73 - 16.59 )	10.57 ( 163.58 )	10.03 ( 6.88 )	3.33 ( 2.68 )
RETINAL DEGENERATION	20	3.02 ( 1.94 - 4.7 )	3.02 ( 26.54 )	2.98 ( 2.06 )	1.58 ( 0.94 )
SEROMA	20	3.49 ( 2.24 - 5.43 )	3.49 ( 34.82 )	3.44 ( 2.38 )	1.78 ( 1.15 )
MALIGNANT TRANSFORMATION	20	9.81 ( 6.26 - 15.39 )	9.81 ( 150.09 )	9.36 ( 6.42 )	3.23 ( 2.58 )
PULMONARY VASCULAR DISORDER	20	9.73 ( 6.21 - 15.27 )	9.73 ( 148.66 )	9.28 ( 6.37 )	3.21 ( 2.57 )
RECTAL TENESMUS	19	3.7 ( 2.35 - 5.83 )	3.7 ( 36.66 )	3.64 ( 2.49 )	1.87 ( 1.21 )
ASPARTATE AMINOTRANSFERASE ABNORMAL	19	3.02 ( 1.92 - 4.75 )	3.02 ( 25.24 )	2.99 ( 2.04 )	1.58 ( 0.93 )
TERATOMA	19	20.63 ( 12.83 - 33.16 )	20.62 ( 318.15 )	18.6 ( 12.5 )	4.22 ( 3.54 )
PSEUDOCIRRHOSIS	19	13.78 ( 8.64 - 21.97 )	13.78 ( 209.07 )	12.86 ( 8.71 )	3.69 ( 3.02 )
OESOPHAGOBRONCHIAL FISTULA	19	31.22 ( 19.18 - 50.83 )	31.22 ( 473.29 )	26.73 ( 17.78 )	4.74 ( 4.05 )
LUNG ADENOCARCINOMA STAGE IV	19	12.42 ( 7.8 - 19.77 )	12.42 ( 186.57 )	11.68 ( 7.91 )	3.55 ( 2.88 )
PHARYNGEAL INFLAMMATION	19	3.26 ( 2.07 - 5.13 )	3.26 ( 29.23 )	3.22 ( 2.2 )	1.69 ( 1.04 )
HEMIANOPIA	19	4.5 ( 2.85 - 7.09 )	4.5 ( 50.37 )	4.41 ( 3.01 )	2.14 ( 1.49 )
NEUROMYOTONIA	19	89.56 ( 51.63 - 155.34 )	89.55 ( 1109.14 )	60.03 ( 37.87 )	5.91 ( 5.16 )
FEBRILE INFECTION	19	3.69 ( 2.34 - 5.81 )	3.69 ( 36.45 )	3.63 ( 2.48 )	1.86 ( 1.21 )
NECROTISING COLITIS	18	3.11 ( 1.95 - 4.95 )	3.11 ( 25.26 )	3.07 ( 2.08 )	1.62 ( 0.95 )
TROPONIN T INCREASED	18	3.2 ( 2.01 - 5.1 )	3.2 ( 26.72 )	3.16 ( 2.14 )	1.66 ( 0.99 )
MALIGNANT ASCITES	18	5.09 ( 3.19 - 8.14 )	5.09 ( 57.57 )	4.98 ( 3.36 )	2.32 ( 1.64 )
AUTONOMIC NEUROPATHY	18	4 ( 2.51 - 6.38 )	4 ( 39.61 )	3.93 ( 2.66 )	1.98 ( 1.31 )
NEUROMYOPATHY	18	3.77 ( 2.36 - 6.01 )	3.77 ( 35.89 )	3.71 ( 2.51 )	1.89 ( 1.22 )
METASTASES TO BONE MARROW	18	8.37 ( 5.22 - 13.43 )	8.37 ( 111.66 )	8.04 ( 5.42 )	3.01 ( 2.33 )
ASTROCYTOMA	18	10.97 ( 6.81 - 17.65 )	10.97 ( 153.62 )	10.39 ( 6.98 )	3.38 ( 2.7 )
NON-SMALL CELL LUNG CANCER STAGE IV	18	11.04 ( 6.86 - 17.77 )	11.04 ( 154.82 )	10.46 ( 7.02 )	3.39 ( 2.7 )
HYPOCHLORAEMIA	18	3.7 ( 2.32 - 5.9 )	3.7 ( 34.77 )	3.65 ( 2.47 )	1.87 ( 1.2 )
PROCALCITONIN INCREASED	18	3.4 ( 2.14 - 5.43 )	3.4 ( 30 )	3.36 ( 2.27 )	1.75 ( 1.08 )
MUCOSAL TOXICITY	18	14.14 ( 8.75 - 22.85 )	14.14 ( 203.71 )	13.18 ( 8.82 )	3.72 ( 3.03 )
RETINAL PIGMENT EPITHELIOPATHY	18	8.98 ( 5.59 - 14.42 )	8.98 ( 121.55 )	8.6 ( 5.79 )	3.1 ( 2.43 )
IMMUNE-MEDIATED NEPHRITIS	18	12.59 ( 7.81 - 20.31 )	12.59 ( 179.49 )	11.83 ( 7.93 )	3.56 ( 2.88 )
IMMUNE-MEDIATED HYPOPHYSITIS	18	13.27 ( 8.22 - 21.42 )	13.27 ( 190.08 )	12.42 ( 8.32 )	3.63 ( 2.95 )
GROWTH HORMONE DEFICIENCY	17	9.09 ( 5.58 - 14.8 )	9.09 ( 116.47 )	8.7 ( 5.79 )	3.12 ( 2.42 )
TRACHEAL FISTULA	17	26.95 ( 16.18 - 44.87 )	26.94 ( 369.16 )	23.55 ( 15.37 )	4.56 ( 3.83 )
PULMONARY SARCOIDOSIS	17	3.62 ( 2.24 - 5.85 )	3.62 ( 31.6 )	3.57 ( 2.39 )	1.84 ( 1.15 )
PAROTITIS	17	3.39 ( 2.1 - 5.47 )	3.39 ( 28.07 )	3.34 ( 2.24 )	1.74 ( 1.05 )
PELVIC FLUID COLLECTION	17	5.3 ( 3.27 - 8.58 )	5.3 ( 57.53 )	5.17 ( 3.45 )	2.37 ( 1.68 )
NEUROSENSORY HYPOACUSIS	17	32.39 ( 19.32 - 54.3 )	32.39 ( 437.97 )	27.58 ( 17.9 )	4.79 ( 4.05 )
PULMONARY ARTERY THROMBOSIS	17	4.97 ( 3.07 - 8.04 )	4.97 ( 52.41 )	4.86 ( 3.25 )	2.28 ( 1.59 )
ANISOCYTOSIS	17	6.11 ( 3.77 - 9.92 )	6.11 ( 70.32 )	5.95 ( 3.97 )	2.57 ( 1.88 )
INFUSION SITE OEDEMA	17	4.44 ( 2.74 - 7.18 )	4.44 ( 44.19 )	4.36 ( 2.91 )	2.12 ( 1.43 )
ILEAL PERFORATION	17	5.92 ( 3.65 - 9.6 )	5.92 ( 67.35 )	5.77 ( 3.85 )	2.53 ( 1.84 )
SPUTUM CULTURE POSITIVE	17	6.8 ( 4.19 - 11.03 )	6.8 ( 80.97 )	6.58 ( 4.39 )	2.72 ( 2.03 )
ACUTE POLYNEUROPATHY	17	14.78 ( 9.01 - 24.24 )	14.78 ( 201.77 )	13.73 ( 9.08 )	3.78 ( 3.07 )
MYOPATHY TOXIC	17	6.94 ( 4.27 - 11.26 )	6.94 ( 83.14 )	6.71 ( 4.48 )	2.75 ( 2.05 )
SKIN OEDEMA	17	3.8 ( 2.35 - 6.15 )	3.8 ( 34.36 )	3.74 ( 2.5 )	1.9 ( 1.22 )
INFECTIVE EXACERBATION OF CHRONIC OBSTRUCTIVE AIRWAYS DISEASE	17	5.28 ( 3.26 - 8.55 )	5.28 ( 57.24 )	5.15 ( 3.44 )	2.37 ( 1.68 )
BLOOD UREA DECREASED	17	3.38 ( 2.09 - 5.46 )	3.38 ( 27.95 )	3.34 ( 2.23 )	1.74 ( 1.05 )
METASTASES TO THE MEDIASTINUM	16	8.71 ( 5.27 - 14.39 )	8.71 ( 104.14 )	8.35 ( 5.49 )	3.06 ( 2.35 )
BLAST CELLS PRESENT	16	7.41 ( 4.49 - 12.21 )	7.4 ( 85.12 )	7.15 ( 4.71 )	2.84 ( 2.12 )
MALIGNANT PERITONEAL NEOPLASM	16	5.43 ( 3.3 - 8.93 )	5.43 ( 56.09 )	5.3 ( 3.49 )	2.41 ( 1.69 )
OROPHARYNGEAL CANDIDIASIS	16	3.77 ( 2.3 - 6.18 )	3.77 ( 31.83 )	3.71 ( 2.45 )	1.89 ( 1.18 )
SUPERIOR MESENTERIC ARTERY SYNDROME	16	18.37 ( 10.98 - 30.73 )	18.37 ( 238.34 )	16.75 ( 10.89 )	4.07 ( 3.33 )
HYPERLIPASAEMIA	16	6.41 ( 3.89 - 10.56 )	6.41 ( 70.55 )	6.22 ( 4.1 )	2.64 ( 1.93 )
MYELOID LEUKAEMIA	16	7.35 ( 4.46 - 12.11 )	7.35 ( 84.29 )	7.1 ( 4.67 )	2.83 ( 2.11 )
FACIAL ASYMMETRY	16	3.58 ( 2.18 - 5.87 )	3.58 ( 29.13 )	3.53 ( 2.33 )	1.82 ( 1.11 )
ATYPICAL HAEMOLYTIC URAEMIC SYNDROME	16	4.35 ( 2.65 - 7.14 )	4.35 ( 40.28 )	4.27 ( 2.82 )	2.09 ( 1.39 )
RESPIRATORY FATIGUE	16	14.12 ( 8.49 - 23.49 )	14.12 ( 180.75 )	13.16 ( 8.6 )	3.72 ( 2.99 )
SPUTUM ABNORMAL	16	5.64 ( 3.43 - 9.28 )	5.64 ( 59.23 )	5.5 ( 3.63 )	2.46 ( 1.75 )
ALLODYNIA	16	3.79 ( 2.31 - 6.21 )	3.79 ( 32.12 )	3.73 ( 2.46 )	1.9 ( 1.19 )
BRONCHOPLEURAL FISTULA	16	10.16 ( 6.14 - 16.82 )	10.16 ( 125.07 )	9.67 ( 6.34 )	3.27 ( 2.55 )
HYPERLEUKOCYTOSIS	16	3.89 ( 2.37 - 6.38 )	3.89 ( 33.6 )	3.83 ( 2.53 )	1.94 ( 1.23 )
SYSTEMIC SCLERODERMA	16	4.12 ( 2.51 - 6.76 )	4.12 ( 36.92 )	4.05 ( 2.67 )	2.02 ( 1.31 )
AUTOIMMUNE HYPOTHYROIDISM	16	14.77 ( 8.87 - 24.6 )	14.77 ( 189.78 )	13.72 ( 8.96 )	3.78 ( 3.05 )
IMMUNE-MEDIATED ADRENAL INSUFFICIENCY	16	8.12 ( 4.92 - 13.4 )	8.12 ( 95.53 )	7.81 ( 5.14 )	2.97 ( 2.25 )
AUTOIMMUNE NEPHRITIS	16	14.47 ( 8.7 - 24.09 )	14.47 ( 185.67 )	13.47 ( 8.79 )	3.75 ( 3.02 )
ASTROCYTOMA, LOW GRADE	15	22.02 ( 12.88 - 37.65 )	22.02 ( 268.04 )	19.72 ( 12.59 )	4.3 ( 3.54 )
AZOOSPERMIA	15	9.6 ( 5.71 - 16.13 )	9.59 ( 109.62 )	9.16 ( 5.93 )	3.2 ( 2.45 )
HYDROURETER	15	10.02 ( 5.96 - 16.86 )	10.02 ( 115.41 )	9.55 ( 6.18 )	3.25 ( 2.51 )
LHERMITTE'S SIGN	15	10.45 ( 6.21 - 17.6 )	10.45 ( 121.17 )	9.93 ( 6.42 )	3.31 ( 2.57 )
HEPATIC CANCER METASTATIC	15	3.65 ( 2.19 - 6.09 )	3.65 ( 28.29 )	3.6 ( 2.35 )	1.85 ( 1.12 )
OESOPHAGITIS ULCERATIVE	15	5.3 ( 3.17 - 8.86 )	5.3 ( 50.81 )	5.18 ( 3.37 )	2.37 ( 1.64 )
OVARIAN CANCER METASTATIC	15	4 ( 2.4 - 6.67 )	4 ( 32.98 )	3.93 ( 2.56 )	1.98 ( 1.25 )
MYELOPROLIFERATIVE NEOPLASM	15	3.58 ( 2.15 - 5.97 )	3.58 ( 27.37 )	3.53 ( 2.3 )	1.82 ( 1.09 )
THROMBOPHLEBITIS MIGRANS	15	7.13 ( 4.25 - 11.94 )	7.13 ( 75.98 )	6.89 ( 4.48 )	2.78 ( 2.05 )
DYSLALIA	15	4.69 ( 2.81 - 7.83 )	4.69 ( 42.42 )	4.59 ( 2.99 )	2.2 ( 1.47 )
BILIARY TRACT INFECTION	15	5.42 ( 3.24 - 9.05 )	5.42 ( 52.43 )	5.29 ( 3.44 )	2.4 ( 1.67 )
NEUROENDOCRINE CARCINOMA	15	4.53 ( 2.71 - 7.56 )	4.53 ( 40.25 )	4.44 ( 2.89 )	2.15 ( 1.42 )
CATHETER SITE EXTRAVASATION	15	7.68 ( 4.58 - 12.87 )	7.68 ( 83.51 )	7.4 ( 4.8 )	2.89 ( 2.15 )
PELVIC MASS	15	4.26 ( 2.55 - 7.11 )	4.26 ( 36.52 )	4.18 ( 2.72 )	2.06 ( 1.33 )
URETERIC STENOSIS	15	4.36 ( 2.61 - 7.28 )	4.36 ( 37.94 )	4.28 ( 2.79 )	2.1 ( 1.37 )
CRANIAL NERVE DISORDER	15	4.45 ( 2.66 - 7.42 )	4.45 ( 39.12 )	4.36 ( 2.84 )	2.13 ( 1.4 )
LYMPHANGITIS	15	4.26 ( 2.56 - 7.12 )	4.26 ( 36.61 )	4.19 ( 2.73 )	2.07 ( 1.34 )
PULMONARY CAVITATION	15	4.06 ( 2.43 - 6.77 )	4.06 ( 33.8 )	3.99 ( 2.6 )	2 ( 1.27 )
METAPLASIA	15	7.26 ( 4.33 - 12.17 )	7.26 ( 77.83 )	7.02 ( 4.56 )	2.81 ( 2.07 )
ACINETOBACTER INFECTION	15	3.2 ( 1.92 - 5.34 )	3.2 ( 22.32 )	3.16 ( 2.06 )	1.66 ( 0.93 )
OVARIAN FAILURE	14	5.57 ( 3.27 - 9.49 )	5.57 ( 50.94 )	5.43 ( 3.48 )	2.44 ( 1.69 )
BLOOD MAGNESIUM ABNORMAL	14	5.74 ( 3.37 - 9.77 )	5.74 ( 53.07 )	5.59 ( 3.58 )	2.48 ( 1.73 )
CULTURE POSITIVE	14	3.98 ( 2.34 - 6.76 )	3.98 ( 30.56 )	3.92 ( 2.51 )	1.97 ( 1.22 )
PYURIA	14	3.18 ( 1.87 - 5.39 )	3.18 ( 20.53 )	3.14 ( 2.02 )	1.65 ( 0.9 )
PARANEOPLASTIC NEUROLOGICAL SYNDROME	14	33.43 ( 18.9 - 59.16 )	33.43 ( 371.19 )	28.33 ( 17.58 )	4.82 ( 4.02 )
SALIVARY GLAND CANCER	14	5.9 ( 3.46 - 10.05 )	5.9 ( 55.16 )	5.74 ( 3.68 )	2.52 ( 1.76 )
PCO2 DECREASED	14	5.12 ( 3.01 - 8.71 )	5.12 ( 45.09 )	5 ( 3.21 )	2.32 ( 1.57 )
OROPHARYNGEAL SPASM	14	7.89 ( 4.62 - 13.47 )	7.89 ( 80.62 )	7.59 ( 4.85 )	2.93 ( 2.16 )
VAGINAL FISTULA	14	8.04 ( 4.7 - 13.73 )	8.04 ( 82.55 )	7.73 ( 4.94 )	2.95 ( 2.19 )
COMPUTERISED TOMOGRAM THORAX ABNORMAL	14	3.97 ( 2.34 - 6.75 )	3.97 ( 30.48 )	3.91 ( 2.51 )	1.97 ( 1.21 )
STEATOHEPATITIS	14	5.35 ( 3.14 - 9.1 )	5.35 ( 48.03 )	5.22 ( 3.35 )	2.38 ( 1.63 )
METASTASES TO KIDNEY	14	5.37 ( 3.16 - 9.14 )	5.37 ( 48.33 )	5.24 ( 3.36 )	2.39 ( 1.63 )
HYPERMAGNESAEMIA	14	4.88 ( 2.87 - 8.3 )	4.88 ( 42.02 )	4.78 ( 3.06 )	2.26 ( 1.5 )
ABDOMINAL COMPARTMENT SYNDROME	14	4.96 ( 2.91 - 8.43 )	4.96 ( 43.01 )	4.85 ( 3.11 )	2.28 ( 1.52 )
CANDIDA TEST POSITIVE	14	6.87 ( 4.03 - 11.72 )	6.87 ( 67.62 )	6.65 ( 4.26 )	2.73 ( 1.97 )
COOMBS POSITIVE HAEMOLYTIC ANAEMIA	14	7.04 ( 4.13 - 12.02 )	7.04 ( 69.85 )	6.81 ( 4.36 )	2.77 ( 2.01 )
ECG SIGNS OF MYOCARDIAL ISCHAEMIA	14	15.2 ( 8.81 - 26.23 )	15.2 ( 171.15 )	14.09 ( 8.92 )	3.82 ( 3.04 )
OXYGEN SATURATION	14	11.4 ( 6.64 - 19.56 )	11.4 ( 124.85 )	10.78 ( 6.86 )	3.43 ( 2.66 )
CAMPYLOBACTER INFECTION	14	3.88 ( 2.28 - 6.58 )	3.88 ( 29.24 )	3.81 ( 2.45 )	1.93 ( 1.18 )
DROPPED HEAD SYNDROME	14	8.12 ( 4.75 - 13.86 )	8.11 ( 83.55 )	7.81 ( 4.99 )	2.96 ( 2.2 )
ANAL INFLAMMATION	13	4.23 ( 2.44 - 7.32 )	4.23 ( 31.27 )	4.15 ( 2.62 )	2.05 ( 1.27 )
PSEUDOMONAL BACTERAEMIA	13	3.48 ( 2.01 - 6.03 )	3.48 ( 22.54 )	3.43 ( 2.17 )	1.78 ( 1 )
HAPTOGLOBIN DECREASED	13	4.09 ( 2.36 - 7.09 )	4.09 ( 29.7 )	4.02 ( 2.54 )	2.01 ( 1.23 )
SERRATIA INFECTION	13	4.23 ( 2.44 - 7.34 )	4.23 ( 31.36 )	4.16 ( 2.62 )	2.06 ( 1.28 )
CHLOROMA	13	6.5 ( 3.74 - 11.31 )	6.5 ( 58.43 )	6.31 ( 3.97 )	2.66 ( 1.87 )
SUPERIOR VENA CAVA OCCLUSION	13	13.78 ( 7.84 - 24.22 )	13.78 ( 143.05 )	12.86 ( 8.02 )	3.69 ( 2.89 )
BACILLUS INFECTION	13	5.06 ( 2.92 - 8.78 )	5.06 ( 41.21 )	4.95 ( 3.12 )	2.31 ( 1.52 )
TUMOUR FISTULISATION	13	56.79 ( 30.43 - 105.98 )	56.79 ( 540.97 )	43.36 ( 25.73 )	5.44 ( 4.57 )
EWING'S SARCOMA	13	10.3 ( 5.89 - 18.02 )	10.3 ( 103.26 )	9.8 ( 6.14 )	3.29 ( 2.5 )
OVARIAN EPITHELIAL CANCER RECURRENT	13	105.84 ( 53.32 - 210.1 )	105.83 ( 848.56 )	66.9 ( 37.69 )	6.06 ( 5.16 )
ACUTE MYELOMONOCYTIC LEUKAEMIA	13	12.72 ( 7.25 - 22.33 )	12.72 ( 131.11 )	11.95 ( 7.46 )	3.58 ( 2.78 )
PULMONARY VENO-OCCLUSIVE DISEASE	13	3.84 ( 2.22 - 6.66 )	3.84 ( 26.76 )	3.78 ( 2.39 )	1.92 ( 1.14 )
PNEUMATOSIS	13	6.97 ( 4.01 - 12.13 )	6.97 ( 64 )	6.75 ( 4.24 )	2.75 ( 1.97 )
BONE MARROW INFILTRATION	13	7.23 ( 4.15 - 12.59 )	7.23 ( 67.09 )	6.99 ( 4.39 )	2.81 ( 2.02 )
AMAUROSIS	13	3.64 ( 2.1 - 6.3 )	3.64 ( 24.37 )	3.59 ( 2.26 )	1.84 ( 1.06 )
CELLULITIS ORBITAL	13	4.91 ( 2.83 - 8.52 )	4.91 ( 39.42 )	4.81 ( 3.03 )	2.27 ( 1.48 )
MELANODERMA	13	14.46 ( 8.22 - 25.45 )	14.46 ( 150.73 )	13.46 ( 8.39 )	3.75 ( 2.95 )
PHRENIC NERVE PARALYSIS	13	13.23 ( 7.53 - 23.24 )	13.23 ( 136.86 )	12.39 ( 7.73 )	3.63 ( 2.83 )
SENSORIMOTOR DISORDER	13	5.85 ( 3.37 - 10.16 )	5.85 ( 50.62 )	5.7 ( 3.59 )	2.51 ( 1.73 )
INTESTINAL METASTASIS	13	6.05 ( 3.48 - 10.51 )	6.05 ( 52.98 )	5.88 ( 3.7 )	2.56 ( 1.77 )
CATHETER SITE CELLULITIS	13	12.94 ( 7.37 - 22.71 )	12.94 ( 133.52 )	12.13 ( 7.57 )	3.6 ( 2.8 )
TRANSDIFFERENTIATION OF NEOPLASM	13	62.93 ( 33.45 - 118.39 )	62.93 ( 586.29 )	46.83 ( 27.6 )	5.55 ( 4.68 )
OCULAR VASCULAR DISORDER	13	3.74 ( 2.16 - 6.48 )	3.74 ( 25.6 )	3.69 ( 2.33 )	1.88 ( 1.1 )
ENGRAFTMENT SYNDROME	13	5.12 ( 2.95 - 8.88 )	5.12 ( 41.87 )	5 ( 3.15 )	2.32 ( 1.54 )
ALLERGY TEST POSITIVE	13	7.95 ( 4.56 - 13.85 )	7.95 ( 75.59 )	7.65 ( 4.81 )	2.94 ( 2.15 )
IMMUNE-MEDIATED ARTHRITIS	13	9.17 ( 5.25 - 16.01 )	9.17 ( 89.98 )	8.77 ( 5.5 )	3.13 ( 2.34 )
ACUTE INTERSTITIAL PNEUMONITIS	12	4.71 ( 2.66 - 8.36 )	4.71 ( 34.21 )	4.62 ( 2.86 )	2.21 ( 1.4 )
CAROTID ARTERY DISSECTION	12	6.27 ( 3.52 - 11.14 )	6.27 ( 51.31 )	6.09 ( 3.76 )	2.61 ( 1.79 )
RHABDOID TUMOUR	12	102.35 ( 50.36 - 208.03 )	102.35 ( 766.35 )	65.49 ( 36.18 )	6.03 ( 5.09 )
GASTROENTERITIS RADIATION	12	8.6 ( 4.82 - 15.34 )	8.6 ( 76.87 )	8.25 ( 5.08 )	3.04 ( 2.22 )
TUMOUR INVASION	12	5.64 ( 3.18 - 10.02 )	5.64 ( 44.42 )	5.5 ( 3.4 )	2.46 ( 1.65 )
PO2 DECREASED	12	3.36 ( 1.9 - 5.94 )	3.36 ( 19.51 )	3.31 ( 2.06 )	1.73 ( 0.92 )
PNEUMOTHORAX SPONTANEOUS	12	3.59 ( 2.03 - 6.35 )	3.59 ( 21.96 )	3.54 ( 2.19 )	1.82 ( 1.01 )
RECTAL ADENOCARCINOMA	12	4.26 ( 2.4 - 7.54 )	4.26 ( 29.2 )	4.18 ( 2.59 )	2.06 ( 1.25 )
MECHANICAL ILEUS	12	4.68 ( 2.64 - 8.31 )	4.68 ( 33.87 )	4.59 ( 2.84 )	2.2 ( 1.39 )
CAROTID ARTERY THROMBOSIS	12	3.51 ( 1.98 - 6.22 )	3.51 ( 21.14 )	3.46 ( 2.15 )	1.79 ( 0.98 )
EXTRAOCULAR MUSCLE DISORDER	12	8.4 ( 4.71 - 14.98 )	8.4 ( 74.68 )	8.06 ( 4.97 )	3.01 ( 2.19 )
CHRONIC MYELOMONOCYTIC LEUKAEMIA	12	3.96 ( 2.23 - 7.01 )	3.96 ( 25.96 )	3.89 ( 2.41 )	1.96 ( 1.15 )
HEPATIC ISCHAEMIA	12	8.36 ( 4.69 - 14.92 )	8.36 ( 74.32 )	8.03 ( 4.95 )	3.01 ( 2.19 )
INFUSION SITE HYPOAESTHESIA	12	33.07 ( 17.86 - 61.21 )	33.07 ( 315 )	28.07 ( 16.77 )	4.81 ( 3.95 )
CEREBRAL ARTERY THROMBOSIS	12	5.14 ( 2.9 - 9.13 )	5.14 ( 38.92 )	5.03 ( 3.11 )	2.33 ( 1.52 )
METASTASES TO ABDOMINAL WALL	12	13.6 ( 7.56 - 24.46 )	13.6 ( 130.23 )	12.71 ( 7.78 )	3.67 ( 2.84 )
BACTERIAL TRANSLOCATION	12	9.03 ( 5.06 - 16.13 )	9.03 ( 81.58 )	8.65 ( 5.32 )	3.11 ( 2.29 )
PHARYNGEAL ABSCESS	12	4.88 ( 2.75 - 8.67 )	4.88 ( 36.09 )	4.78 ( 2.96 )	2.26 ( 1.45 )
TRACHEAL STENOSIS	12	5.36 ( 3.02 - 9.52 )	5.36 ( 41.32 )	5.23 ( 3.24 )	2.39 ( 1.57 )
ADULT FAILURE TO THRIVE	12	13.87 ( 7.71 - 24.95 )	13.87 ( 132.97 )	12.94 ( 7.92 )	3.69 ( 2.86 )
METASTASES TO ABDOMINAL CAVITY	12	5.73 ( 3.23 - 10.18 )	5.73 ( 45.42 )	5.58 ( 3.45 )	2.48 ( 1.67 )
PROTEUS INFECTION	12	3.95 ( 2.23 - 7 )	3.95 ( 25.88 )	3.89 ( 2.41 )	1.96 ( 1.15 )
HUMAN RHINOVIRUS TEST POSITIVE	12	7.68 ( 4.31 - 13.68 )	7.68 ( 66.81 )	7.4 ( 4.56 )	2.89 ( 2.07 )
RIGHT VENTRICULAR DILATATION	12	4.53 ( 2.56 - 8.04 )	4.53 ( 32.24 )	4.45 ( 2.75 )	2.15 ( 1.34 )
GASTROINTESTINAL EROSION	12	4.25 ( 2.4 - 7.53 )	4.25 ( 29.11 )	4.17 ( 2.58 )	2.06 ( 1.25 )
LIVER CARCINOMA RUPTURED	12	11.02 ( 6.15 - 19.74 )	11.02 ( 103.01 )	10.44 ( 6.41 )	3.38 ( 2.56 )
ADMINISTRATION RELATED REACTION	12	16.28 ( 9.02 - 29.4 )	16.28 ( 157.78 )	15.01 ( 9.15 )	3.91 ( 3.07 )
IIIRD NERVE PARALYSIS	12	3.71 ( 2.09 - 6.56 )	3.71 ( 23.23 )	3.65 ( 2.26 )	1.87 ( 1.06 )
TUMOUR RUPTURE	12	4.71 ( 2.66 - 8.36 )	4.71 ( 34.21 )	4.62 ( 2.86 )	2.21 ( 1.4 )
HODGKIN'S DISEASE REFRACTORY	12	27.21 ( 14.82 - 49.94 )	27.21 ( 262.97 )	23.75 ( 14.29 )	4.57 ( 3.71 )
PLEURAL THICKENING	12	3.75 ( 2.12 - 6.64 )	3.75 ( 23.71 )	3.69 ( 2.29 )	1.89 ( 1.08 )
EROSIVE DUODENITIS	12	3.37 ( 1.9 - 5.96 )	3.37 ( 19.62 )	3.33 ( 2.06 )	1.73 ( 0.93 )
MENINGITIS TUBERCULOUS	12	4.53 ( 2.56 - 8.04 )	4.53 ( 32.24 )	4.45 ( 2.75 )	2.15 ( 1.34 )
CULTURE STOOL POSITIVE	12	12.79 ( 7.12 - 22.98 )	12.79 ( 121.76 )	12.01 ( 7.36 )	3.59 ( 2.76 )
VASOGENIC CEREBRAL OEDEMA	12	3.56 ( 2.01 - 6.31 )	3.56 ( 21.71 )	3.51 ( 2.18 )	1.81 ( 1 )
HEPATIC HAEMATOMA	12	5.64 ( 3.18 - 10.02 )	5.64 ( 44.42 )	5.5 ( 3.4 )	2.46 ( 1.65 )
PORTAL HYPERTENSIVE GASTROPATHY	12	4.98 ( 2.8 - 8.83 )	4.98 ( 37.08 )	4.87 ( 3.01 )	2.28 ( 1.47 )
TOXIC ERYTHEMA OF CHEMOTHERAPY	12	12.14 ( 6.77 - 21.79 )	12.14 ( 114.91 )	11.44 ( 7.01 )	3.52 ( 2.69 )
ERYTHROPENIA	11	7.55 ( 4.13 - 13.8 )	7.55 ( 59.96 )	7.28 ( 4.4 )	2.86 ( 2.01 )
RETROPERITONEAL ABSCESS	11	8.35 ( 4.56 - 15.28 )	8.35 ( 67.98 )	8.02 ( 4.84 )	3 ( 2.15 )
FAECAL VOMITING	11	4.69 ( 2.58 - 8.54 )	4.69 ( 31.13 )	4.6 ( 2.79 )	2.2 ( 1.36 )
HYPERAMYLASAEMIA	11	4.29 ( 2.36 - 7.81 )	4.29 ( 27.13 )	4.22 ( 2.56 )	2.08 ( 1.23 )
MYELODYSPLASTIC SYNDROME WITH EXCESS BLASTS	11	5.99 ( 3.28 - 10.92 )	5.99 ( 44.23 )	5.83 ( 3.52 )	2.54 ( 1.7 )
GAMMA-GLUTAMYLTRANSFERASE ABNORMAL	11	4.58 ( 2.52 - 8.34 )	4.58 ( 30.03 )	4.49 ( 2.72 )	2.17 ( 1.32 )
HEMIANOPIA HOMONYMOUS	11	3.59 ( 1.98 - 6.52 )	3.59 ( 20.14 )	3.54 ( 2.15 )	1.82 ( 0.98 )
URAEMIC ENCEPHALOPATHY	11	8.11 ( 4.43 - 14.84 )	8.11 ( 65.57 )	7.8 ( 4.7 )	2.96 ( 2.11 )
HAEMOGLOBINAEMIA	11	13.87 ( 7.51 - 25.62 )	13.87 ( 121.96 )	12.95 ( 7.75 )	3.69 ( 2.83 )
PNEUMONITIS CHEMICAL	11	7.04 ( 3.85 - 12.85 )	7.04 ( 54.81 )	6.81 ( 4.11 )	2.77 ( 1.92 )
SKIN TEST POSITIVE	11	3.42 ( 1.88 - 6.21 )	3.42 ( 18.49 )	3.38 ( 2.05 )	1.75 ( 0.91 )
CYTOTOXIC OEDEMA	11	8.72 ( 4.76 - 15.97 )	8.72 ( 71.67 )	8.36 ( 5.04 )	3.06 ( 2.21 )
METASTASES TO PANCREAS	11	5.34 ( 2.93 - 9.73 )	5.34 ( 37.67 )	5.21 ( 3.16 )	2.38 ( 1.54 )
CATHETER SITE BRUISE	11	11.19 ( 6.09 - 20.59 )	11.19 ( 96.11 )	10.59 ( 6.36 )	3.41 ( 2.55 )
OESOPHAGOPLEURAL FISTULA	11	98.51 ( 47.2 - 205.6 )	98.51 ( 684.97 )	63.91 ( 34.53 )	6 ( 5.02 )
RECTAL STENOSIS	11	7.46 ( 4.08 - 13.64 )	7.46 ( 59.1 )	7.2 ( 4.35 )	2.85 ( 2 )
MESENTERIC ARTERY THROMBOSIS	11	5.97 ( 3.27 - 10.89 )	5.97 ( 44.05 )	5.81 ( 3.51 )	2.54 ( 1.69 )
ANAEMIA OF MALIGNANT DISEASE	11	9 ( 4.91 - 16.49 )	9 ( 74.44 )	8.61 ( 5.19 )	3.11 ( 2.25 )
GASTROINTESTINAL ANGIODYSPLASIA	11	3.83 ( 2.11 - 6.97 )	3.83 ( 22.55 )	3.77 ( 2.29 )	1.92 ( 1.07 )
ABDOMINAL WALL ABSCESS	11	3.92 ( 2.16 - 7.12 )	3.92 ( 23.38 )	3.85 ( 2.34 )	1.95 ( 1.1 )
METASTASES TO SPLEEN	11	5.88 ( 3.23 - 10.72 )	5.88 ( 43.15 )	5.73 ( 3.46 )	2.52 ( 1.67 )
LYMPHOCELE	11	3.88 ( 2.13 - 7.05 )	3.88 ( 23 )	3.82 ( 2.32 )	1.93 ( 1.09 )
GASTRITIS BACTERIAL	11	5.14 ( 2.82 - 9.37 )	5.14 ( 35.7 )	5.03 ( 3.05 )	2.33 ( 1.48 )
SOFT TISSUE SWELLING	11	4.04 ( 2.22 - 7.34 )	4.04 ( 24.58 )	3.97 ( 2.41 )	1.99 ( 1.15 )
PANCREATIC NEUROENDOCRINE TUMOUR METASTATIC	11	9.56 ( 5.21 - 17.54 )	9.56 ( 80.08 )	9.13 ( 5.5 )	3.19 ( 2.33 )
TRIPLE NEGATIVE BREAST CANCER	11	5.88 ( 3.23 - 10.72 )	5.88 ( 43.15 )	5.73 ( 3.46 )	2.52 ( 1.67 )
THROMBOTIC STROKE	11	3.47 ( 1.91 - 6.31 )	3.47 ( 19.02 )	3.43 ( 2.08 )	1.78 ( 0.94 )
TUMOUR HYPERPROGRESSION	11	11.19 ( 6.09 - 20.59 )	11.19 ( 96.11 )	10.59 ( 6.36 )	3.41 ( 2.55 )
INFUSION SITE THROMBOSIS	11	9.08 ( 4.95 - 16.64 )	9.08 ( 75.27 )	8.69 ( 5.23 )	3.12 ( 2.26 )
RADIATION NECROSIS	11	4.44 ( 2.44 - 8.07 )	4.44 ( 28.58 )	4.35 ( 2.64 )	2.12 ( 1.28 )
CYTOKINE STORM	11	3.67 ( 2.02 - 6.67 )	3.67 ( 20.93 )	3.62 ( 2.19 )	1.85 ( 1.01 )
COLD DYSAESTHESIA	11	492.56 ( 156.84 - 1546.9 )	492.54 ( 1438.92 )	132.08 ( 50.69 )	7.05 ( 5.94 )
FOLLICULAR LYMPHOMA	11	3.45 ( 1.9 - 6.27 )	3.45 ( 18.78 )	3.4 ( 2.07 )	1.77 ( 0.93 )
BLOOD PHOSPHORUS ABNORMAL	10	4.79 ( 2.56 - 8.97 )	4.79 ( 29.2 )	4.69 ( 2.77 )	2.23 ( 1.35 )
ANHIDROSIS	10	6.56 ( 3.49 - 12.33 )	6.56 ( 45.47 )	6.36 ( 3.75 )	2.67 ( 1.78 )
NEUROLOGICAL EXAMINATION ABNORMAL	10	5.3 ( 2.83 - 9.94 )	5.3 ( 33.87 )	5.18 ( 3.06 )	2.37 ( 1.49 )
ASTROCYTOMA MALIGNANT	10	8.25 ( 4.38 - 15.56 )	8.25 ( 60.94 )	7.93 ( 4.67 )	2.99 ( 2.1 )
FIBRIN DEGRADATION PRODUCTS INCREASED	10	9.79 ( 5.18 - 18.5 )	9.79 ( 74.81 )	9.33 ( 5.48 )	3.22 ( 2.33 )
MUCOSAL NECROSIS	10	13.07 ( 6.88 - 24.84 )	13.07 ( 103.91 )	12.25 ( 7.16 )	3.61 ( 2.71 )
POLYNEUROPATHY IN MALIGNANT DISEASE	10	31.98 ( 16.32 - 62.68 )	31.98 ( 254.67 )	27.29 ( 15.54 )	4.77 ( 3.83 )
RED BLOOD CELL SCHISTOCYTES PRESENT	10	9.63 ( 5.1 - 18.19 )	9.63 ( 73.39 )	9.19 ( 5.4 )	3.2 ( 2.31 )
INTESTINAL PROLAPSE	10	5.1 ( 2.72 - 9.57 )	5.1 ( 32.07 )	4.99 ( 2.95 )	2.32 ( 1.44 )
TUMOUR EMBOLISM	10	12.44 ( 6.55 - 23.61 )	12.44 ( 98.35 )	11.7 ( 6.84 )	3.55 ( 2.65 )
FAILURE TO ANASTOMOSE	10	22.11 ( 11.46 - 42.65 )	22.11 ( 179.42 )	19.79 ( 11.42 )	4.31 ( 3.39 )
SUPRAPUBIC PAIN	10	4.43 ( 2.37 - 8.3 )	4.43 ( 25.95 )	4.35 ( 2.57 )	2.12 ( 1.24 )
REFRACTORY CANCER	10	10.29 ( 5.44 - 19.47 )	10.29 ( 79.35 )	9.79 ( 5.74 )	3.29 ( 2.4 )
ORAL DYSAESTHESIA	10	11.48 ( 6.06 - 21.76 )	11.48 ( 89.92 )	10.85 ( 6.35 )	3.44 ( 2.54 )
SQUAMOUS CELL CARCINOMA OF HEAD AND NECK	10	9.28 ( 4.91 - 17.52 )	9.28 ( 70.24 )	8.87 ( 5.21 )	3.15 ( 2.26 )
BLEEDING VARICOSE VEIN	10	3.98 ( 2.13 - 7.45 )	3.98 ( 21.83 )	3.92 ( 2.32 )	1.97 ( 1.09 )
HEPATIC CANDIDIASIS	10	45.93 ( 22.93 - 92 )	45.92 ( 349.78 )	36.76 ( 20.55 )	5.2 ( 4.24 )
NEUROENDOCRINE CARCINOMA METASTATIC	10	8.65 ( 4.59 - 16.32 )	8.65 ( 64.56 )	8.3 ( 4.88 )	3.05 ( 2.16 )
DUODENAL OBSTRUCTION	10	7.56 ( 4.01 - 14.23 )	7.56 ( 54.59 )	7.29 ( 4.29 )	2.87 ( 1.98 )
RADIATION PROCTITIS	10	11.26 ( 5.95 - 21.34 )	11.26 ( 88 )	10.66 ( 6.24 )	3.41 ( 2.52 )
ACUTE MOTOR AXONAL NEUROPATHY	10	22.67 ( 11.74 - 43.77 )	22.67 ( 183.88 )	20.24 ( 11.67 )	4.34 ( 3.42 )
BILE ACIDS INCREASED	10	8.96 ( 4.75 - 16.9 )	8.96 ( 67.3 )	8.58 ( 5.04 )	3.1 ( 2.21 )
SQUAMOUS CELL CARCINOMA OF THE ORAL CAVITY	10	5.21 ( 2.78 - 9.76 )	5.21 ( 33.03 )	5.09 ( 3.01 )	2.35 ( 1.46 )
MIXED DEAFNESS	10	35.12 ( 17.83 - 69.17 )	35.12 ( 277.13 )	29.53 ( 16.74 )	4.88 ( 3.94 )
BLADDER SPHINCTER ATONY	10	13.99 ( 7.35 - 26.63 )	13.99 ( 111.9 )	13.05 ( 7.62 )	3.71 ( 2.8 )
PERIHEPATIC ABSCESS	10	26.73 ( 13.76 - 51.95 )	26.73 ( 215.53 )	23.39 ( 13.41 )	4.55 ( 3.62 )
OBSTRUCTIVE SHOCK	10	22.67 ( 11.74 - 43.77 )	22.67 ( 183.88 )	20.24 ( 11.67 )	4.34 ( 3.42 )
SPLENIC ARTERY THROMBOSIS	10	33.79 ( 17.19 - 66.42 )	33.79 ( 267.72 )	28.59 ( 16.24 )	4.84 ( 3.9 )
PORTAL VEIN DILATATION	10	27.14 ( 13.95 - 52.78 )	27.14 ( 218.62 )	23.7 ( 13.58 )	4.57 ( 3.64 )
CLOSTRIDIUM COLITIS	10	4.84 ( 2.58 - 9.07 )	4.84 ( 29.67 )	4.74 ( 2.8 )	2.24 ( 1.36 )
ENDOTHELIAL DYSFUNCTION	10	11.19 ( 5.91 - 21.21 )	11.19 ( 87.37 )	10.59 ( 6.21 )	3.41 ( 2.51 )
BLOOD CREATINE PHOSPHOKINASE ABNORMAL	10	5.1 ( 2.72 - 9.57 )	5.1 ( 32.07 )	4.99 ( 2.95 )	2.32 ( 1.44 )
SKIN CANDIDA	10	4.14 ( 2.21 - 7.74 )	4.14 ( 23.24 )	4.07 ( 2.41 )	2.02 ( 1.14 )
GASTROENTERITIS ESCHERICHIA COLI	10	4.5 ( 2.4 - 8.43 )	4.5 ( 26.56 )	4.41 ( 2.61 )	2.14 ( 1.26 )
SECONDARY CEREBELLAR DEGENERATION	10	36.55 ( 18.52 - 72.16 )	36.55 ( 287.18 )	30.53 ( 17.28 )	4.93 ( 3.99 )
CENTRAL HYPOTHYROIDISM	10	5.46 ( 2.91 - 10.24 )	5.46 ( 35.36 )	5.33 ( 3.15 )	2.41 ( 1.53 )
SYSTEMIC TOXICITY	10	12.98 ( 6.83 - 24.66 )	12.98 ( 103.09 )	12.17 ( 7.11 )	3.61 ( 2.7 )
TOXIC CARDIOMYOPATHY	10	7.82 ( 4.15 - 14.73 )	7.82 ( 57 )	7.54 ( 4.44 )	2.91 ( 2.02 )
AXONAL AND DEMYELINATING POLYNEUROPATHY	10	28.43 ( 14.59 - 55.4 )	28.43 ( 228.39 )	24.67 ( 14.12 )	4.62 ( 3.69 )
INTERLEUKIN LEVEL INCREASED	10	4.93 ( 2.63 - 9.25 )	4.93 ( 30.53 )	4.83 ( 2.85 )	2.27 ( 1.39 )
HYPERMETABOLISM	9	3.84 ( 1.98 - 7.43 )	3.84 ( 18.49 )	3.78 ( 2.17 )	1.92 ( 0.99 )
BULBAR PALSY	9	8.22 ( 4.22 - 16.04 )	8.22 ( 54.6 )	7.91 ( 4.52 )	2.98 ( 2.05 )
SPLENIC VEIN THROMBOSIS	9	3.87 ( 2 - 7.5 )	3.87 ( 18.79 )	3.81 ( 2.19 )	1.93 ( 1.01 )
SMALL CELL CARCINOMA	9	6.15 ( 3.17 - 11.96 )	6.15 ( 37.55 )	5.98 ( 3.43 )	2.58 ( 1.65 )
IRIS NEOVASCULARISATION	9	16.97 ( 8.57 - 33.61 )	16.97 ( 123.54 )	15.59 ( 8.8 )	3.96 ( 3.01 )
HYPERFIBRINOLYSIS	9	35.82 ( 17.51 - 73.28 )	35.82 ( 253.87 )	30.02 ( 16.49 )	4.91 ( 3.92 )
MYELODYSPLASTIC SYNDROME WITH SINGLE LINEAGE DYSPLASIA	9	5.02 ( 2.59 - 9.74 )	5.02 ( 28.2 )	4.91 ( 2.82 )	2.3 ( 1.37 )
CRANIAL NERVE PARALYSIS	9	6.08 ( 3.13 - 11.82 )	6.08 ( 36.97 )	5.92 ( 3.39 )	2.56 ( 1.64 )
DECREASED VIBRATORY SENSE	9	5.12 ( 2.64 - 9.93 )	5.12 ( 28.99 )	5 ( 2.87 )	2.32 ( 1.4 )
RECTAL CANCER METASTATIC	9	5.74 ( 2.95 - 11.14 )	5.74 ( 34.1 )	5.59 ( 3.21 )	2.48 ( 1.55 )
URINARY TRACT INFECTION FUNGAL	9	3.58 ( 1.85 - 6.93 )	3.58 ( 16.42 )	3.53 ( 2.03 )	1.82 ( 0.9 )
LARYNX IRRITATION	9	8.57 ( 4.39 - 16.74 )	8.57 ( 57.47 )	8.23 ( 4.7 )	3.04 ( 2.11 )
PLANTAR ERYTHEMA	9	7.64 ( 3.92 - 14.89 )	7.64 ( 49.81 )	7.37 ( 4.22 )	2.88 ( 1.95 )
CYSTITIS RADIATION	9	10.68 ( 5.45 - 20.92 )	10.68 ( 74.48 )	10.13 ( 5.77 )	3.34 ( 2.4 )
NEUROBLASTOMA	9	5.68 ( 2.92 - 11.02 )	5.68 ( 33.6 )	5.53 ( 3.18 )	2.47 ( 1.54 )
ACUTE ERYTHROID LEUKAEMIA	9	15.35 ( 7.77 - 30.33 )	15.35 ( 111.22 )	14.22 ( 8.04 )	3.83 ( 2.88 )
OESOPHAGEAL SQUAMOUS CELL CARCINOMA	9	7.71 ( 3.96 - 15.03 )	7.71 ( 50.41 )	7.44 ( 4.25 )	2.89 ( 1.96 )
RETINAL VASCULAR DISORDER	9	3.71 ( 1.92 - 7.19 )	3.71 ( 17.49 )	3.66 ( 2.11 )	1.87 ( 0.95 )
GASTRIC FISTULA	9	4.42 ( 2.28 - 8.56 )	4.42 ( 23.21 )	4.33 ( 2.49 )	2.12 ( 1.19 )
MEDULLOBLASTOMA RECURRENT	9	19.66 ( 9.88 - 39.13 )	19.66 ( 143.62 )	17.81 ( 10.01 )	4.15 ( 3.19 )
ECZEMA ASTEATOTIC	9	4.42 ( 2.28 - 8.56 )	4.42 ( 23.21 )	4.33 ( 2.49 )	2.12 ( 1.19 )
LARYNGEAL CANCER STAGE III	9	57.57 ( 27.17 - 122 )	57.57 ( 378.59 )	43.81 ( 23.37 )	5.45 ( 4.43 )
MEDULLOBLASTOMA	9	15.65 ( 7.92 - 30.93 )	15.65 ( 113.51 )	14.47 ( 8.18 )	3.86 ( 2.9 )
EPIGLOTTITIS	9	3.83 ( 1.98 - 7.41 )	3.83 ( 18.42 )	3.77 ( 2.17 )	1.91 ( 0.99 )
AMELOBLASTOMA	9	44.78 ( 21.57 - 92.96 )	44.78 ( 308.15 )	36.02 ( 19.55 )	5.17 ( 4.16 )
LIVIDITY	9	5.74 ( 2.95 - 11.14 )	5.74 ( 34.1 )	5.59 ( 3.21 )	2.48 ( 1.55 )
DECREASED EYE CONTACT	9	6.08 ( 3.13 - 11.82 )	6.08 ( 36.97 )	5.92 ( 3.39 )	2.56 ( 1.64 )
METASTASES TO OVARY	9	6.35 ( 3.26 - 12.34 )	6.35 ( 39.15 )	6.16 ( 3.53 )	2.62 ( 1.69 )
ALVEOLAR SOFT PART SARCOMA	9	55.59 ( 26.31 - 117.43 )	55.58 ( 368.16 )	42.66 ( 22.81 )	5.41 ( 4.39 )
HEMIPARAESTHESIA	9	4.87 ( 2.51 - 9.44 )	4.87 ( 26.94 )	4.77 ( 2.74 )	2.25 ( 1.33 )
CAMPYLOBACTER TEST POSITIVE	9	31 ( 15.28 - 62.9 )	31 ( 222.73 )	26.57 ( 14.7 )	4.73 ( 3.75 )
DIAPHRAGM MUSCLE WEAKNESS	9	12.5 ( 6.36 - 24.56 )	12.5 ( 88.97 )	11.75 ( 6.67 )	3.55 ( 2.61 )
HYPERSPLENISM	9	3.96 ( 2.05 - 7.67 )	3.96 ( 19.49 )	3.9 ( 2.24 )	1.96 ( 1.04 )
INFECTED NEOPLASM	9	7.94 ( 4.07 - 15.48 )	7.94 ( 52.28 )	7.65 ( 4.37 )	2.93 ( 2 )
VASCULAR COMPRESSION	9	6.15 ( 3.17 - 11.96 )	6.15 ( 37.55 )	5.98 ( 3.43 )	2.58 ( 1.65 )
HERPES SIMPLEX REACTIVATION	9	5.99 ( 3.08 - 11.64 )	5.99 ( 36.22 )	5.83 ( 3.34 )	2.54 ( 1.62 )
TOXIC OPTIC NEUROPATHY	9	4.29 ( 2.21 - 8.3 )	4.29 ( 22.15 )	4.21 ( 2.42 )	2.07 ( 1.15 )
OXYGEN SATURATION NORMAL	9	322.4 ( 108.04 - 962.02 )	322.39 ( 1029.83 )	115.78 ( 46.38 )	6.86 ( 5.68 )
LACRIMAL STRUCTURE INJURY	9	5.5 ( 2.83 - 10.68 )	5.5 ( 32.16 )	5.37 ( 3.08 )	2.42 ( 1.5 )
MYOPERICARDITIS	9	3.66 ( 1.89 - 7.09 )	3.66 ( 17.08 )	3.61 ( 2.08 )	1.85 ( 0.93 )
CANCER FATIGUE	9	10.47 ( 5.34 - 20.5 )	10.47 ( 72.81 )	9.94 ( 5.67 )	3.31 ( 2.37 )
WOUND NECROSIS	9	4.04 ( 2.09 - 7.82 )	4.04 ( 20.13 )	3.97 ( 2.29 )	1.99 ( 1.07 )
PYOMYOSITIS	9	6.47 ( 3.33 - 12.59 )	6.47 ( 40.2 )	6.28 ( 3.6 )	2.65 ( 1.72 )
PULMONARY VASCULITIS	8	4.25 ( 2.11 - 8.57 )	4.25 ( 19.43 )	4.18 ( 2.32 )	2.06 ( 1.09 )
LUNG ADENOCARCINOMA RECURRENT	8	22.74 ( 10.9 - 47.46 )	22.74 ( 147.56 )	20.29 ( 10.97 )	4.34 ( 3.32 )
ENTEROBACTER TEST POSITIVE	8	6.34 ( 3.13 - 12.83 )	6.34 ( 34.75 )	6.16 ( 3.41 )	2.62 ( 1.64 )
MEDIASTINAL DISORDER	8	5.45 ( 2.7 - 11.01 )	5.45 ( 28.2 )	5.32 ( 2.95 )	2.41 ( 1.43 )
ANAL SQUAMOUS CELL CARCINOMA	8	5.97 ( 2.95 - 12.08 )	5.97 ( 32.03 )	5.81 ( 3.22 )	2.54 ( 1.56 )
GANGLIONEUROMA	8	29.24 ( 13.85 - 61.75 )	29.24 ( 187.58 )	25.28 ( 13.53 )	4.66 ( 3.63 )
HISTIOCYTIC NECROTISING LYMPHADENITIS	8	19.36 ( 9.34 - 40.16 )	19.36 ( 125.72 )	17.57 ( 9.54 )	4.14 ( 3.12 )
BLOOD ALBUMIN ABNORMAL	8	3.83 ( 1.9 - 7.72 )	3.83 ( 16.39 )	3.77 ( 2.1 )	1.92 ( 0.94 )
UROGENITAL DISORDER	8	9.19 ( 4.51 - 18.69 )	9.18 ( 55.5 )	8.79 ( 4.85 )	3.14 ( 2.15 )
BLINDNESS CORTICAL	8	3.88 ( 1.93 - 7.82 )	3.88 ( 16.76 )	3.82 ( 2.13 )	1.93 ( 0.96 )
AORTIC INJURY	8	19.63 ( 9.46 - 40.73 )	19.63 ( 127.46 )	17.79 ( 9.66 )	4.15 ( 3.14 )
ALVEOLAR LUNG DISEASE	8	8.33 ( 4.1 - 16.93 )	8.33 ( 49.31 )	8 ( 4.42 )	3 ( 2.02 )
ENDOMETRIAL CANCER RECURRENT	8	19.11 ( 9.22 - 39.6 )	19.1 ( 124.03 )	17.36 ( 9.43 )	4.12 ( 3.11 )
METASTASES TO BREAST	8	5.53 ( 2.74 - 11.18 )	5.53 ( 28.81 )	5.4 ( 3 )	2.43 ( 1.45 )
SPINAL CORD INFARCTION	8	4.21 ( 2.09 - 8.5 )	4.21 ( 19.16 )	4.14 ( 2.3 )	2.05 ( 1.08 )
WOUND EVISCERATION	8	23.11 ( 11.07 - 48.26 )	23.11 ( 149.89 )	20.58 ( 11.12 )	4.36 ( 3.34 )
FLAGELLATE DERMATITIS	8	26.53 ( 12.63 - 55.76 )	26.53 ( 171.21 )	23.24 ( 12.49 )	4.54 ( 3.51 )
COOMBS TEST POSITIVE	8	8.28 ( 4.08 - 16.83 )	8.28 ( 48.96 )	7.96 ( 4.4 )	2.99 ( 2.01 )
TERMINAL AGITATION	8	179.11 ( 67.22 - 477.23 )	179.1 ( 708.44 )	90.05 ( 39.66 )	6.49 ( 5.3 )
TERATOMA BENIGN	8	34.95 ( 16.38 - 74.55 )	34.95 ( 220.74 )	29.4 ( 15.6 )	4.88 ( 3.83 )
GASTRIC STENOSIS	8	9.75 ( 4.78 - 19.86 )	9.75 ( 59.56 )	9.3 ( 5.13 )	3.22 ( 2.23 )
HYPERCALCAEMIA OF MALIGNANCY	8	6.92 ( 3.42 - 14.03 )	6.92 ( 39.02 )	6.7 ( 3.71 )	2.74 ( 1.76 )
CARCINOID CRISIS	8	6.86 ( 3.38 - 13.89 )	6.86 ( 38.54 )	6.64 ( 3.68 )	2.73 ( 1.75 )
GAS GANGRENE	8	4.98 ( 2.46 - 10.04 )	4.98 ( 24.72 )	4.87 ( 2.7 )	2.28 ( 1.31 )
HYPERADRENOCORTICISM	8	4.94 ( 2.45 - 9.97 )	4.94 ( 24.47 )	4.84 ( 2.69 )	2.27 ( 1.3 )
CENTRAL NERVOUS SYSTEM NECROSIS	8	5.71 ( 2.82 - 11.54 )	5.71 ( 30.11 )	5.56 ( 3.09 )	2.48 ( 1.5 )
CLOSTRIDIUM BACTERAEMIA	8	8.68 ( 4.27 - 17.66 )	8.68 ( 51.88 )	8.33 ( 4.6 )	3.06 ( 2.07 )
CERVICAL CORD COMPRESSION	8	4.73 ( 2.34 - 9.54 )	4.73 ( 22.92 )	4.63 ( 2.57 )	2.21 ( 1.24 )
RADIATION ASSOCIATED PAIN	8	8.96 ( 4.4 - 18.22 )	8.96 ( 53.84 )	8.58 ( 4.73 )	3.1 ( 2.11 )
ENTEROVIRUS TEST POSITIVE	8	10.02 ( 4.92 - 20.42 )	10.02 ( 61.52 )	9.54 ( 5.26 )	3.25 ( 2.26 )
OSTEOSARCOMA METASTATIC	8	18.14 ( 8.77 - 37.53 )	18.14 ( 117.63 )	16.56 ( 9.01 )	4.05 ( 3.04 )
CEREBRAL AMYLOID ANGIOPATHY	8	5.95 ( 2.94 - 12.03 )	5.95 ( 31.85 )	5.79 ( 3.21 )	2.53 ( 1.55 )
HEPATOBLASTOMA	8	21.39 ( 10.27 - 44.52 )	21.39 ( 138.88 )	19.21 ( 10.4 )	4.26 ( 3.25 )
PNEUMOCEPHALUS	8	5.75 ( 2.85 - 11.63 )	5.75 ( 30.45 )	5.61 ( 3.11 )	2.49 ( 1.51 )
ANORECTAL INFECTION	8	6.66 ( 3.29 - 13.5 )	6.66 ( 37.13 )	6.46 ( 3.58 )	2.69 ( 1.71 )
BLADDER PERFORATION	8	4.34 ( 2.15 - 8.76 )	4.34 ( 20.09 )	4.26 ( 2.37 )	2.09 ( 1.12 )
TUMOUR ASSOCIATED FEVER	8	4.48 ( 2.22 - 9.03 )	4.48 ( 21.08 )	4.39 ( 2.44 )	2.14 ( 1.16 )
SPLENORENAL SHUNT	8	71.64 ( 31.56 - 162.66 )	71.64 ( 398.03 )	51.46 ( 25.91 )	5.69 ( 4.58 )
CARDIOMYOPATHY ACUTE	8	9.13 ( 4.49 - 18.57 )	9.13 ( 55.08 )	8.73 ( 4.82 )	3.13 ( 2.14 )
MONOCYTOPENIA	8	20.77 ( 9.99 - 43.18 )	20.77 ( 134.87 )	18.71 ( 10.14 )	4.23 ( 3.21 )
ANTINUCLEAR ANTIBODY	8	11.02 ( 5.4 - 22.51 )	11.02 ( 68.67 )	10.44 ( 5.74 )	3.38 ( 2.39 )
HEPATITIS B SURFACE ANTIGEN POSITIVE	8	7.16 ( 3.53 - 14.52 )	7.16 ( 40.8 )	6.93 ( 3.83 )	2.79 ( 1.81 )
BLOOD CREATINE DECREASED	8	6.12 ( 3.03 - 12.39 )	6.12 ( 33.16 )	5.95 ( 3.3 )	2.57 ( 1.59 )
CLONAL HAEMATOPOIESIS	8	51.17 ( 23.32 - 112.28 )	51.17 ( 306.09 )	40.02 ( 20.74 )	5.32 ( 4.25 )
NECROTIC LYMPHADENOPATHY	8	19.11 ( 9.22 - 39.6 )	19.1 ( 124.03 )	17.36 ( 9.43 )	4.12 ( 3.11 )
OESOPHAGEAL ULCER HAEMORRHAGE	8	3.73 ( 1.85 - 7.52 )	3.73 ( 15.67 )	3.68 ( 2.05 )	1.88 ( 0.91 )
CULTURE WOUND POSITIVE	8	8.68 ( 4.27 - 17.66 )	8.68 ( 51.88 )	8.33 ( 4.6 )	3.06 ( 2.07 )
BLOOD CORTICOTROPHIN DECREASED	8	3.85 ( 1.91 - 7.76 )	3.85 ( 16.54 )	3.79 ( 2.11 )	1.92 ( 0.95 )
DEVICE RELATED BACTERAEMIA	8	6.1 ( 3.01 - 12.34 )	6.1 ( 32.97 )	5.93 ( 3.29 )	2.57 ( 1.59 )
BLOOD FOLLICLE STIMULATING HORMONE INCREASED	7	3.86 ( 1.82 - 8.16 )	3.86 ( 14.51 )	3.8 ( 2.03 )	1.93 ( 0.89 )
HYPONATRAEMIC SEIZURE	7	5.78 ( 2.72 - 12.26 )	5.78 ( 26.79 )	5.63 ( 3 )	2.49 ( 1.45 )
MUCOSAL INFECTION	7	6.06 ( 2.85 - 12.86 )	6.06 ( 28.59 )	5.89 ( 3.14 )	2.56 ( 1.52 )
ARTERIOSCLEROTIC RETINOPATHY	7	17.66 ( 8.12 - 38.39 )	17.66 ( 100.13 )	16.16 ( 8.44 )	4.01 ( 2.94 )
CHOLANGITIS INFECTIVE	7	5.08 ( 2.39 - 10.76 )	5.08 ( 22.28 )	4.96 ( 2.65 )	2.31 ( 1.28 )
GASTROINTESTINAL STOMA OUTPUT INCREASED	7	4.1 ( 1.94 - 8.67 )	4.1 ( 16.02 )	4.03 ( 2.15 )	2.01 ( 0.98 )
ABDOMINAL WOUND DEHISCENCE	7	5.1 ( 2.4 - 10.8 )	5.1 ( 22.41 )	4.98 ( 2.66 )	2.32 ( 1.28 )
INTRACRANIAL TUMOUR HAEMORRHAGE	7	4.07 ( 1.92 - 8.61 )	4.07 ( 15.85 )	4 ( 2.14 )	2 ( 0.97 )
VOCAL CORD PARESIS	7	6.93 ( 3.26 - 14.74 )	6.93 ( 34.18 )	6.71 ( 3.57 )	2.75 ( 1.7 )
CERVIX NEOPLASM	7	11.3 ( 5.26 - 24.24 )	11.29 ( 61.79 )	10.68 ( 5.64 )	3.42 ( 2.36 )
CHORIOCARCINOMA	7	23.22 ( 10.57 - 51.02 )	23.22 ( 131.74 )	20.67 ( 10.69 )	4.37 ( 3.29 )
BACTERIAL COLITIS	7	9.29 ( 4.34 - 19.85 )	9.29 ( 49.21 )	8.88 ( 4.7 )	3.15 ( 2.1 )
ERYTHROSIS	7	10.28 ( 4.8 - 22.01 )	10.28 ( 55.44 )	9.77 ( 5.17 )	3.29 ( 2.24 )
PROCALCITONIN DECREASED	7	23.66 ( 10.76 - 52.03 )	23.66 ( 134.16 )	21.01 ( 10.87 )	4.39 ( 3.31 )
GENITOURINARY SYMPTOM	7	8.89 ( 4.16 - 18.99 )	8.89 ( 46.71 )	8.52 ( 4.51 )	3.09 ( 2.04 )
AORTIC EMBOLUS	7	18.44 ( 8.47 - 40.14 )	18.44 ( 104.67 )	16.81 ( 8.77 )	4.07 ( 3 )
ECTOPIC ACTH SYNDROME	7	30.58 ( 13.72 - 68.16 )	30.58 ( 171.07 )	26.27 ( 13.43 )	4.72 ( 3.61 )
RADIATION INTERACTION	7	16.72 ( 7.7 - 36.27 )	16.72 ( 94.6 )	15.37 ( 8.04 )	3.94 ( 2.87 )
REFEEDING SYNDROME	7	12.79 ( 5.94 - 27.54 )	12.79 ( 71.03 )	12.01 ( 6.32 )	3.59 ( 2.53 )
OESOPHAGEAL HYPOMOTILITY	7	8.65 ( 4.05 - 18.46 )	8.65 ( 45.15 )	8.29 ( 4.4 )	3.05 ( 2.01 )
THROMBOCYTOPENIA NEONATAL	7	3.99 ( 1.89 - 8.44 )	3.99 ( 15.36 )	3.93 ( 2.1 )	1.97 ( 0.94 )
METASTASES TO MUSCLE	7	9.29 ( 4.34 - 19.85 )	9.29 ( 49.21 )	8.88 ( 4.7 )	3.15 ( 2.1 )
OROPHARYNGEAL SQUAMOUS CELL CARCINOMA	7	11.4 ( 5.31 - 24.47 )	11.4 ( 62.42 )	10.78 ( 5.69 )	3.43 ( 2.38 )
DELAYED PUBERTY	7	5.8 ( 2.73 - 12.32 )	5.8 ( 26.96 )	5.65 ( 3.01 )	2.5 ( 1.46 )
OPTIC DISC HAEMORRHAGE	7	8.25 ( 3.87 - 17.6 )	8.25 ( 42.62 )	7.93 ( 4.21 )	2.99 ( 1.94 )
PHARYNGEAL NECROSIS	7	35.82 ( 15.91 - 80.65 )	35.82 ( 197.45 )	30.02 ( 15.22 )	4.91 ( 3.8 )
GERM CELL CANCER	7	11.5 ( 5.36 - 24.7 )	11.5 ( 63.07 )	10.87 ( 5.73 )	3.44 ( 2.39 )
NORMOCHROMIC ANAEMIA	7	7.79 ( 3.65 - 16.6 )	7.79 ( 39.68 )	7.5 ( 3.98 )	2.91 ( 1.86 )
COLORECTAL ADENOCARCINOMA	7	7.16 ( 3.37 - 15.25 )	7.16 ( 35.7 )	6.93 ( 3.68 )	2.79 ( 1.75 )
SEROUS CYSTADENOCARCINOMA OVARY	7	39.18 ( 17.29 - 88.77 )	39.18 ( 213.69 )	32.33 ( 16.31 )	5.01 ( 3.9 )
CARDIAC VENTRICULAR DISORDER	7	4.15 ( 1.96 - 8.78 )	4.15 ( 16.37 )	4.08 ( 2.18 )	2.03 ( 1 )
TUMOUR COMPRESSION	7	4.35 ( 2.06 - 9.21 )	4.35 ( 17.65 )	4.27 ( 2.28 )	2.1 ( 1.06 )
ACTINOMYCOTIC PULMONARY INFECTION	7	23.22 ( 10.57 - 51.02 )	23.22 ( 131.74 )	20.67 ( 10.69 )	4.37 ( 3.29 )
NICOTINIC ACID DEFICIENCY	7	12.93 ( 6 - 27.83 )	12.93 ( 71.83 )	12.12 ( 6.38 )	3.6 ( 2.54 )
PACHYMENINGITIS	7	6.03 ( 2.84 - 12.8 )	6.03 ( 28.4 )	5.86 ( 3.12 )	2.55 ( 1.51 )
SHOCK SYMPTOM	7	4.41 ( 2.09 - 9.34 )	4.41 ( 18.04 )	4.33 ( 2.31 )	2.12 ( 1.08 )
IRIS ATROPHY	7	7.12 ( 3.35 - 15.16 )	7.12 ( 35.44 )	6.89 ( 3.66 )	2.78 ( 1.74 )
OPSOCLONUS MYOCLONUS	7	6.46 ( 3.04 - 13.74 )	6.46 ( 31.2 )	6.27 ( 3.34 )	2.65 ( 1.61 )
COAGULATION FACTOR V LEVEL DECREASED	7	5.67 ( 2.67 - 12.04 )	5.67 ( 26.12 )	5.53 ( 2.95 )	2.47 ( 1.43 )
PULMONARY ARTERIOPATHY	7	30.58 ( 13.72 - 68.16 )	30.58 ( 171.07 )	26.27 ( 13.43 )	4.72 ( 3.61 )
Q FEVER	7	7.21 ( 3.38 - 15.34 )	7.21 ( 35.96 )	6.97 ( 3.7 )	2.8 ( 1.76 )
THYMUS ENLARGEMENT	7	11.4 ( 5.31 - 24.47 )	11.4 ( 62.42 )	10.78 ( 5.69 )	3.43 ( 2.38 )
INFECTED LYMPHOCELE	7	21.62 ( 9.87 - 47.36 )	21.62 ( 122.81 )	19.4 ( 10.06 )	4.28 ( 3.2 )
INFANTILE VOMITING	7	5.67 ( 2.67 - 12.04 )	5.67 ( 26.12 )	5.53 ( 2.95 )	2.47 ( 1.43 )
ROSEOLOVIRUS TEST POSITIVE	7	12.41 ( 5.77 - 26.7 )	12.41 ( 68.7 )	11.67 ( 6.15 )	3.55 ( 2.49 )
PULMONARY RADIATION INJURY	7	29.16 ( 13.12 - 64.82 )	29.16 ( 163.69 )	25.21 ( 12.92 )	4.66 ( 3.56 )
ACUTE MONOCYTIC LEUKAEMIA	7	8.59 ( 4.02 - 18.33 )	8.59 ( 44.78 )	8.24 ( 4.37 )	3.04 ( 2 )
PRIMARY ADRENAL INSUFFICIENCY	7	6.18 ( 2.91 - 13.12 )	6.18 ( 29.35 )	6 ( 3.2 )	2.59 ( 1.55 )
NEONATAL RESPIRATORY DEPRESSION	7	5.04 ( 2.38 - 10.67 )	5.04 ( 22.02 )	4.92 ( 2.63 )	2.3 ( 1.26 )
RIGHT VENTRICULAR EJECTION FRACTION DECREASED	7	34.83 ( 15.5 - 78.26 )	34.83 ( 192.54 )	29.32 ( 14.89 )	4.87 ( 3.76 )
PARANEOPLASTIC DERMATOMYOSITIS	7	17.41 ( 8.01 - 37.83 )	17.41 ( 98.7 )	15.96 ( 8.34 )	4 ( 2.93 )
FUNGATING WOUND	7	28.49 ( 12.83 - 63.26 )	28.49 ( 160.21 )	24.72 ( 12.68 )	4.63 ( 3.53 )
TROPONIN ABNORMAL	7	15.87 ( 7.33 - 34.38 )	15.87 ( 89.59 )	14.66 ( 7.68 )	3.87 ( 2.81 )
RADIATION MYELOPATHY	7	44.78 ( 19.56 - 102.51 )	44.78 ( 239.67 )	36.02 ( 18.01 )	5.17 ( 4.04 )
BACTEROIDES INFECTION	7	8.09 ( 3.79 - 17.25 )	8.09 ( 41.61 )	7.78 ( 4.13 )	2.96 ( 1.92 )
ENDOCRINE TOXICITY	7	18.44 ( 8.47 - 40.14 )	18.44 ( 104.67 )	16.81 ( 8.77 )	4.07 ( 3 )
FEMORAL ARTERY EMBOLISM	7	24.11 ( 10.95 - 53.08 )	24.11 ( 136.67 )	21.37 ( 11.04 )	4.42 ( 3.33 )
ENDOCARDITIS NONINFECTIVE	7	11.61 ( 5.4 - 24.93 )	11.61 ( 63.73 )	10.96 ( 5.78 )	3.45 ( 2.4 )
PNEUMONIA ADENOVIRAL	6	7.31 ( 3.23 - 16.54 )	7.31 ( 31.4 )	7.06 ( 3.57 )	2.82 ( 1.71 )
ILIAC ARTERY OCCLUSION	6	4.65 ( 2.07 - 10.46 )	4.65 ( 16.77 )	4.56 ( 2.31 )	2.19 ( 1.08 )
BAND NEUTROPHIL COUNT INCREASED	6	9.03 ( 3.98 - 20.51 )	9.03 ( 40.79 )	8.65 ( 4.35 )	3.11 ( 1.99 )
METASTASES TO RETROPERITONEUM	6	8.53 ( 3.76 - 19.35 )	8.53 ( 38.06 )	8.19 ( 4.13 )	3.03 ( 1.91 )
PNEUMORETROPERITONEUM	6	16.53 ( 7.16 - 38.15 )	16.53 ( 80.16 )	15.22 ( 7.56 )	3.93 ( 2.79 )
SALIVARY GLAND CANCER STAGE IV	6	119.41 ( 42.5 - 335.47 )	119.4 ( 422.68 )	72.04 ( 30.35 )	6.17 ( 4.86 )
ACUTE BIPHENOTYPIC LEUKAEMIA	6	14.33 ( 6.24 - 32.91 )	14.33 ( 68.88 )	13.34 ( 6.65 )	3.74 ( 2.6 )
BLOOD STEM CELL TRANSPLANT FAILURE	6	6.51 ( 2.88 - 14.71 )	6.51 ( 27.02 )	6.32 ( 3.2 )	2.66 ( 1.55 )
MILLER FISHER SYNDROME	6	6.21 ( 2.75 - 14.02 )	6.21 ( 25.36 )	6.04 ( 3.06 )	2.59 ( 1.48 )
CHOROID PLEXUS CARCINOMA	6	214.93 ( 65.59 - 704.27 )	214.93 ( 580.72 )	98.24 ( 36.39 )	6.62 ( 5.25 )
METASTASES TO EYE	6	6.21 ( 2.75 - 14.02 )	6.21 ( 25.36 )	6.04 ( 3.06 )	2.59 ( 1.48 )
NEUTROPHIL COUNT	6	6.93 ( 3.07 - 15.67 )	6.93 ( 29.33 )	6.71 ( 3.39 )	2.75 ( 1.63 )
RETROGRADE PORTAL VEIN FLOW	6	53.73 ( 21.58 - 133.8 )	53.73 ( 238.85 )	41.56 ( 19.37 )	5.38 ( 4.15 )
HEPATIC VEIN OCCLUSION	6	8.81 ( 3.88 - 19.99 )	8.81 ( 39.59 )	8.44 ( 4.25 )	3.08 ( 1.96 )
ANORECTAL VARICES HAEMORRHAGE	6	71.64 ( 27.8 - 184.65 )	71.64 ( 298.53 )	51.46 ( 23.3 )	5.69 ( 4.43 )
CELLULITIS GANGRENOUS	6	6.4 ( 2.83 - 14.44 )	6.4 ( 26.38 )	6.21 ( 3.14 )	2.63 ( 1.52 )
OVARIAN VEIN THROMBOSIS	6	8.53 ( 3.76 - 19.35 )	8.53 ( 38.06 )	8.19 ( 4.13 )	3.03 ( 1.91 )
5Q MINUS SYNDROME	6	6.8 ( 3.01 - 15.37 )	6.8 ( 28.6 )	6.59 ( 3.33 )	2.72 ( 1.61 )
URINE SODIUM INCREASED	6	6.76 ( 2.99 - 15.27 )	6.76 ( 28.37 )	6.55 ( 3.31 )	2.71 ( 1.6 )
OROPHARYNGEAL OEDEMA	6	9.11 ( 4.01 - 20.68 )	9.11 ( 41.21 )	8.71 ( 4.39 )	3.12 ( 2 )
PHARYNGEAL STENOSIS	6	14.14 ( 6.16 - 32.47 )	14.14 ( 67.9 )	13.18 ( 6.57 )	3.72 ( 2.58 )
PERINEAL DISORDER	6	11.81 ( 5.17 - 26.98 )	11.81 ( 55.69 )	11.14 ( 5.58 )	3.48 ( 2.35 )
VASCULAR ACCESS SITE SWELLING	6	34.67 ( 14.46 - 83.09 )	34.67 ( 164.36 )	29.21 ( 14.05 )	4.87 ( 3.68 )
ADNEXA UTERI MASS	6	5.02 ( 2.23 - 11.3 )	5.02 ( 18.8 )	4.91 ( 2.49 )	2.3 ( 1.19 )
INTESTINAL STRANGULATION	6	8.02 ( 3.54 - 18.17 )	8.02 ( 35.29 )	7.72 ( 3.89 )	2.95 ( 1.83 )
PARAPHILIA	6	10.64 ( 4.67 - 24.25 )	10.64 ( 49.46 )	10.1 ( 5.07 )	3.34 ( 2.21 )
PARANEOPLASTIC RASH	6	56.56 ( 22.59 - 141.62 )	56.56 ( 248.87 )	43.23 ( 20.05 )	5.43 ( 4.21 )
EMPHYSEMATOUS PYELONEPHRITIS	6	6.25 ( 2.77 - 14.1 )	6.25 ( 25.56 )	6.07 ( 3.07 )	2.6 ( 1.49 )
FIRST BITE SYNDROME	6	46.72 ( 19.03 - 114.75 )	46.72 ( 212.92 )	37.26 ( 17.57 )	5.22 ( 4.01 )
SIDEROBLASTIC ANAEMIA	6	11.81 ( 5.17 - 26.98 )	11.81 ( 55.69 )	11.14 ( 5.58 )	3.48 ( 2.35 )
ANASTOMOTIC FISTULA	6	16.28 ( 7.06 - 37.56 )	16.28 ( 78.89 )	15.01 ( 7.46 )	3.91 ( 2.77 )
MEDICAL DEVICE SITE EXTRAVASATION	6	46.72 ( 19.03 - 114.75 )	46.72 ( 212.92 )	37.26 ( 17.57 )	5.22 ( 4.01 )
BACTERIAL PYELONEPHRITIS	6	4.15 ( 1.85 - 9.32 )	4.15 ( 14.02 )	4.08 ( 2.07 )	2.03 ( 0.92 )
BLASTIC PLASMACYTOID DENDRITIC CELL NEOPLASIA	6	16.53 ( 7.16 - 38.15 )	16.53 ( 80.16 )	15.22 ( 7.56 )	3.93 ( 2.79 )
CATHETER SITE THROMBOSIS	6	5.46 ( 2.42 - 12.29 )	5.45 ( 21.18 )	5.32 ( 2.7 )	2.41 ( 1.3 )
KOEBNER PHENOMENON	6	14.14 ( 6.16 - 32.47 )	14.14 ( 67.9 )	13.18 ( 6.57 )	3.72 ( 2.58 )
BRAF V600E MUTATION POSITIVE	6	26.21 ( 11.13 - 61.74 )	26.21 ( 126.92 )	22.99 ( 11.23 )	4.52 ( 3.36 )
NAIL TOXICITY	6	4.59 ( 2.04 - 10.33 )	4.59 ( 16.44 )	4.5 ( 2.29 )	2.17 ( 1.06 )
ENDOMETRIAL CANCER METASTATIC	6	8.81 ( 3.88 - 19.99 )	8.81 ( 39.59 )	8.44 ( 4.25 )	3.08 ( 1.96 )
ANOREXIA NERVOSA	6	4.28 ( 1.91 - 9.62 )	4.28 ( 14.74 )	4.2 ( 2.14 )	2.07 ( 0.97 )
GRANULOMATOUS LYMPHADENITIS	6	6.98 ( 3.09 - 15.77 )	6.98 ( 29.58 )	6.75 ( 3.41 )	2.76 ( 1.64 )
INFLUENZA B VIRUS TEST POSITIVE	6	7.68 ( 3.39 - 17.38 )	7.68 ( 33.41 )	7.4 ( 3.74 )	2.89 ( 1.77 )
VISUAL ACUITY REDUCED TRANSIENTLY	6	4.15 ( 1.85 - 9.32 )	4.15 ( 14.02 )	4.08 ( 2.07 )	2.03 ( 0.92 )
HIGH-GRADE B-CELL LYMPHOMA	6	8.67 ( 3.82 - 19.66 )	8.67 ( 38.81 )	8.31 ( 4.19 )	3.06 ( 1.94 )
INFERIOR VENA CAVA DILATATION	6	6.14 ( 2.72 - 13.86 )	6.14 ( 24.97 )	5.97 ( 3.02 )	2.58 ( 1.47 )
ADENOVIRAL HEPATITIS	6	5.57 ( 2.47 - 12.55 )	5.57 ( 21.81 )	5.43 ( 2.75 )	2.44 ( 1.33 )
WARM AUTOIMMUNE HAEMOLYTIC ANAEMIA	6	7.02 ( 3.11 - 15.88 )	7.02 ( 29.83 )	6.8 ( 3.43 )	2.76 ( 1.65 )
FUSOBACTERIUM INFECTION	6	12.07 ( 5.28 - 27.6 )	12.07 ( 57.09 )	11.38 ( 5.7 )	3.51 ( 2.38 )
URETERIC DILATATION	6	4.82 ( 2.14 - 10.84 )	4.82 ( 17.68 )	4.72 ( 2.39 )	2.24 ( 1.13 )
TUMOUR ULCERATION	6	5.54 ( 2.46 - 12.48 )	5.54 ( 21.65 )	5.4 ( 2.74 )	2.43 ( 1.32 )
ADMINISTRATION SITE OEDEMA	6	21.07 ( 9.04 - 49.1 )	21.07 ( 102.64 )	18.96 ( 9.34 )	4.24 ( 3.09 )
ADENOCARCINOMA OF SALIVARY GLAND	6	33.58 ( 14.04 - 80.32 )	33.58 ( 159.72 )	28.44 ( 13.71 )	4.83 ( 3.65 )
CHRONIC CORONARY SYNDROME	6	41.33 ( 17.01 - 100.42 )	41.33 ( 191.86 )	33.77 ( 16.07 )	5.08 ( 3.88 )
AMOEBIC COLITIS	6	14.72 ( 6.4 - 33.84 )	14.72 ( 70.91 )	13.68 ( 6.82 )	3.77 ( 2.64 )
RENAL ARTERIOSCLEROSIS	6	5.94 ( 2.63 - 13.39 )	5.94 ( 23.84 )	5.78 ( 2.93 )	2.53 ( 1.42 )
DIVERTICULITIS INTESTINAL PERFORATED	6	5.05 ( 2.24 - 11.36 )	5.05 ( 18.93 )	4.93 ( 2.5 )	2.3 ( 1.2 )
AUTOIMMUNE CHOLANGITIS	6	38.38 ( 15.89 - 92.69 )	38.38 ( 179.89 )	31.78 ( 15.2 )	4.99 ( 3.8 )
LARYNGOPHARYNGITIS	6	18.53 ( 7.99 - 42.94 )	18.53 ( 90.17 )	16.88 ( 8.36 )	4.08 ( 2.93 )
PEPTIC ULCER PERFORATION	6	5.46 ( 2.42 - 12.29 )	5.45 ( 21.18 )	5.32 ( 2.7 )	2.41 ( 1.3 )
TRANSFUSION-ASSOCIATED DYSPNOEA	6	29.85 ( 12.58 - 70.85 )	29.85 ( 143.41 )	25.73 ( 12.48 )	4.69 ( 3.51 )
HYPERPHOSPHATURIA	6	11.43 ( 5.01 - 26.1 )	11.43 ( 53.69 )	10.81 ( 5.42 )	3.43 ( 2.31 )
IMMUNE-MEDIATED ENCEPHALOPATHY	6	18.85 ( 8.13 - 43.73 )	18.85 ( 91.78 )	17.15 ( 8.48 )	4.1 ( 2.95 )
GENITAL TRACT INFLAMMATION	6	6.44 ( 2.85 - 14.53 )	6.43 ( 26.59 )	6.25 ( 3.16 )	2.64 ( 1.53 )
SPINAL CORD INJURY CERVICAL	6	5.48 ( 2.43 - 12.35 )	5.48 ( 21.34 )	5.35 ( 2.71 )	2.42 ( 1.31 )
HAEMATOLOGICAL NEOPLASM	6	37.06 ( 15.39 - 89.26 )	37.06 ( 174.41 )	30.88 ( 14.8 )	4.95 ( 3.76 )
BLOOD LUTEINISING HORMONE INCREASED	5	4.33 ( 1.78 - 10.5 )	4.33 ( 12.49 )	4.25 ( 2.02 )	2.09 ( 0.89 )
BACILLUS TEST POSITIVE	5	10.06 ( 4.09 - 24.77 )	10.06 ( 38.64 )	9.58 ( 4.51 )	3.26 ( 2.05 )
PERITONEAL LESION	5	14.68 ( 5.9 - 36.54 )	14.68 ( 58.92 )	13.64 ( 6.36 )	3.77 ( 2.54 )
OESOPHAGEAL MASS	5	5.3 ( 2.18 - 12.9 )	5.3 ( 16.94 )	5.18 ( 2.46 )	2.37 ( 1.17 )
LEUKAEMOID REACTION	5	4.55 ( 1.87 - 11.04 )	4.55 ( 13.49 )	4.46 ( 2.12 )	2.16 ( 0.96 )
PARATRACHEAL LYMPHADENOPATHY	5	9.23 ( 3.76 - 22.68 )	9.23 ( 34.9 )	8.83 ( 4.16 )	3.14 ( 1.93 )
MYELOBLAST COUNT INCREASED	5	15.71 ( 6.3 - 39.2 )	15.71 ( 63.32 )	14.52 ( 6.76 )	3.86 ( 2.63 )
PLATELET TOXICITY	5	11.94 ( 4.83 - 29.52 )	11.94 ( 46.99 )	11.26 ( 5.28 )	3.49 ( 2.27 )
HEPATIC VEIN STENOSIS	5	35.82 ( 13.71 - 93.57 )	35.82 ( 141.04 )	30.02 ( 13.44 )	4.91 ( 3.62 )
LACRIMATION DISORDER	5	8.53 ( 3.48 - 20.92 )	8.53 ( 31.72 )	8.19 ( 3.86 )	3.03 ( 1.82 )
ANAPLASTIC THYROID CANCER	5	10.79 ( 4.38 - 26.61 )	10.79 ( 41.89 )	10.23 ( 4.81 )	3.36 ( 2.14 )
BLADDER TRANSITIONAL CELL CARCINOMA RECURRENT	5	10.41 ( 4.23 - 25.66 )	10.41 ( 40.21 )	9.9 ( 4.65 )	3.31 ( 2.09 )
TYPE 1 LEPRA REACTION	5	19.9 ( 7.9 - 50.14 )	19.9 ( 80.78 )	18.01 ( 8.31 )	4.17 ( 2.93 )
RADIATION DYSPHAGIA	5	34.44 ( 13.23 - 89.7 )	34.44 ( 136.17 )	29.05 ( 13.04 )	4.86 ( 3.58 )
RETROPERITONEAL MASS	5	8.14 ( 3.32 - 19.95 )	8.14 ( 29.96 )	7.83 ( 3.7 )	2.97 ( 1.76 )
STREPTOCOCCAL URINARY TRACT INFECTION	5	5.43 ( 2.23 - 13.21 )	5.43 ( 17.53 )	5.3 ( 2.52 )	2.41 ( 1.21 )
ELECTROMYOGRAM ABNORMAL	5	8.61 ( 3.51 - 21.12 )	8.61 ( 32.09 )	8.26 ( 3.9 )	3.05 ( 1.84 )
SPEECH SOUND DISORDER	5	5.18 ( 2.13 - 12.59 )	5.18 ( 16.37 )	5.06 ( 2.4 )	2.34 ( 1.14 )
PERITONEAL ABSCESS	5	5.3 ( 2.18 - 12.9 )	5.3 ( 16.94 )	5.18 ( 2.46 )	2.37 ( 1.17 )
EPENDYMOMA	5	7.86 ( 3.21 - 19.24 )	7.86 ( 28.66 )	7.57 ( 3.58 )	2.92 ( 1.71 )
JUVENILE MELANOMA BENIGN	5	15.18 ( 6.09 - 37.82 )	15.18 ( 61.05 )	14.07 ( 6.55 )	3.81 ( 2.58 )
HAEMOPHILUS TEST POSITIVE	5	7.86 ( 3.21 - 19.24 )	7.86 ( 28.66 )	7.57 ( 3.58 )	2.92 ( 1.71 )
ANAL INFECTION	5	4.35 ( 1.79 - 10.56 )	4.35 ( 12.58 )	4.27 ( 2.03 )	2.09 ( 0.9 )
BLADDER OUTLET OBSTRUCTION	5	6.09 ( 2.5 - 14.85 )	6.09 ( 20.58 )	5.92 ( 2.81 )	2.57 ( 1.37 )
RETICULOCYTOSIS	5	6.09 ( 2.5 - 14.85 )	6.09 ( 20.58 )	5.92 ( 2.81 )	2.57 ( 1.37 )
AMYLASE DECREASED	5	7.53 ( 3.08 - 18.41 )	7.53 ( 27.15 )	7.26 ( 3.43 )	2.86 ( 1.65 )
PELVIC FLOOR HERNIA	5	40.71 ( 15.41 - 107.49 )	40.71 ( 157.79 )	33.35 ( 14.8 )	5.06 ( 3.76 )
BRACHIOCEPHALIC VEIN THROMBOSIS	5	8.53 ( 3.48 - 20.92 )	8.53 ( 31.72 )	8.19 ( 3.86 )	3.03 ( 1.82 )
RETINAL INFARCTION	5	4.95 ( 2.03 - 12.03 )	4.95 ( 15.33 )	4.84 ( 2.3 )	2.28 ( 1.08 )
TESTICULAR GERM CELL CANCER METASTATIC	5	40.71 ( 15.41 - 107.49 )	40.71 ( 157.79 )	33.35 ( 14.8 )	5.06 ( 3.76 )
NASAL SINUS CANCER	5	5.33 ( 2.19 - 12.97 )	5.33 ( 17.08 )	5.21 ( 2.47 )	2.38 ( 1.18 )
INFERIOR VENA CAVA STENOSIS	5	28.89 ( 11.23 - 74.29 )	28.89 ( 115.92 )	25.01 ( 11.35 )	4.64 ( 3.37 )
GASTROPLEURAL FISTULA	5	27.14 ( 10.59 - 69.51 )	27.14 ( 109.31 )	23.7 ( 10.79 )	4.57 ( 3.3 )
METASTASES TO GASTROINTESTINAL TRACT	5	4.79 ( 1.97 - 11.64 )	4.79 ( 14.6 )	4.69 ( 2.23 )	2.23 ( 1.03 )
CLEAR CELL CARCINOMA OF CERVIX	5	127.93 ( 40.6 - 403.1 )	127.93 ( 367.32 )	75.04 ( 28.73 )	6.23 ( 4.81 )
PLEURAL MESOTHELIOMA MALIGNANT	5	6.78 ( 2.78 - 16.57 )	6.78 ( 23.76 )	6.57 ( 3.11 )	2.72 ( 1.51 )
LARYNGEAL OBSTRUCTION	5	6.44 ( 2.64 - 15.72 )	6.44 ( 22.19 )	6.25 ( 2.96 )	2.64 ( 1.44 )
IVTH NERVE PARALYSIS	5	5.74 ( 2.36 - 13.99 )	5.74 ( 18.97 )	5.59 ( 2.66 )	2.48 ( 1.28 )
URINARY BLADDER RUPTURE	5	4.39 ( 1.81 - 10.66 )	4.39 ( 12.78 )	4.31 ( 2.05 )	2.11 ( 0.91 )
RECTAL CANCER RECURRENT	5	15.71 ( 6.3 - 39.2 )	15.71 ( 63.32 )	14.52 ( 6.76 )	3.86 ( 2.63 )
JEJUNAL PERFORATION	5	4.35 ( 1.79 - 10.56 )	4.35 ( 12.58 )	4.27 ( 2.03 )	2.09 ( 0.9 )
OVARIAN EPITHELIAL CANCER	5	6.4 ( 2.62 - 15.61 )	6.4 ( 21.98 )	6.21 ( 2.94 )	2.63 ( 1.43 )
CERVIX CANCER METASTATIC	5	8.61 ( 3.51 - 21.12 )	8.61 ( 32.09 )	8.26 ( 3.9 )	3.05 ( 1.84 )
DOUBLE HIT LYMPHOMA	5	22.39 ( 8.84 - 56.73 )	22.39 ( 90.81 )	20.01 ( 9.19 )	4.32 ( 3.07 )
TUMOUR THROMBOSIS	5	5.09 ( 2.09 - 12.38 )	5.09 ( 15.97 )	4.98 ( 2.36 )	2.31 ( 1.12 )
PERITONEAL HAEMATOMA	5	7.16 ( 2.93 - 17.51 )	7.16 ( 25.5 )	6.93 ( 3.28 )	2.79 ( 1.59 )
METASTASES TO DIAPHRAGM	5	19.05 ( 7.58 - 47.91 )	19.05 ( 77.31 )	17.32 ( 8.01 )	4.11 ( 2.87 )
VESICAL FISTULA	5	4.41 ( 1.82 - 10.71 )	4.41 ( 12.87 )	4.33 ( 2.06 )	2.11 ( 0.92 )
SEVERE ACUTE RESPIRATORY SYNDROME	5	5.24 ( 2.15 - 12.74 )	5.24 ( 16.65 )	5.12 ( 2.43 )	2.36 ( 1.16 )
SUBCLAVIAN ARTERY OCCLUSION	5	10.79 ( 4.38 - 26.61 )	10.79 ( 41.89 )	10.23 ( 4.81 )	3.36 ( 2.14 )
AUTOIMMUNE NEUROPATHY	5	8.07 ( 3.29 - 19.77 )	8.07 ( 29.62 )	7.76 ( 3.67 )	2.96 ( 1.75 )
GANGLIOGLIOMA	5	24.2 ( 9.51 - 61.58 )	24.2 ( 97.98 )	21.44 ( 9.81 )	4.42 ( 3.16 )
RECTOSIGMOID CANCER	5	5.15 ( 2.12 - 12.52 )	5.15 ( 16.24 )	5.03 ( 2.39 )	2.33 ( 1.13 )
CRYPTITIS	5	7.72 ( 3.15 - 18.9 )	7.72 ( 28.04 )	7.44 ( 3.52 )	2.9 ( 1.69 )
PEPTOSTREPTOCOCCUS INFECTION	5	13.99 ( 5.63 - 34.77 )	13.99 ( 55.95 )	13.05 ( 6.09 )	3.71 ( 2.48 )
HYPOTENSIVE CRISIS	5	8.96 ( 3.65 - 21.99 )	8.96 ( 33.65 )	8.58 ( 4.04 )	3.1 ( 1.89 )
NONINFECTIOUS MYELITIS	5	13.37 ( 5.39 - 33.16 )	13.37 ( 53.23 )	12.51 ( 5.85 )	3.64 ( 2.42 )
ACHROMOBACTER INFECTION	5	11.06 ( 4.48 - 27.28 )	11.06 ( 43.07 )	10.47 ( 4.92 )	3.39 ( 2.17 )
GASTROINTESTINAL MUCOSAL NECROSIS	5	7.46 ( 3.05 - 18.26 )	7.46 ( 26.86 )	7.2 ( 3.41 )	2.85 ( 1.64 )
RETINOPATHY PROLIFERATIVE	5	5.56 ( 2.28 - 13.55 )	5.56 ( 18.15 )	5.42 ( 2.58 )	2.44 ( 1.24 )
BACTERIAL TRACHEITIS	5	13.57 ( 5.47 - 33.68 )	13.57 ( 54.11 )	12.68 ( 5.93 )	3.66 ( 2.44 )
HAEMOGLOBIN	5	5.56 ( 2.28 - 13.55 )	5.56 ( 18.15 )	5.42 ( 2.58 )	2.44 ( 1.24 )
REACTIVE CAPILLARY ENDOTHELIAL PROLIFERATION	5	24.88 ( 9.76 - 63.39 )	24.88 ( 100.61 )	21.96 ( 10.04 )	4.46 ( 3.2 )
NEUTROPENIA NEONATAL	5	6.35 ( 2.6 - 15.5 )	6.35 ( 21.77 )	6.17 ( 2.92 )	2.62 ( 1.42 )
INCISION SITE OEDEMA	5	7.22 ( 2.95 - 17.66 )	7.22 ( 25.76 )	6.98 ( 3.3 )	2.8 ( 1.6 )
PLEUROPULMONARY BLASTOMA	5	223.88 ( 60.12 - 833.76 )	223.88 ( 493.08 )	100.06 ( 33.3 )	6.64 ( 5.15 )
HEPATIC VASCULAR DISORDER	5	55.97 ( 20.5 - 152.79 )	55.97 ( 205.67 )	42.88 ( 18.51 )	5.42 ( 4.09 )
AUTOIMMUNE DERMATITIS	5	7 ( 2.86 - 17.1 )	7 ( 24.73 )	6.77 ( 3.21 )	2.76 ( 1.56 )
IMMUNE-MEDIATED GASTRITIS	5	8.14 ( 3.32 - 19.95 )	8.14 ( 29.96 )	7.83 ( 3.7 )	2.97 ( 1.76 )
TRANSIENT APHASIA	5	8.87 ( 3.61 - 21.76 )	8.87 ( 33.25 )	8.5 ( 4.01 )	3.09 ( 1.88 )
AORTIC DISSECTION RUPTURE	5	12.79 ( 5.16 - 31.7 )	12.79 ( 50.73 )	12.01 ( 5.62 )	3.59 ( 2.36 )
KLEBSIELLA URINARY TRACT INFECTION	5	6.94 ( 2.84 - 16.96 )	6.94 ( 24.48 )	6.72 ( 3.18 )	2.75 ( 1.54 )
COOMBS NEGATIVE HAEMOLYTIC ANAEMIA	5	5.97 ( 2.45 - 14.55 )	5.97 ( 20.02 )	5.81 ( 2.76 )	2.54 ( 1.34 )
ANAPHYLACTIC TRANSFUSION REACTION	5	52.68 ( 19.43 - 142.79 )	52.68 ( 195.87 )	40.93 ( 17.77 )	5.36 ( 4.03 )
HEART FAILURE WITH REDUCED EJECTION FRACTION	5	6.54 ( 2.68 - 15.96 )	6.54 ( 22.62 )	6.34 ( 3.01 )	2.66 ( 1.46 )
ALPHA TUMOUR NECROSIS FACTOR INCREASED	5	14.44 ( 5.81 - 35.93 )	14.44 ( 57.9 )	13.44 ( 6.27 )	3.75 ( 2.52 )
MONOCYTE CHEMOTACTIC PROTEIN-1 INCREASED	5	38.94 ( 14.8 - 102.42 )	38.94 ( 151.81 )	32.16 ( 14.32 )	5.01 ( 3.71 )
INFUSION SITE HYPERSENSITIVITY	5	9.84 ( 4 - 24.21 )	9.84 ( 37.64 )	9.38 ( 4.42 )	3.23 ( 2.02 )
PERINEAL ULCERATION	5	7.65 ( 3.13 - 18.73 )	7.65 ( 27.74 )	7.38 ( 3.49 )	2.88 ( 1.68 )
CALCIUM IONISED INCREASED	5	10.18 ( 4.13 - 25.06 )	10.18 ( 39.15 )	9.68 ( 4.56 )	3.28 ( 2.06 )
PRIMITIVE NEUROECTODERMAL TUMOUR	4	17.91 ( 6.41 - 50.06 )	17.91 ( 58.06 )	16.37 ( 6.93 )	4.03 ( 2.67 )
ANGIOTENSIN CONVERTING ENZYME INCREASED	4	5.51 ( 2.04 - 14.91 )	5.51 ( 14.33 )	5.38 ( 2.34 )	2.43 ( 1.11 )
RADIATION PERICARDITIS	4	143.29 ( 38.48 - 533.6 )	143.28 ( 313.98 )	80.05 ( 26.64 )	6.32 ( 4.74 )
BLOOD LACTIC ACID DECREASED	4	5.47 ( 2.02 - 14.79 )	5.47 ( 14.17 )	5.34 ( 2.32 )	2.42 ( 1.1 )
LIPOMATOSIS	4	5.01 ( 1.85 - 13.53 )	5.01 ( 12.49 )	4.9 ( 2.13 )	2.29 ( 0.98 )
INFUSION SITE PARAESTHESIA	4	10.38 ( 3.79 - 28.45 )	10.38 ( 32.06 )	9.87 ( 4.25 )	3.3 ( 1.97 )
STREPTOCOCCAL ABSCESS	4	9.07 ( 3.32 - 24.76 )	9.07 ( 27.33 )	8.68 ( 3.75 )	3.12 ( 1.79 )
ADRENOCORTICAL CARCINOMA	4	9.3 ( 3.41 - 25.42 )	9.3 ( 28.18 )	8.89 ( 3.84 )	3.15 ( 1.82 )
NUCLEATED RED CELLS	4	7.62 ( 2.8 - 20.73 )	7.62 ( 22.07 )	7.35 ( 3.18 )	2.88 ( 1.56 )
LARYNGEAL NECROSIS	4	19.36 ( 6.9 - 54.32 )	19.36 ( 62.86 )	17.57 ( 7.41 )	4.14 ( 2.77 )
MARCHIAFAVA-BIGNAMI DISEASE	4	26.53 ( 9.28 - 75.83 )	26.53 ( 85.6 )	23.24 ( 9.65 )	4.54 ( 3.15 )
URINARY BLADDER TOXICITY	4	37.71 ( 12.83 - 110.84 )	37.71 ( 118.07 )	31.32 ( 12.71 )	4.97 ( 3.55 )
MESENTERIC ARTERIAL OCCLUSION	4	5.97 ( 2.2 - 16.17 )	5.97 ( 16.02 )	5.81 ( 2.52 )	2.54 ( 1.22 )
SYNOVIAL SARCOMA	4	8.74 ( 3.2 - 23.84 )	8.74 ( 26.13 )	8.38 ( 3.62 )	3.07 ( 1.74 )
AUTOIMMUNE PANCYTOPENIA	4	9.95 ( 3.64 - 27.23 )	9.95 ( 30.51 )	9.48 ( 4.08 )	3.24 ( 1.91 )
COLORECTAL CANCER RECURRENT	4	7.7 ( 2.83 - 20.96 )	7.7 ( 22.37 )	7.43 ( 3.21 )	2.89 ( 1.57 )
LARYNGEAL CANCER STAGE IV	4	19.36 ( 6.9 - 54.32 )	19.36 ( 62.86 )	17.57 ( 7.41 )	4.14 ( 2.77 )
LARGE CELL LUNG CANCER METASTATIC	4	55.11 ( 17.97 - 169.02 )	55.11 ( 162.51 )	42.38 ( 16.59 )	5.41 ( 3.95 )
CRYPTOCOCCUS TEST POSITIVE	4	15.24 ( 5.49 - 42.31 )	15.24 ( 49.06 )	14.13 ( 6.01 )	3.82 ( 2.47 )
ACOUSTIC STIMULATION TESTS ABNORMAL	4	5.47 ( 2.02 - 14.79 )	5.47 ( 14.17 )	5.34 ( 2.32 )	2.42 ( 1.1 )
PORTAL VEIN FLOW DECREASED	4	20.47 ( 7.27 - 57.59 )	20.47 ( 66.47 )	18.47 ( 7.77 )	4.21 ( 2.84 )
SPINAL CORD PARALYSIS	4	10.85 ( 3.96 - 29.78 )	10.85 ( 33.74 )	10.29 ( 4.42 )	3.36 ( 2.03 )
RADIATION SICKNESS SYNDROME	4	18.37 ( 6.56 - 51.41 )	18.37 ( 59.59 )	16.75 ( 7.08 )	4.07 ( 2.7 )
INFLAMMATORY PSEUDOTUMOUR	4	12.79 ( 4.64 - 35.28 )	12.79 ( 40.59 )	12.01 ( 5.14 )	3.59 ( 2.24 )
URINE OSMOLARITY INCREASED	4	7.16 ( 2.64 - 19.46 )	7.16 ( 20.4 )	6.93 ( 3 )	2.79 ( 1.47 )
IMPLANT SITE DEHISCENCE	4	9.3 ( 3.41 - 25.42 )	9.3 ( 28.18 )	8.89 ( 3.84 )	3.15 ( 1.82 )
MICROVASCULAR CORONARY ARTERY DISEASE	4	5.01 ( 1.85 - 13.53 )	5.01 ( 12.49 )	4.9 ( 2.13 )	2.29 ( 0.98 )
BAND NEUTROPHIL COUNT DECREASED	4	18.37 ( 6.56 - 51.41 )	18.37 ( 59.59 )	16.75 ( 7.08 )	4.07 ( 2.7 )
RADIATION ASSOCIATED HAEMORRHAGE	4	15.57 ( 5.61 - 43.27 )	15.57 ( 50.19 )	14.41 ( 6.13 )	3.85 ( 2.5 )
ATROPHY OF GLOBE	4	6.34 ( 2.34 - 17.19 )	6.34 ( 17.38 )	6.16 ( 2.67 )	2.62 ( 1.3 )
ACQUIRED TRACHEO-OESOPHAGEAL FISTULA	4	12.35 ( 4.48 - 34.02 )	12.35 ( 39.04 )	11.62 ( 4.98 )	3.54 ( 2.2 )
XANTHOGRANULOMA	4	10.69 ( 3.9 - 29.32 )	10.69 ( 33.17 )	10.15 ( 4.36 )	3.34 ( 2.01 )
METASTASES TO RECTUM	4	15.24 ( 5.49 - 42.31 )	15.24 ( 49.06 )	14.13 ( 6.01 )	3.82 ( 2.47 )
THROMBOPHLEBITIS SEPTIC	4	4.87 ( 1.81 - 13.16 )	4.87 ( 11.99 )	4.77 ( 2.08 )	2.25 ( 0.94 )
MALIGNANT MESENTERIC NEOPLASM	4	11.74 ( 4.27 - 32.3 )	11.74 ( 36.9 )	11.08 ( 4.75 )	3.47 ( 2.13 )
EMBRYONAL RHABDOMYOSARCOMA	4	19.36 ( 6.9 - 54.32 )	19.36 ( 62.86 )	17.57 ( 7.41 )	4.14 ( 2.77 )
PNEUMOBILIA	4	5.12 ( 1.89 - 13.83 )	5.12 ( 12.88 )	5 ( 2.18 )	2.32 ( 1.01 )
CEREBRAL SALT-WASTING SYNDROME	4	7.7 ( 2.83 - 20.96 )	7.7 ( 22.37 )	7.43 ( 3.21 )	2.89 ( 1.57 )
ERYSIPELOID	4	23.11 ( 8.16 - 65.47 )	23.11 ( 74.94 )	20.58 ( 8.61 )	4.36 ( 2.99 )
PYOMETRA	4	12.79 ( 4.64 - 35.28 )	12.79 ( 40.59 )	12.01 ( 5.14 )	3.59 ( 2.24 )
TROUSSEAU'S SIGN	4	10.85 ( 3.96 - 29.78 )	10.85 ( 33.74 )	10.29 ( 4.42 )	3.36 ( 2.03 )
PANOPHTHALMITIS	4	5.15 ( 1.91 - 13.93 )	5.15 ( 13.02 )	5.04 ( 2.19 )	2.33 ( 1.02 )
METASTATIC UTERINE CANCER	4	6.82 ( 2.51 - 18.52 )	6.82 ( 19.15 )	6.61 ( 2.87 )	2.72 ( 1.41 )
SMALL INTESTINE ADENOCARCINOMA	4	4.98 ( 1.84 - 13.44 )	4.98 ( 12.36 )	4.87 ( 2.12 )	2.28 ( 0.97 )
MUCOCUTANEOUS RASH	4	6.18 ( 2.28 - 16.73 )	6.18 ( 16.77 )	6 ( 2.61 )	2.59 ( 1.27 )
PNEUMOPERICARDIUM	4	6.18 ( 2.28 - 16.73 )	6.18 ( 16.77 )	6 ( 2.61 )	2.59 ( 1.27 )
PNEUMONIA MORAXELLA	4	11.94 ( 4.34 - 32.85 )	11.94 ( 37.59 )	11.26 ( 4.83 )	3.49 ( 2.15 )
ATYPICAL TERATOID/RHABDOID TUMOUR OF CNS	4	32.56 ( 11.22 - 94.5 )	32.56 ( 103.55 )	27.71 ( 11.36 )	4.79 ( 3.39 )
NEPHRITIS BACTERIAL	4	16.28 ( 5.85 - 45.32 )	16.28 ( 52.59 )	15.01 ( 6.37 )	3.91 ( 2.55 )
LYMPHORRHOEA	4	5.55 ( 2.05 - 15.02 )	5.55 ( 14.49 )	5.42 ( 2.36 )	2.44 ( 1.12 )
ORBITAL MYOSITIS	4	5.92 ( 2.19 - 16.03 )	5.92 ( 15.84 )	5.76 ( 2.5 )	2.53 ( 1.21 )
CHONDRITIS	4	5.05 ( 1.87 - 13.63 )	5.05 ( 12.62 )	4.93 ( 2.15 )	2.3 ( 0.99 )
PARANEOPLASTIC PEMPHIGUS	4	6.45 ( 2.38 - 17.5 )	6.45 ( 17.8 )	6.26 ( 2.72 )	2.65 ( 1.33 )
LYMPHANGIOLEIOMYOMATOSIS	4	7.7 ( 2.83 - 20.96 )	7.7 ( 22.37 )	7.43 ( 3.21 )	2.89 ( 1.57 )
LARYNGEAL LEUKOPLAKIA	4	65.13 ( 20.74 - 204.54 )	65.13 ( 185.22 )	48.03 ( 18.43 )	5.59 ( 4.11 )
ULCERATIVE GASTRITIS	4	7.62 ( 2.8 - 20.73 )	7.62 ( 22.07 )	7.35 ( 3.18 )	2.88 ( 1.56 )
VASCULAR ACCESS DEVICE CULTURE POSITIVE	4	10.09 ( 3.69 - 27.63 )	10.09 ( 31.01 )	9.61 ( 4.14 )	3.26 ( 1.93 )
VITH NERVE PARESIS	4	13.03 ( 4.72 - 35.94 )	13.03 ( 41.4 )	12.21 ( 5.22 )	3.61 ( 2.27 )
INTESTINAL GANGRENE	4	6.02 ( 2.22 - 16.31 )	6.02 ( 16.2 )	5.86 ( 2.54 )	2.55 ( 1.23 )
COOMBS INDIRECT TEST POSITIVE	4	12.35 ( 4.48 - 34.02 )	12.35 ( 39.04 )	11.62 ( 4.98 )	3.54 ( 2.2 )
SPECIFIC GRAVITY URINE INCREASED	4	6.89 ( 2.54 - 18.7 )	6.89 ( 19.39 )	6.67 ( 2.89 )	2.74 ( 1.42 )
ENDOSCOPIC RETROGRADE CHOLANGIOPANCREATOGRAPHY	4	6.12 ( 2.26 - 16.59 )	6.12 ( 16.58 )	5.95 ( 2.59 )	2.57 ( 1.26 )
VENOUS RECANALISATION	4	24.7 ( 8.68 - 70.27 )	24.7 ( 79.95 )	21.83 ( 9.1 )	4.45 ( 3.07 )
GLIONEURONAL TUMOUR	4	15.92 ( 5.73 - 44.27 )	15.92 ( 51.37 )	14.7 ( 6.25 )	3.88 ( 2.52 )
SCHISTOCYTOSIS	4	11.94 ( 4.34 - 32.85 )	11.94 ( 37.59 )	11.26 ( 4.83 )	3.49 ( 2.15 )
VASCULAR SKIN DISORDER	4	8.84 ( 3.24 - 24.14 )	8.84 ( 26.52 )	8.48 ( 3.66 )	3.08 ( 1.76 )
APPLICATION SITE RECALL REACTION	4	358.21 ( 65.61 - 1955.78 )	358.21 ( 474.95 )	120.07 ( 29.01 )	6.91 ( 5.22 )
ADRENAL GLAND CANCER METASTATIC	4	13.78 ( 4.98 - 38.09 )	13.78 ( 44.01 )	12.86 ( 5.49 )	3.69 ( 2.34 )
GINGIVAL OEDEMA	4	4.91 ( 1.82 - 13.25 )	4.91 ( 12.11 )	4.8 ( 2.09 )	2.26 ( 0.95 )
NEUROECTODERMAL NEOPLASM	4	65.13 ( 20.74 - 204.54 )	65.13 ( 185.22 )	48.03 ( 18.43 )	5.59 ( 4.11 )
ARTERIOENTERIC FISTULA	4	28.66 ( 9.97 - 82.34 )	28.66 ( 92.04 )	24.84 ( 10.27 )	4.63 ( 3.24 )
MIXED ADENONEUROENDOCRINE CARCINOMA	4	55.11 ( 17.97 - 169.02 )	55.11 ( 162.51 )	42.38 ( 16.59 )	5.41 ( 3.95 )
ACUTE MEGAKARYOCYTIC LEUKAEMIA	4	17.06 ( 6.12 - 47.57 )	17.06 ( 55.21 )	15.66 ( 6.64 )	3.97 ( 2.61 )
BRAIN STEM ISCHAEMIA	4	5.87 ( 2.17 - 15.9 )	5.87 ( 15.66 )	5.72 ( 2.48 )	2.52 ( 1.2 )
NEUROBLASTOMA RECURRENT	4	4.71 ( 1.75 - 12.72 )	4.71 ( 11.4 )	4.62 ( 2.01 )	2.21 ( 0.9 )
MUCOCUTANEOUS DISORDER	4	5.73 ( 2.12 - 15.51 )	5.73 ( 15.14 )	5.58 ( 2.43 )	2.48 ( 1.17 )
CATHETER SITE OEDEMA	4	9.68 ( 3.54 - 26.48 )	9.68 ( 29.54 )	9.24 ( 3.98 )	3.21 ( 1.88 )
AORTIC INTRAMURAL HAEMATOMA	4	6.12 ( 2.26 - 16.59 )	6.12 ( 16.58 )	5.95 ( 2.59 )	2.57 ( 1.26 )
PNEUMOVIRUS TEST POSITIVE	4	32.56 ( 11.22 - 94.5 )	32.56 ( 103.55 )	27.71 ( 11.36 )	4.79 ( 3.39 )
BLOOD CREATININE	4	5.05 ( 1.87 - 13.63 )	5.05 ( 12.62 )	4.93 ( 2.15 )	2.3 ( 0.99 )
ORBITAL HAEMORRHAGE	4	47.76 ( 15.85 - 143.91 )	47.76 ( 144.58 )	37.92 ( 15.07 )	5.24 ( 3.8 )
HERPES SIMPLEX VIRAEMIA	4	7.39 ( 2.72 - 20.08 )	7.39 ( 21.21 )	7.13 ( 3.09 )	2.83 ( 1.51 )
PARASITIC PNEUMONIA	4	28.66 ( 9.97 - 82.34 )	28.66 ( 92.04 )	24.84 ( 10.27 )	4.63 ( 3.24 )
TOXOCARIASIS	4	23.88 ( 8.41 - 67.79 )	23.88 ( 77.37 )	21.19 ( 8.85 )	4.41 ( 3.03 )
OESOPHAGEAL ULCER PERFORATION	4	37.71 ( 12.83 - 110.84 )	37.71 ( 118.07 )	31.32 ( 12.71 )	4.97 ( 3.55 )
CSF WHITE BLOOD CELL COUNT DECREASED	4	47.76 ( 15.85 - 143.91 )	47.76 ( 144.58 )	37.92 ( 15.07 )	5.24 ( 3.8 )
MALIGNANT NEOPLASM OF PLEURA	4	6.23 ( 2.3 - 16.88 )	6.23 ( 16.97 )	6.05 ( 2.63 )	2.6 ( 1.28 )
EXTRAGONADAL PRIMARY GERM CELL TUMOUR MIXED	4	716.43 ( 80.07 - 6410.09 )	716.42 ( 571.54 )	144.08 ( 23.03 )	7.17 ( 5.42 )
BULLOUS HAEMORRHAGIC DERMATOSIS	4	5.82 ( 2.15 - 15.77 )	5.82 ( 15.48 )	5.67 ( 2.47 )	2.5 ( 1.19 )
SPLEEN ATROPHY	4	20.47 ( 7.27 - 57.59 )	20.47 ( 66.47 )	18.47 ( 7.77 )	4.21 ( 2.84 )
PNEUMONIA ACINETOBACTER	4	7.31 ( 2.69 - 19.87 )	7.31 ( 20.93 )	7.06 ( 3.06 )	2.82 ( 1.5 )
PHARYNGEAL DYSKINESIA	4	31.15 ( 10.77 - 90.07 )	31.15 ( 99.43 )	26.68 ( 10.97 )	4.74 ( 3.34 )
OLIGOASTROCYTOMA	4	23.88 ( 8.41 - 67.79 )	23.88 ( 77.37 )	21.19 ( 8.85 )	4.41 ( 3.03 )
TONGUE FUNGAL INFECTION	4	4.71 ( 1.75 - 12.72 )	4.71 ( 11.4 )	4.62 ( 2.01 )	2.21 ( 0.9 )
ADENOVIRUS REACTIVATION	4	6.63 ( 2.45 - 18 )	6.63 ( 18.45 )	6.43 ( 2.79 )	2.69 ( 1.37 )
OESOPHAGEAL CARCINOMA RECURRENT	4	11.37 ( 4.14 - 31.24 )	11.37 ( 35.58 )	10.75 ( 4.62 )	3.43 ( 2.09 )
VAGINITIS GARDNERELLA	4	12.57 ( 4.56 - 34.64 )	12.57 ( 39.8 )	11.81 ( 5.06 )	3.56 ( 2.22 )
ACQUIRED AMEGAKARYOCYTIC THROMBOCYTOPENIA	4	23.11 ( 8.16 - 65.47 )	23.11 ( 74.94 )	20.58 ( 8.61 )	4.36 ( 2.99 )
AUTOIMMUNE LUNG DISEASE	4	10.09 ( 3.69 - 27.63 )	10.09 ( 31.01 )	9.61 ( 4.14 )	3.26 ( 1.93 )
GLOMERULAR VASCULAR DISORDER	4	5.39 ( 1.99 - 14.56 )	5.39 ( 13.87 )	5.26 ( 2.29 )	2.39 ( 1.08 )
T-CELL LYMPHOMA REFRACTORY	4	25.59 ( 8.97 - 72.95 )	25.59 ( 82.69 )	22.51 ( 9.37 )	4.49 ( 3.11 )
GROWING TERATOMA SYNDROME	4	34.12 ( 11.71 - 99.39 )	34.12 ( 108.01 )	28.82 ( 11.78 )	4.85 ( 3.44 )
IMMUNE-MEDIATED ENDOCRINOPATHY	4	9.68 ( 3.54 - 26.48 )	9.68 ( 29.54 )	9.24 ( 3.98 )	3.21 ( 1.88 )
TERTIARY ADRENAL INSUFFICIENCY	4	23.88 ( 8.41 - 67.79 )	23.88 ( 77.37 )	21.19 ( 8.85 )	4.41 ( 3.03 )
PLASMA CELLS INCREASED	4	12.14 ( 4.41 - 33.43 )	12.14 ( 38.3 )	11.44 ( 4.9 )	3.52 ( 2.18 )
RADIAL PULSE ABNORMAL	4	7.87 ( 2.89 - 21.43 )	7.87 ( 22.99 )	7.58 ( 3.28 )	2.92 ( 1.6 )
LIVER SCAN ABNORMAL	4	5.39 ( 1.99 - 14.56 )	5.39 ( 13.87 )	5.26 ( 2.29 )	2.39 ( 1.08 )
IMMUNOTOXICITY	4	28.66 ( 9.97 - 82.34 )	28.66 ( 92.04 )	24.84 ( 10.27 )	4.63 ( 3.24 )
CERVIX CARCINOMA STAGE III	4	6.23 ( 2.3 - 16.88 )	6.23 ( 16.97 )	6.05 ( 2.63 )	2.6 ( 1.28 )
MOOD DISORDER DUE TO A GENERAL MEDICAL CONDITION	4	5.64 ( 2.09 - 15.26 )	5.64 ( 14.81 )	5.5 ( 2.39 )	2.46 ( 1.14 )
PURULENT PERICARDITIS	4	8.53 ( 3.13 - 23.26 )	8.53 ( 25.38 )	8.19 ( 3.54 )	3.03 ( 1.71 )
PERIPHERAL ARTERY DISSECTION	3	19.19 ( 5.83 - 63.12 )	19.19 ( 46.72 )	17.43 ( 6.44 )	4.12 ( 2.59 )
EMPHYSEMATOUS CHOLECYSTITIS	3	14.93 ( 4.6 - 48.47 )	14.93 ( 35.98 )	13.85 ( 5.17 )	3.79 ( 2.28 )
HEAD AND NECK CANCER METASTATIC	3	17.33 ( 5.3 - 56.7 )	17.33 ( 42.1 )	15.89 ( 5.9 )	3.99 ( 2.47 )
EXTRADURAL NEOPLASM	3	10.75 ( 3.35 - 34.45 )	10.75 ( 25.02 )	10.19 ( 3.85 )	3.35 ( 1.85 )
PULMONARY HILAR ENLARGEMENT	3	10.33 ( 3.23 - 33.09 )	10.33 ( 23.91 )	9.82 ( 3.71 )	3.3 ( 1.8 )
SALIVARY GLAND ATROPHY	3	48.85 ( 13.63 - 175.09 )	48.85 ( 110.47 )	38.59 ( 13.26 )	5.27 ( 3.65 )
VULVAL CANCER RECURRENT	3	59.7 ( 16.16 - 220.53 )	59.7 ( 129.87 )	45.03 ( 15.09 )	5.49 ( 3.84 )
HEPATIC VEIN DILATATION	3	7.9 ( 2.49 - 25.11 )	7.9 ( 17.32 )	7.61 ( 2.89 )	2.93 ( 1.45 )
URETHRAL CANCER METASTATIC	3	53.73 ( 14.79 - 195.24 )	53.73 ( 119.42 )	41.56 ( 14.12 )	5.38 ( 3.74 )
SPINAL CORD INJURY THORACIC	3	8.4 ( 2.64 - 26.72 )	8.4 ( 18.67 )	8.06 ( 3.06 )	3.01 ( 1.53 )
CANDIDA ENDOPHTHALMITIS	3	5.54 ( 1.76 - 17.48 )	5.54 ( 10.82 )	5.4 ( 2.07 )	2.43 ( 0.96 )
HAEMANGIOPERICYTOMA	3	38.38 ( 11.03 - 133.55 )	38.38 ( 89.94 )	31.78 ( 11.2 )	4.99 ( 3.4 )
ISCHAEMIC LIMB PAIN	3	12.79 ( 3.97 - 41.27 )	12.79 ( 30.44 )	12.01 ( 4.51 )	3.59 ( 2.08 )
ANAL EROSION	3	5.43 ( 1.72 - 17.12 )	5.43 ( 10.52 )	5.3 ( 2.03 )	2.41 ( 0.93 )
CAROTIDYNIA	3	10.14 ( 3.17 - 32.44 )	10.14 ( 23.39 )	9.65 ( 3.65 )	3.27 ( 1.78 )
LASEGUE'S TEST POSITIVE	3	24.42 ( 7.31 - 81.6 )	24.42 ( 59.31 )	21.61 ( 7.88 )	4.43 ( 2.88 )
PROCALCITONIN ABNORMAL	3	9.26 ( 2.9 - 29.57 )	9.26 ( 21.03 )	8.86 ( 3.35 )	3.15 ( 1.66 )
TUMOUR OBSTRUCTION	3	7.36 ( 2.32 - 23.35 )	7.36 ( 15.84 )	7.11 ( 2.71 )	2.83 ( 1.35 )
METASTASES TO UTERUS	3	6.89 ( 2.17 - 21.82 )	6.89 ( 14.54 )	6.67 ( 2.54 )	2.74 ( 1.26 )
PERFORATION BILE DUCT	3	7.07 ( 2.23 - 22.41 )	7.07 ( 15.04 )	6.84 ( 2.6 )	2.77 ( 1.3 )
LUNG ADENOCARCINOMA STAGE I	3	8.53 ( 2.68 - 27.16 )	8.53 ( 19.03 )	8.19 ( 3.11 )	3.03 ( 1.55 )
URINARY TRACT STOMA COMPLICATION	3	7.16 ( 2.26 - 22.72 )	7.16 ( 15.3 )	6.93 ( 2.64 )	2.79 ( 1.31 )
PENILE VEIN THROMBOSIS	3	14.93 ( 4.6 - 48.47 )	14.93 ( 35.98 )	13.85 ( 5.17 )	3.79 ( 2.28 )
TRIGEMINAL PALSY	3	20.67 ( 6.26 - 68.28 )	20.67 ( 50.34 )	18.63 ( 6.85 )	4.22 ( 2.68 )
INCISION SITE CELLULITIS	3	6.11 ( 1.93 - 19.3 )	6.11 ( 12.39 )	5.94 ( 2.27 )	2.57 ( 1.1 )
VENA CAVA EMBOLISM	3	11.94 ( 3.71 - 38.42 )	11.94 ( 28.19 )	11.26 ( 4.23 )	3.49 ( 1.99 )
HISTIOCYTIC SARCOMA	3	9.43 ( 2.95 - 30.1 )	9.43 ( 21.47 )	9.01 ( 3.41 )	3.17 ( 1.68 )
LARGE INTESTINAL ULCER PERFORATION	3	23.36 ( 7.01 - 77.81 )	23.36 ( 56.8 )	20.78 ( 7.59 )	4.38 ( 2.83 )
RHABDOID TUMOUR OF THE KIDNEY	3	89.55 ( 22.4 - 358.08 )	89.55 ( 175.13 )	60.03 ( 18.83 )	5.91 ( 4.2 )
T-CELL LYMPHOMA STAGE IV	3	13.43 ( 4.16 - 43.42 )	13.43 ( 32.11 )	12.57 ( 4.71 )	3.65 ( 2.14 )
CAROTID ARTERY PERFORATION	3	24.42 ( 7.31 - 81.6 )	24.42 ( 59.31 )	21.61 ( 7.88 )	4.43 ( 2.88 )
EXTRAMAMMARY PAGET'S DISEASE	3	10.54 ( 3.29 - 33.76 )	10.54 ( 24.45 )	10.01 ( 3.78 )	3.32 ( 1.83 )
NEURONAL NEUROPATHY	3	29.85 ( 8.79 - 101.34 )	29.85 ( 71.7 )	25.73 ( 9.25 )	4.69 ( 3.12 )
NON-RENAL CELL CARCINOMA OF KIDNEY	3	26.87 ( 7.98 - 90.41 )	26.87 ( 64.96 )	23.49 ( 8.51 )	4.55 ( 3 )
ERYTHRASMA	3	24.42 ( 7.31 - 81.6 )	24.42 ( 59.31 )	21.61 ( 7.88 )	4.43 ( 2.88 )
ADENOCARCINOMA OF APPENDIX	3	10.14 ( 3.17 - 32.44 )	10.14 ( 23.39 )	9.65 ( 3.65 )	3.27 ( 1.78 )
VASCULAR RESISTANCE PULMONARY INCREASED	3	7.57 ( 2.38 - 24.03 )	7.57 ( 16.41 )	7.3 ( 2.78 )	2.87 ( 1.39 )
FUNGAL DISEASE CARRIER	3	7.16 ( 2.26 - 22.72 )	7.16 ( 15.3 )	6.93 ( 2.64 )	2.79 ( 1.31 )
MALIGNANT GASTROINTESTINAL OBSTRUCTION	3	7.46 ( 2.35 - 23.69 )	7.46 ( 16.12 )	7.2 ( 2.74 )	2.85 ( 1.37 )
HAEMORRHAGIC TUMOUR NECROSIS	3	14.93 ( 4.6 - 48.47 )	14.93 ( 35.98 )	13.85 ( 5.17 )	3.79 ( 2.28 )
OESOPHAGEAL ADENOCARCINOMA STAGE IV	3	41.33 ( 11.78 - 145.05 )	41.33 ( 95.93 )	33.77 ( 11.81 )	5.08 ( 3.47 )
RECTAL CANCER STAGE II	3	14.93 ( 4.6 - 48.47 )	14.93 ( 35.98 )	13.85 ( 5.17 )	3.79 ( 2.28 )
MAXIMAL VOLUNTARY VENTILATION ABNORMAL	3	76.76 ( 19.85 - 296.85 )	76.76 ( 157.02 )	54.03 ( 17.42 )	5.76 ( 4.07 )
LYMPH NODE ABSCESS	3	6.47 ( 2.05 - 20.48 )	6.47 ( 13.4 )	6.28 ( 2.4 )	2.65 ( 1.18 )
COLD AGGLUTININS POSITIVE	3	13.78 ( 4.26 - 44.58 )	13.78 ( 33.01 )	12.86 ( 4.82 )	3.69 ( 2.18 )
INFERIOR VENA CAVAL OCCLUSION	3	6.63 ( 2.1 - 21 )	6.63 ( 13.84 )	6.43 ( 2.45 )	2.69 ( 1.21 )
CORYNEBACTERIUM TEST POSITIVE	3	9.43 ( 2.95 - 30.1 )	9.43 ( 21.47 )	9.01 ( 3.41 )	3.17 ( 1.68 )
SERRATIA TEST POSITIVE	3	6.04 ( 1.91 - 19.08 )	6.04 ( 12.2 )	5.87 ( 2.24 )	2.55 ( 1.08 )
BAROTRAUMA	3	7.26 ( 2.29 - 23.03 )	7.26 ( 15.57 )	7.02 ( 2.67 )	2.81 ( 1.33 )
AORTOENTERIC FISTULA	3	7.46 ( 2.35 - 23.69 )	7.46 ( 16.12 )	7.2 ( 2.74 )	2.85 ( 1.37 )
SMALL CELL LUNG CANCER EXTENSIVE STAGE	3	7.68 ( 2.42 - 24.38 )	7.68 ( 16.7 )	7.4 ( 2.81 )	2.89 ( 1.41 )
NON-HODGKIN'S LYMPHOMA REFRACTORY	3	11.94 ( 3.71 - 38.42 )	11.94 ( 28.19 )	11.26 ( 4.23 )	3.49 ( 1.99 )
METASTATIC CHORIOCARCINOMA	3	89.55 ( 22.4 - 358.08 )	89.55 ( 175.13 )	60.03 ( 18.83 )	5.91 ( 4.2 )
PARVOVIRUS B19 TEST POSITIVE	3	7.46 ( 2.35 - 23.69 )	7.46 ( 16.12 )	7.2 ( 2.74 )	2.85 ( 1.37 )
PRIMARY MEDIASTINAL LARGE B-CELL LYMPHOMA RECURRENT	3	16.79 ( 5.14 - 54.83 )	16.79 ( 40.73 )	15.44 ( 5.73 )	3.95 ( 2.43 )
ZOONOTIC BACTERIAL INFECTION	3	21.49 ( 6.49 - 71.19 )	21.49 ( 52.34 )	19.3 ( 7.08 )	4.27 ( 2.73 )
HYPERPLASIA OF THYMIC EPITHELIUM	3	44.78 ( 12.64 - 158.68 )	44.78 ( 102.72 )	36.02 ( 12.5 )	5.17 ( 3.56 )
STREPTOCOCCAL ENDOCARDITIS	3	7.26 ( 2.29 - 23.03 )	7.26 ( 15.57 )	7.02 ( 2.67 )	2.81 ( 1.33 )
ABDOMINAL WALL OEDEMA	3	12.5 ( 3.88 - 40.28 )	12.5 ( 29.66 )	11.75 ( 4.41 )	3.55 ( 2.05 )
BLOOD CORTICOTROPHIN ABNORMAL	3	7.9 ( 2.49 - 25.11 )	7.9 ( 17.32 )	7.61 ( 2.89 )	2.93 ( 1.45 )
ANGIOSCLEROSIS	3	12.21 ( 3.79 - 39.33 )	12.21 ( 28.91 )	11.5 ( 4.32 )	3.52 ( 2.02 )
NON-SMALL CELL LUNG CANCER STAGE IIIA	3	24.42 ( 7.31 - 81.6 )	24.42 ( 59.31 )	21.61 ( 7.88 )	4.43 ( 2.88 )
URETERIC FISTULA	3	16.79 ( 5.14 - 54.83 )	16.79 ( 40.73 )	15.44 ( 5.73 )	3.95 ( 2.43 )
LUNG SQUAMOUS CELL CARCINOMA METASTATIC	3	9.26 ( 2.9 - 29.57 )	9.26 ( 21.03 )	8.86 ( 3.35 )	3.15 ( 1.66 )
CULTURE URINE NEGATIVE	3	89.55 ( 22.4 - 358.08 )	89.55 ( 175.13 )	60.03 ( 18.83 )	5.91 ( 4.2 )
PERICARDITIS MALIGNANT	3	5.9 ( 1.87 - 18.65 )	5.9 ( 11.83 )	5.75 ( 2.2 )	2.52 ( 1.05 )
OVERFLOW DIARRHOEA	3	11.19 ( 3.49 - 35.94 )	11.19 ( 26.21 )	10.59 ( 3.99 )	3.41 ( 1.91 )
LUNG ADENOCARCINOMA STAGE III	3	8.27 ( 2.6 - 26.3 )	8.27 ( 18.32 )	7.95 ( 3.02 )	2.99 ( 1.51 )
SCIATIC NERVE PALSY	3	7.68 ( 2.42 - 24.38 )	7.68 ( 16.7 )	7.4 ( 2.81 )	2.89 ( 1.41 )
URINARY TRACT TOXICITY	3	22.39 ( 6.74 - 74.35 )	22.39 ( 54.49 )	20.01 ( 7.33 )	4.32 ( 2.78 )
OVARIAN ENDOMETRIOID CARCINOMA	3	15.35 ( 4.72 - 49.92 )	15.35 ( 37.07 )	14.22 ( 5.3 )	3.83 ( 2.31 )
UTERINE ATROPHY	3	9.43 ( 2.95 - 30.1 )	9.43 ( 21.47 )	9.01 ( 3.41 )	3.17 ( 1.68 )
RETROPERITONEAL CANCER	3	9.43 ( 2.95 - 30.1 )	9.43 ( 21.47 )	9.01 ( 3.41 )	3.17 ( 1.68 )
HEPATIC HYDROTHORAX	3	8.4 ( 2.64 - 26.72 )	8.4 ( 18.67 )	8.06 ( 3.06 )	3.01 ( 1.53 )
NEUROENDOCRINE TUMOUR OF THE LUNG METASTATIC	3	11.68 ( 3.63 - 37.56 )	11.68 ( 27.51 )	11.03 ( 4.15 )	3.46 ( 1.96 )
SARCOID-LIKE REACTION	3	6.18 ( 1.95 - 19.52 )	6.18 ( 12.58 )	6 ( 2.29 )	2.59 ( 1.11 )
NONINFECTIVE CONJUNCTIVITIS	3	7.46 ( 2.35 - 23.69 )	7.46 ( 16.12 )	7.2 ( 2.74 )	2.85 ( 1.37 )
MEIBOMIANITIS	3	7.79 ( 2.45 - 24.74 )	7.79 ( 17.01 )	7.5 ( 2.85 )	2.91 ( 1.43 )
GASTROINTESTINAL STOMA OUTPUT ABNORMAL	3	6.32 ( 2 - 19.99 )	6.32 ( 12.98 )	6.14 ( 2.34 )	2.62 ( 1.14 )
ALLERGIC COLITIS	3	14.14 ( 4.36 - 45.81 )	14.14 ( 33.95 )	13.18 ( 4.93 )	3.72 ( 2.21 )
PANCREATIC TOXICITY	3	6.25 ( 1.98 - 19.76 )	6.25 ( 12.78 )	6.07 ( 2.32 )	2.6 ( 1.13 )
TRACHEAL MASS	3	11.19 ( 3.49 - 35.94 )	11.19 ( 26.21 )	10.59 ( 3.99 )	3.41 ( 1.91 )
BLADDER WALL CALCIFICATION	3	23.36 ( 7.01 - 77.81 )	23.36 ( 56.8 )	20.78 ( 7.59 )	4.38 ( 2.83 )
BURKHOLDERIA PSEUDOMALLEI INFECTION	3	6.89 ( 2.17 - 21.82 )	6.89 ( 14.54 )	6.67 ( 2.54 )	2.74 ( 1.26 )
CAPILLARY NAIL REFILL TEST ABNORMAL	3	6.04 ( 1.91 - 19.08 )	6.04 ( 12.2 )	5.87 ( 2.24 )	2.55 ( 1.08 )
CSF PROTEIN ABNORMAL	3	16.28 ( 4.99 - 53.09 )	16.28 ( 39.45 )	15.01 ( 5.58 )	3.91 ( 2.39 )
GONADOTROPHIN DEFICIENCY	3	23.36 ( 7.01 - 77.81 )	23.36 ( 56.8 )	20.78 ( 7.59 )	4.38 ( 2.83 )
IRIS DISCOLOURATION	3	17.91 ( 5.47 - 58.69 )	17.91 ( 43.54 )	16.37 ( 6.07 )	4.03 ( 2.51 )
BRONCHOPULMONARY DISEASE	3	6.4 ( 2.02 - 20.24 )	6.4 ( 13.19 )	6.21 ( 2.37 )	2.63 ( 1.16 )
MALIGNANT NEOPLASM OLIGOPROGRESSION	3	8.27 ( 2.6 - 26.3 )	8.27 ( 18.32 )	7.95 ( 3.02 )	2.99 ( 1.51 )
CLINOMANIA	3	29.85 ( 8.79 - 101.34 )	29.85 ( 71.7 )	25.73 ( 9.25 )	4.69 ( 3.12 )
RETINITIS VIRAL	3	5.37 ( 1.7 - 16.94 )	5.37 ( 10.37 )	5.25 ( 2.01 )	2.39 ( 0.92 )
RAOULTELLA ORNITHINOLYTICA INFECTION	3	9.77 ( 3.06 - 31.23 )	9.77 ( 22.39 )	9.32 ( 3.52 )	3.22 ( 1.73 )
FIXED BOWEL LOOP	3	22.39 ( 6.74 - 74.35 )	22.39 ( 54.49 )	20.01 ( 7.33 )	4.32 ( 2.78 )
REFRACTORINESS TO PLATELET TRANSFUSION	3	5.97 ( 1.89 - 18.86 )	5.97 ( 12.01 )	5.81 ( 2.22 )	2.54 ( 1.07 )
ENOSTOSIS	3	12.79 ( 3.97 - 41.27 )	12.79 ( 30.44 )	12.01 ( 4.51 )	3.59 ( 2.08 )
LARYNGOSCOPY	3	31.61 ( 9.26 - 107.85 )	31.61 ( 75.58 )	27.02 ( 9.67 )	4.76 ( 3.18 )
OPHTHALMIC ARTERY OCCLUSION	3	19.9 ( 6.04 - 65.6 )	19.9 ( 48.47 )	18.01 ( 6.64 )	4.17 ( 2.64 )
BRONCHOSCOPY ABNORMAL	3	10.14 ( 3.17 - 32.44 )	10.14 ( 23.39 )	9.65 ( 3.65 )	3.27 ( 1.78 )
GASTROOESOPHAGEAL CANCER	3	6.18 ( 1.95 - 19.52 )	6.18 ( 12.58 )	6 ( 2.29 )	2.59 ( 1.11 )
TANDEM GAIT TEST ABNORMAL	3	9.11 ( 2.85 - 29.05 )	9.11 ( 20.6 )	8.71 ( 3.3 )	3.12 ( 1.64 )
LUNG ADENOCARCINOMA STAGE II	3	21.49 ( 6.49 - 71.19 )	21.49 ( 52.34 )	19.3 ( 7.08 )	4.27 ( 2.73 )

## Sheet: Supplementary Tables 6
Supplementary Tables 6:In male patients, the signal intensity analysis of preferred terminology for immune checkpoint inhibitors combined with platinum-based compounds.
PT	a	ROR(95%Cl)	PRR(x2)	EBGM(EBGM05)	IC(IC025)
MALIGNANT NEOPLASM PROGRESSION	1201	12.94 ( 12.21 - 13.71 )	12.61 ( 12490.09 )	12.27 ( 11.69 )	3.62 ( 3.53 )
FEBRILE NEUTROPENIA	710	11.79 ( 10.93 - 12.71 )	11.62 ( 6709.83 )	11.33 ( 10.64 )	3.5 ( 3.39 )
PYREXIA	698	2.37 ( 2.2 - 2.56 )	2.35 ( 542.62 )	2.34 ( 2.2 )	1.23 ( 1.12 )
ANAEMIA	670	4.27 ( 3.96 - 4.61 )	4.22 ( 1637.52 )	4.19 ( 3.93 )	2.07 ( 1.95 )
PNEUMONIA	642	2.34 ( 2.16 - 2.53 )	2.32 ( 482.93 )	2.31 ( 2.17 )	1.21 ( 1.1 )
NEUTROPENIA	592	5.64 ( 5.2 - 6.12 )	5.58 ( 2200.63 )	5.52 ( 5.15 )	2.46 ( 2.34 )
INTERSTITIAL LUNG DISEASE	549	11.67 ( 10.71 - 12.7 )	11.53 ( 5143.86 )	11.25 ( 10.47 )	3.49 ( 3.37 )
NEUTROPHIL COUNT DECREASED	544	16.32 ( 14.97 - 17.79 )	16.13 ( 7436.52 )	15.56 ( 14.48 )	3.96 ( 3.83 )
DECREASED APPETITE	489	2.63 ( 2.41 - 2.88 )	2.61 ( 485.72 )	2.6 ( 2.41 )	1.38 ( 1.25 )
ACUTE KIDNEY INJURY	470	3.27 ( 2.98 - 3.58 )	3.24 ( 725.61 )	3.23 ( 2.99 )	1.69 ( 1.56 )
THROMBOCYTOPENIA	463	4.55 ( 4.15 - 4.99 )	4.51 ( 1254.36 )	4.47 ( 4.14 )	2.16 ( 2.03 )
MYELOSUPPRESSION	451	27.75 ( 25.21 - 30.54 )	27.48 ( 10792.72 )	25.82 ( 23.84 )	4.69 ( 4.55 )
PLATELET COUNT DECREASED	414	4.26 ( 3.86 - 4.69 )	4.23 ( 1011.55 )	4.19 ( 3.87 )	2.07 ( 1.93 )
PANCYTOPENIA	363	6.89 ( 6.21 - 7.64 )	6.84 ( 1782.93 )	6.75 ( 6.18 )	2.75 ( 2.6 )
RENAL IMPAIRMENT	358	4.4 ( 3.96 - 4.88 )	4.37 ( 923.12 )	4.34 ( 3.97 )	2.12 ( 1.96 )
DISEASE PROGRESSION	323	3.18 ( 2.85 - 3.55 )	3.16 ( 474.95 )	3.15 ( 2.87 )	1.65 ( 1.49 )
WHITE BLOOD CELL COUNT DECREASED	316	3.95 ( 3.54 - 4.42 )	3.93 ( 685.94 )	3.91 ( 3.56 )	1.97 ( 1.8 )
PNEUMONITIS	315	14.27 ( 12.75 - 15.97 )	14.17 ( 3730.58 )	13.74 ( 12.5 )	3.78 ( 3.61 )
SEPSIS	301	2.82 ( 2.52 - 3.16 )	2.81 ( 349.46 )	2.8 ( 2.54 )	1.48 ( 1.32 )
COLITIS	270	9.68 ( 8.57 - 10.92 )	9.62 ( 2040.55 )	9.43 ( 8.52 )	3.24 ( 3.06 )
GENERAL PHYSICAL HEALTH DETERIORATION	265	2.82 ( 2.5 - 3.18 )	2.81 ( 306.74 )	2.79 ( 2.52 )	1.48 ( 1.3 )
HYPOTHYROIDISM	263	14.17 ( 12.53 - 16.03 )	14.1 ( 3095.73 )	13.66 ( 12.33 )	3.77 ( 3.59 )
NEUROPATHY PERIPHERAL	245	3.36 ( 2.97 - 3.82 )	3.35 ( 401.72 )	3.33 ( 3 )	1.74 ( 1.55 )
THERAPY PARTIAL RESPONDER	219	25.48 ( 22.23 - 29.22 )	25.36 ( 4829.57 )	23.95 ( 21.36 )	4.58 ( 4.38 )
IMMUNE-MEDIATED ENTEROCOLITIS	209	83.58 ( 72.02 - 97 )	83.19 ( 14125.57 )	69.4 ( 61.27 )	6.12 ( 5.9 )
HEPATIC FUNCTION ABNORMAL	204	5.49 ( 4.78 - 6.31 )	5.47 ( 736.66 )	5.41 ( 4.82 )	2.44 ( 2.23 )
ADRENAL INSUFFICIENCY	200	21.23 ( 18.41 - 24.47 )	21.14 ( 3650.42 )	20.15 ( 17.89 )	4.33 ( 4.12 )
PLEURAL EFFUSION	183	3.14 ( 2.71 - 3.63 )	3.13 ( 263.65 )	3.11 ( 2.76 )	1.64 ( 1.42 )
LEUKOPENIA	173	4.28 ( 3.68 - 4.97 )	4.27 ( 428.99 )	4.24 ( 3.74 )	2.08 ( 1.86 )
IMMUNE-MEDIATED HEPATIC DISORDER	173	128.01 ( 107.92 - 151.84 )	127.52 ( 16591.03 )	97.66 ( 84.66 )	6.61 ( 6.37 )
SEPTIC SHOCK	168	3.87 ( 3.32 - 4.5 )	3.86 ( 352.72 )	3.83 ( 3.37 )	1.94 ( 1.71 )
HYPONATRAEMIA	160	3.61 ( 3.09 - 4.22 )	3.6 ( 297.84 )	3.58 ( 3.14 )	1.84 ( 1.61 )
ALANINE AMINOTRANSFERASE INCREASED	157	2.77 ( 2.37 - 3.24 )	2.77 ( 176.15 )	2.75 ( 2.42 )	1.46 ( 1.23 )
STOMATITIS	149	4.07 ( 3.46 - 4.78 )	4.06 ( 340.18 )	4.03 ( 3.52 )	2.01 ( 1.77 )
HYPOKALAEMIA	144	4.35 ( 3.69 - 5.13 )	4.34 ( 366.97 )	4.31 ( 3.75 )	2.11 ( 1.87 )
MUCOSAL INFLAMMATION	141	6.79 ( 5.75 - 8.03 )	6.78 ( 683.25 )	6.68 ( 5.81 )	2.74 ( 2.5 )
TUBULOINTERSTITIAL NEPHRITIS	141	8.63 ( 7.3 - 10.2 )	8.61 ( 928.78 )	8.45 ( 7.35 )	3.08 ( 2.83 )
HYPERTHYROIDISM	138	14.16 ( 11.95 - 16.78 )	14.12 ( 1626.67 )	13.68 ( 11.87 )	3.77 ( 3.53 )
CYTOKINE RELEASE SYNDROME	132	8.58 ( 7.22 - 10.2 )	8.56 ( 863.93 )	8.41 ( 7.28 )	3.07 ( 2.82 )
IMMUNE-MEDIATED LUNG DISEASE	132	116.27 ( 95.83 - 141.06 )	115.93 ( 11742.13 )	90.73 ( 77.18 )	6.5 ( 6.23 )
MYOCARDITIS	124	11.02 ( 9.21 - 13.17 )	10.99 ( 1096.92 )	10.73 ( 9.24 )	3.42 ( 3.16 )
ASPARTATE AMINOTRANSFERASE INCREASED	123	2.51 ( 2.1 - 2.99 )	2.5 ( 110.46 )	2.49 ( 2.15 )	1.32 ( 1.06 )
LIVER DISORDER	123	3.36 ( 2.81 - 4.02 )	3.36 ( 201.9 )	3.34 ( 2.88 )	1.74 ( 1.48 )
PULMONARY TOXICITY	122	20.82 ( 17.35 - 24.98 )	20.77 ( 2185.69 )	19.82 ( 17.02 )	4.31 ( 4.04 )
HAEMOPTYSIS	118	3.82 ( 3.19 - 4.59 )	3.82 ( 243.22 )	3.79 ( 3.26 )	1.92 ( 1.66 )
NEOPLASM PROGRESSION	112	4.49 ( 3.73 - 5.41 )	4.48 ( 299.78 )	4.44 ( 3.8 )	2.15 ( 1.88 )
NON-SMALL CELL LUNG CANCER	111	25.01 ( 20.65 - 30.3 )	24.95 ( 2407.18 )	23.59 ( 20.09 )	4.56 ( 4.28 )
PNEUMONIA ASPIRATION	109	3.71 ( 3.07 - 4.48 )	3.7 ( 213.23 )	3.68 ( 3.14 )	1.88 ( 1.6 )
RASH MACULO-PAPULAR	106	5.33 ( 4.4 - 6.45 )	5.32 ( 366.85 )	5.26 ( 4.48 )	2.4 ( 2.11 )
DRUG-INDUCED LIVER INJURY	102	4.84 ( 3.98 - 5.89 )	4.83 ( 306.71 )	4.79 ( 4.07 )	2.26 ( 1.97 )
CHOLANGITIS	101	16.89 ( 13.84 - 20.61 )	16.85 ( 1447.09 )	16.23 ( 13.74 )	4.02 ( 3.73 )
LUNG DISORDER	100	2.54 ( 2.08 - 3.09 )	2.53 ( 92.19 )	2.52 ( 2.14 )	1.33 ( 1.05 )
HEPATITIS	100	4.85 ( 3.98 - 5.9 )	4.84 ( 301.07 )	4.79 ( 4.06 )	2.26 ( 1.97 )
NEUTROPENIC SEPSIS	100	15.28 ( 12.51 - 18.66 )	15.25 ( 1284.14 )	14.74 ( 12.47 )	3.88 ( 3.59 )
C-REACTIVE PROTEIN INCREASED	98	3.17 ( 2.6 - 3.87 )	3.17 ( 144.15 )	3.15 ( 2.67 )	1.65 ( 1.36 )
TOXIC EPIDERMAL NECROLYSIS	97	7.82 ( 6.39 - 9.56 )	7.8 ( 564.83 )	7.68 ( 6.49 )	2.94 ( 2.65 )
METASTASES TO CENTRAL NERVOUS SYSTEM	89	9.82 ( 7.96 - 12.12 )	9.8 ( 687.25 )	9.6 ( 8.05 )	3.26 ( 2.95 )
CYTOPENIA	89	10.44 ( 8.46 - 12.89 )	10.42 ( 739.54 )	10.19 ( 8.54 )	3.35 ( 3.04 )
DRUG ERUPTION	88	5.8 ( 4.7 - 7.16 )	5.79 ( 343.98 )	5.72 ( 4.8 )	2.52 ( 2.21 )
MYOSITIS	85	9.9 ( 7.98 - 12.28 )	9.88 ( 662.93 )	9.68 ( 8.08 )	3.27 ( 2.96 )
ADRENOCORTICOTROPIC HORMONE DEFICIENCY	84	103.08 ( 81.15 - 130.93 )	102.89 ( 6784.36 )	82.56 ( 67.58 )	6.37 ( 6.02 )
IMMUNE-MEDIATED HEPATITIS	83	54.22 ( 43.12 - 68.18 )	54.12 ( 3826.2 )	47.96 ( 39.6 )	5.58 ( 5.25 )
PNEUMONIA BACTERIAL	82	9.85 ( 7.91 - 12.27 )	9.84 ( 635.89 )	9.63 ( 8.02 )	3.27 ( 2.95 )
RADIATION PNEUMONITIS	82	34.04 ( 27.17 - 42.65 )	33.98 ( 2425.48 )	31.47 ( 26.06 )	4.98 ( 4.65 )
BONE MARROW FAILURE	79	4.23 ( 3.39 - 5.28 )	4.22 ( 192.47 )	4.19 ( 3.48 )	2.07 ( 1.74 )
CEREBRAL INFARCTION	76	3.01 ( 2.4 - 3.77 )	3.01 ( 101.21 )	2.99 ( 2.48 )	1.58 ( 1.25 )
PNEUMOTHORAX	76	4.61 ( 3.68 - 5.78 )	4.6 ( 212.11 )	4.56 ( 3.78 )	2.19 ( 1.86 )
HAEMOPHAGOCYTIC LYMPHOHISTIOCYTOSIS	75	12.69 ( 10.08 - 15.97 )	12.67 ( 782.04 )	12.32 ( 10.16 )	3.62 ( 3.29 )
STEVENS-JOHNSON SYNDROME	74	4 ( 3.18 - 5.04 )	4 ( 164.94 )	3.97 ( 3.28 )	1.99 ( 1.65 )
AGRANULOCYTOSIS	73	4.28 ( 3.4 - 5.39 )	4.28 ( 181.53 )	4.24 ( 3.5 )	2.09 ( 1.75 )
ERYTHEMA MULTIFORME	71	8.63 ( 6.82 - 10.92 )	8.62 ( 468.36 )	8.46 ( 6.95 )	3.08 ( 2.74 )
HYPOPITUITARISM	71	38.72 ( 30.36 - 49.4 )	38.66 ( 2381.92 )	35.44 ( 28.91 )	5.15 ( 4.79 )
LYMPHOCYTE COUNT DECREASED	70	5.34 ( 4.22 - 6.76 )	5.33 ( 243.16 )	5.27 ( 4.33 )	2.4 ( 2.05 )
HYPOMAGNESAEMIA	69	5.8 ( 4.57 - 7.35 )	5.79 ( 269.72 )	5.72 ( 4.69 )	2.52 ( 2.17 )
IMMUNE-MEDIATED MYOCARDITIS	69	59.18 ( 45.98 - 76.17 )	59.09 ( 3446.99 )	51.81 ( 41.95 )	5.7 ( 5.33 )
IMMUNE-MEDIATED DERMATITIS	69	134.55 ( 102.53 - 176.58 )	134.34 ( 6889.94 )	101.6 ( 80.93 )	6.67 ( 6.28 )
SKIN DISORDER	68	2.99 ( 2.35 - 3.8 )	2.99 ( 89.28 )	2.97 ( 2.43 )	1.57 ( 1.22 )
IMMUNE-MEDIATED HYPOTHYROIDISM	67	117.36 ( 89.46 - 153.96 )	117.18 ( 6011.41 )	91.49 ( 72.9 )	6.52 ( 6.13 )
ENTEROCOLITIS	65	13.29 ( 10.38 - 17.02 )	13.28 ( 714.9 )	12.89 ( 10.48 )	3.69 ( 3.33 )
PERIPHERAL SENSORY NEUROPATHY	64	14.38 ( 11.2 - 18.45 )	14.36 ( 768.66 )	13.91 ( 11.29 )	3.8 ( 3.43 )
PERICARDIAL EFFUSION	63	3.19 ( 2.49 - 4.09 )	3.19 ( 94.01 )	3.17 ( 2.58 )	1.67 ( 1.3 )
POLYNEUROPATHY	62	5.6 ( 4.36 - 7.19 )	5.59 ( 230.69 )	5.53 ( 4.48 )	2.47 ( 2.1 )
OESOPHAGITIS	62	6.69 ( 5.2 - 8.6 )	6.68 ( 294.85 )	6.59 ( 5.34 )	2.72 ( 2.35 )
ENCEPHALITIS	62	10.2 ( 7.93 - 13.13 )	10.19 ( 501.66 )	9.97 ( 8.07 )	3.32 ( 2.95 )
DISSEMINATED INTRAVASCULAR COAGULATION	59	3.94 ( 3.05 - 5.1 )	3.94 ( 128.29 )	3.91 ( 3.16 )	1.97 ( 1.59 )
HYPOPHYSITIS	58	30.15 ( 23.09 - 39.37 )	30.11 ( 1521.6 )	28.13 ( 22.51 )	4.81 ( 4.43 )
FEBRILE BONE MARROW APLASIA	58	15.3 ( 11.77 - 19.88 )	15.28 ( 746.36 )	14.77 ( 11.86 )	3.88 ( 3.5 )
IMMUNE THROMBOCYTOPENIA	58	18.48 ( 14.2 - 24.05 )	18.46 ( 916.8 )	17.71 ( 14.21 )	4.15 ( 3.76 )
TUMOUR PSEUDOPROGRESSION	58	63.92 ( 48.47 - 84.3 )	63.84 ( 3107.22 )	55.42 ( 43.97 )	5.79 ( 5.39 )
HEPATOCELLULAR INJURY	56	4.28 ( 3.29 - 5.56 )	4.27 ( 138.9 )	4.24 ( 3.4 )	2.08 ( 1.7 )
SKIN TOXICITY	55	13.43 ( 10.27 - 17.57 )	13.42 ( 612.22 )	13.03 ( 10.4 )	3.7 ( 3.31 )
HEPATIC CYTOLYSIS	55	7.04 ( 5.39 - 9.19 )	7.03 ( 279.68 )	6.93 ( 5.54 )	2.79 ( 2.4 )
ENTERITIS	54	9.72 ( 7.42 - 12.74 )	9.71 ( 412.37 )	9.51 ( 7.59 )	3.25 ( 2.86 )
EASTERN COOPERATIVE ONCOLOGY GROUP PERFORMANCE STATUS WORSENED	52	64.15 ( 47.89 - 85.92 )	64.07 ( 2794.78 )	55.6 ( 43.53 )	5.8 ( 5.37 )
CHOLESTASIS	51	2.81 ( 2.13 - 3.7 )	2.8 ( 58.86 )	2.79 ( 2.22 )	1.48 ( 1.08 )
ANAPHYLACTIC SHOCK	51	2.71 ( 2.06 - 3.57 )	2.71 ( 54.75 )	2.7 ( 2.14 )	1.43 ( 1.03 )
NEPHRITIS	50	16.99 ( 12.8 - 22.55 )	16.97 ( 721.93 )	16.34 ( 12.9 )	4.03 ( 3.62 )
AUTOIMMUNE HEPATITIS	50	12.33 ( 9.3 - 16.33 )	12.31 ( 504.76 )	11.99 ( 9.47 )	3.58 ( 3.17 )
CHOLANGITIS SCLEROSING	49	28.24 ( 21.14 - 37.72 )	28.21 ( 1203.75 )	26.47 ( 20.77 )	4.73 ( 4.3 )
HEPATOTOXICITY	48	3.04 ( 2.29 - 4.03 )	3.03 ( 64.98 )	3.02 ( 2.38 )	1.59 ( 1.18 )
MYASTHENIA GRAVIS	47	8.49 ( 6.36 - 11.33 )	8.48 ( 303.86 )	8.33 ( 6.54 )	3.06 ( 2.64 )
IMMUNE-MEDIATED RENAL DISORDER	47	163.2 ( 116.42 - 228.78 )	163.03 ( 5425.67 )	117.15 ( 88.31 )	6.87 ( 6.4 )
EMBOLISM	46	7.3 ( 5.45 - 9.77 )	7.29 ( 245.3 )	7.18 ( 5.62 )	2.84 ( 2.42 )
SECONDARY ADRENOCORTICAL INSUFFICIENCY	45	34.69 ( 25.59 - 47.03 )	34.65 ( 1356.86 )	32.05 ( 24.84 )	5 ( 4.56 )
HYPERTRANSAMINASAEMIA	45	8.88 ( 6.61 - 11.94 )	8.87 ( 307.85 )	8.71 ( 6.8 )	3.12 ( 2.69 )
IMMUNE-MEDIATED ADRENAL INSUFFICIENCY	45	152.4 ( 108.26 - 214.54 )	152.25 ( 4939.64 )	111.49 ( 83.75 )	6.8 ( 6.32 )
DERMATITIS	44	3.22 ( 2.4 - 4.34 )	3.22 ( 66.9 )	3.2 ( 2.5 )	1.68 ( 1.25 )
HAEMATOTOXICITY	44	7.61 ( 5.65 - 10.26 )	7.61 ( 247.89 )	7.49 ( 5.83 )	2.9 ( 2.47 )
HICCUPS	44	3.98 ( 2.96 - 5.36 )	3.98 ( 97.09 )	3.95 ( 3.08 )	1.98 ( 1.55 )
METASTASES TO LIVER	44	3.22 ( 2.39 - 4.33 )	3.22 ( 66.67 )	3.2 ( 2.5 )	1.68 ( 1.25 )
ORGANISING PNEUMONIA	43	9.6 ( 7.1 - 12.99 )	9.59 ( 323.54 )	9.4 ( 7.3 )	3.23 ( 2.79 )
THYROIDITIS	43	18.56 ( 13.67 - 25.2 )	18.55 ( 683.16 )	17.79 ( 13.78 )	4.15 ( 3.71 )
LICHENOID KERATOSIS	43	20.4 ( 15.01 - 27.71 )	20.38 ( 755.11 )	19.47 ( 15.06 )	4.28 ( 3.84 )
METASTASES TO BONE	42	3.34 ( 2.47 - 4.53 )	3.34 ( 68.31 )	3.32 ( 2.58 )	1.73 ( 1.29 )
PNEUMOCYSTIS JIROVECII PNEUMONIA	42	4.34 ( 3.2 - 5.88 )	4.33 ( 106.63 )	4.3 ( 3.33 )	2.1 ( 1.66 )
TUMOUR LYSIS SYNDROME	39	4.06 ( 2.96 - 5.57 )	4.06 ( 89.05 )	4.03 ( 3.09 )	2.01 ( 1.55 )
IMMUNE-MEDIATED MYOSITIS	39	16.41 ( 11.91 - 22.6 )	16.39 ( 542.21 )	15.81 ( 12.09 )	3.98 ( 3.52 )
ILEUS	38	3.3 ( 2.4 - 4.54 )	3.3 ( 60.38 )	3.28 ( 2.51 )	1.71 ( 1.25 )
CHOLECYSTITIS	34	3.91 ( 2.79 - 5.48 )	3.91 ( 72.83 )	3.88 ( 2.92 )	1.96 ( 1.47 )
NEPHROPATHY TOXIC	34	3.49 ( 2.49 - 4.9 )	3.49 ( 59.94 )	3.47 ( 2.62 )	1.8 ( 1.31 )
PEMPHIGOID	34	4.66 ( 3.32 - 6.53 )	4.65 ( 96.49 )	4.61 ( 3.48 )	2.21 ( 1.72 )
INAPPROPRIATE ANTIDIURETIC HORMONE SECRETION	34	4.16 ( 2.97 - 5.83 )	4.16 ( 80.72 )	4.13 ( 3.11 )	2.04 ( 1.55 )
RENAL TUBULAR NECROSIS	34	3.17 ( 2.26 - 4.44 )	3.17 ( 50.05 )	3.15 ( 2.38 )	1.66 ( 1.17 )
LARGE INTESTINE PERFORATION	33	5.01 ( 3.56 - 7.07 )	5.01 ( 104.65 )	4.96 ( 3.72 )	2.31 ( 1.81 )
IMMUNE-MEDIATED CHOLANGITIS	33	148.17 ( 99.54 - 220.56 )	148.06 ( 3547.65 )	109.23 ( 78.31 )	6.77 ( 6.21 )
IMMUNE-MEDIATED ADVERSE REACTION	30	29.02 ( 20.04 - 42.03 )	29 ( 757.82 )	27.16 ( 19.92 )	4.76 ( 4.23 )
ORAL CANDIDIASIS	30	3.59 ( 2.51 - 5.14 )	3.59 ( 55.54 )	3.57 ( 2.64 )	1.83 ( 1.31 )
DERMATOMYOSITIS	30	18.25 ( 12.66 - 26.31 )	18.24 ( 468.1 )	17.51 ( 12.89 )	4.13 ( 3.6 )
HYPOALBUMINAEMIA	29	3.97 ( 2.76 - 5.73 )	3.97 ( 63.91 )	3.94 ( 2.9 )	1.98 ( 1.45 )
ACUTE CORONARY SYNDROME	29	2.9 ( 2.02 - 4.18 )	2.9 ( 35.92 )	2.89 ( 2.13 )	1.53 ( 1 )
THYROID DISORDER	29	4.18 ( 2.9 - 6.03 )	4.18 ( 69.45 )	4.15 ( 3.05 )	2.05 ( 1.52 )
HYPERCALCAEMIA	29	3.08 ( 2.13 - 4.43 )	3.07 ( 40.31 )	3.06 ( 2.25 )	1.61 ( 1.08 )
CARDIAC TAMPONADE	28	5.53 ( 3.81 - 8.03 )	5.52 ( 102.4 )	5.46 ( 4 )	2.45 ( 1.91 )
METASTASES TO LYMPH NODES	28	5.16 ( 3.55 - 7.49 )	5.16 ( 92.69 )	5.11 ( 3.74 )	2.35 ( 1.81 )
DUODENAL ULCER	27	3.28 ( 2.24 - 4.79 )	3.28 ( 42.39 )	3.26 ( 2.37 )	1.7 ( 1.16 )
LUNG ADENOCARCINOMA	27	9.45 ( 6.45 - 13.84 )	9.44 ( 199.32 )	9.26 ( 6.73 )	3.21 ( 2.66 )
GUILLAIN-BARRE SYNDROME	26	5.17 ( 3.51 - 7.61 )	5.16 ( 86.24 )	5.11 ( 3.7 )	2.35 ( 1.8 )
ENCEPHALITIS AUTOIMMUNE	26	29.66 ( 19.92 - 44.17 )	29.65 ( 671.47 )	27.73 ( 19.87 )	4.79 ( 4.22 )
EYELID PTOSIS	25	4.73 ( 3.19 - 7.02 )	4.73 ( 72.69 )	4.69 ( 3.37 )	2.23 ( 1.66 )
ADRENAL DISORDER	25	18.24 ( 12.22 - 27.23 )	18.23 ( 389.96 )	17.5 ( 12.52 )	4.13 ( 3.55 )
METASTASES TO MENINGES	24	15.63 ( 10.4 - 23.5 )	15.63 ( 316.57 )	15.09 ( 10.73 )	3.92 ( 3.33 )
DERMATITIS BULLOUS	24	3.71 ( 2.48 - 5.55 )	3.71 ( 47.16 )	3.69 ( 2.64 )	1.88 ( 1.3 )
HAEMOGLOBIN ABNORMAL	24	4.91 ( 3.28 - 7.35 )	4.91 ( 73.84 )	4.86 ( 3.47 )	2.28 ( 1.7 )
CACHEXIA	23	4.05 ( 2.68 - 6.1 )	4.05 ( 52.25 )	4.02 ( 2.85 )	2.01 ( 1.41 )
ATRIOVENTRICULAR BLOCK COMPLETE	23	3.4 ( 2.25 - 5.12 )	3.4 ( 38.58 )	3.38 ( 2.4 )	1.76 ( 1.16 )
THROMBOPHLEBITIS MIGRANS	23	96.92 ( 61.54 - 152.65 )	96.87 ( 1767.53 )	78.65 ( 53.78 )	6.3 ( 5.65 )
AUTOIMMUNE HAEMOLYTIC ANAEMIA	23	8.22 ( 5.44 - 12.43 )	8.22 ( 143.01 )	8.08 ( 5.72 )	3.01 ( 2.42 )
IMMUNE-MEDIATED ENCEPHALITIS	23	78.5 ( 50.26 - 122.61 )	78.46 ( 1477.96 )	66.09 ( 45.51 )	6.05 ( 5.41 )
TROPONIN INCREASED	23	3.01 ( 2 - 4.54 )	3.01 ( 30.73 )	3 ( 2.13 )	1.58 ( 0.99 )
PERFORMANCE STATUS DECREASED	21	4.69 ( 3.05 - 7.21 )	4.69 ( 60.25 )	4.65 ( 3.24 )	2.22 ( 1.6 )
BLOOD THYROID STIMULATING HORMONE INCREASED	21	4.15 ( 2.7 - 6.38 )	4.15 ( 49.74 )	4.12 ( 2.88 )	2.04 ( 1.42 )
INFECTIOUS PLEURAL EFFUSION	20	11.39 ( 7.3 - 17.76 )	11.39 ( 184.41 )	11.11 ( 7.66 )	3.47 ( 2.83 )
AUTOIMMUNE COLITIS	20	27.81 ( 17.68 - 43.74 )	27.8 ( 484.05 )	26.11 ( 17.87 )	4.71 ( 4.06 )
HYPOTHALAMO-PITUITARY DISORDER	20	16.55 ( 10.58 - 25.88 )	16.54 ( 280.84 )	15.94 ( 10.97 )	4 ( 3.35 )
NECROSIS	20	3.86 ( 2.49 - 6 )	3.86 ( 42.02 )	3.83 ( 2.65 )	1.94 ( 1.31 )
CANCER PAIN	20	8 ( 5.14 - 12.46 )	8 ( 120.17 )	7.87 ( 5.43 )	2.98 ( 2.34 )
MENINGITIS	20	3.66 ( 2.35 - 5.68 )	3.65 ( 38.23 )	3.63 ( 2.51 )	1.86 ( 1.23 )
MENINGITIS ASEPTIC	20	6.19 ( 3.98 - 9.63 )	6.19 ( 85.72 )	6.11 ( 4.22 )	2.61 ( 1.98 )
NEUTROPHIL COUNT ABNORMAL	20	9.5 ( 6.1 - 14.81 )	9.5 ( 148.69 )	9.31 ( 6.42 )	3.22 ( 2.58 )
ADRENOCORTICAL INSUFFICIENCY ACUTE	19	14.34 ( 9.08 - 22.66 )	14.34 ( 227.83 )	13.89 ( 9.47 )	3.8 ( 3.14 )
LUNG OPACITY	19	9.83 ( 6.24 - 15.5 )	9.83 ( 147.16 )	9.62 ( 6.58 )	3.27 ( 2.61 )
OESOPHAGEAL STENOSIS	18	8.48 ( 5.32 - 13.53 )	8.48 ( 116.4 )	8.33 ( 5.64 )	3.06 ( 2.39 )
GASTROINTESTINAL TOXICITY	18	7.34 ( 4.6 - 11.69 )	7.33 ( 96.76 )	7.22 ( 4.89 )	2.85 ( 2.18 )
LIVER ABSCESS	18	5.21 ( 3.27 - 8.29 )	5.21 ( 60.42 )	5.15 ( 3.49 )	2.37 ( 1.7 )
PERIPHERAL SENSORIMOTOR NEUROPATHY	18	15.61 ( 9.75 - 25 )	15.61 ( 237.15 )	15.08 ( 10.17 )	3.91 ( 3.24 )
PLATELET COUNT ABNORMAL	18	4.03 ( 2.53 - 6.41 )	4.02 ( 40.53 )	4 ( 2.71 )	2 ( 1.33 )
SMALL CELL LUNG CANCER	18	14.38 ( 8.98 - 23 )	14.37 ( 216.4 )	13.92 ( 9.39 )	3.8 ( 3.13 )
IMMUNE-MEDIATED NEPHRITIS	18	58.07 ( 35.45 - 95.12 )	58.05 ( 884.72 )	51.01 ( 33.76 )	5.67 ( 4.97 )
HENOCH-SCHONLEIN PURPURA	18	7.58 ( 4.75 - 12.08 )	7.57 ( 100.86 )	7.46 ( 5.05 )	2.9 ( 2.23 )
SPINAL OSTEOARTHRITIS	18	3.09 ( 1.94 - 4.92 )	3.09 ( 25.27 )	3.08 ( 2.09 )	1.62 ( 0.96 )
APLASIA PURE RED CELL	18	4.82 ( 3.03 - 7.67 )	4.82 ( 53.79 )	4.77 ( 3.23 )	2.25 ( 1.59 )
DERMATITIS EXFOLIATIVE GENERALISED	18	5.54 ( 3.48 - 8.82 )	5.54 ( 66.1 )	5.48 ( 3.71 )	2.45 ( 1.79 )
IMMUNE-MEDIATED HYPERTHYROIDISM	18	161.58 ( 93.69 - 278.67 )	161.52 ( 2063.85 )	116.37 ( 73.76 )	6.86 ( 6.11 )
TUMOUR HAEMORRHAGE	17	5.3 ( 3.29 - 8.55 )	5.3 ( 58.56 )	5.25 ( 3.51 )	2.39 ( 1.71 )
MYASTHENIC SYNDROME	17	25.9 ( 15.87 - 42.29 )	25.89 ( 382.83 )	24.42 ( 16.21 )	4.61 ( 3.91 )
GASTROINTESTINAL PERFORATION	17	4.8 ( 2.98 - 7.75 )	4.8 ( 50.55 )	4.76 ( 3.19 )	2.25 ( 1.57 )
IMMUNE-MEDIATED ARTHRITIS	17	65 ( 38.97 - 108.4 )	64.97 ( 925.18 )	56.27 ( 36.68 )	5.81 ( 5.09 )
IMMUNE-MEDIATED THYROIDITIS	17	55.71 ( 33.57 - 92.45 )	55.69 ( 804.51 )	49.19 ( 32.2 )	5.62 ( 4.9 )
SYSTEMIC INFECTION	16	9.25 ( 5.64 - 15.19 )	9.25 ( 115.15 )	9.07 ( 5.99 )	3.18 ( 2.47 )
VASCULAR DEVICE INFECTION	16	5.1 ( 3.11 - 8.35 )	5.1 ( 52.04 )	5.05 ( 3.34 )	2.34 ( 1.63 )
WHITE BLOOD CELL COUNT ABNORMAL	16	3.71 ( 2.27 - 6.08 )	3.71 ( 31.43 )	3.69 ( 2.44 )	1.88 ( 1.18 )
BLOOD THYROID STIMULATING HORMONE DECREASED	16	7.63 ( 4.65 - 12.51 )	7.63 ( 90.45 )	7.51 ( 4.96 )	2.91 ( 2.2 )
PNEUMATOSIS INTESTINALIS	16	5.21 ( 3.18 - 8.53 )	5.21 ( 53.73 )	5.16 ( 3.41 )	2.37 ( 1.66 )
IMMUNE-MEDIATED PANCREATITIS	16	72.6 ( 42.67 - 123.52 )	72.57 ( 960.54 )	61.87 ( 39.66 )	5.95 ( 5.2 )
LYMPHADENOPATHY MEDIASTINAL	16	7.88 ( 4.81 - 12.93 )	7.88 ( 94.33 )	7.75 ( 5.12 )	2.95 ( 2.25 )
PULMONARY TUBERCULOSIS	16	3.51 ( 2.15 - 5.75 )	3.51 ( 28.52 )	3.49 ( 2.31 )	1.8 ( 1.1 )
PLEURISY	15	3.29 ( 1.98 - 5.47 )	3.29 ( 23.72 )	3.27 ( 2.14 )	1.71 ( 0.99 )
TUMOUR NECROSIS	15	12.64 ( 7.56 - 21.13 )	12.64 ( 155.95 )	12.29 ( 8 )	3.62 ( 2.89 )
EXFOLIATIVE RASH	15	6.65 ( 3.99 - 11.07 )	6.64 ( 70.77 )	6.55 ( 4.28 )	2.71 ( 1.98 )
PYELONEPHRITIS	15	3.5 ( 2.11 - 5.83 )	3.5 ( 26.62 )	3.48 ( 2.28 )	1.8 ( 1.08 )
LARGE INTESTINE INFECTION	15	20.71 ( 12.33 - 34.8 )	20.71 ( 267.9 )	19.77 ( 12.81 )	4.3 ( 3.57 )
LICHEN PLANUS	15	10.48 ( 6.28 - 17.5 )	10.48 ( 125.4 )	10.24 ( 6.67 )	3.36 ( 2.63 )
VENOOCCLUSIVE LIVER DISEASE	15	3.18 ( 1.91 - 5.28 )	3.18 ( 22.23 )	3.16 ( 2.07 )	1.66 ( 0.94 )
DUODENAL ULCER HAEMORRHAGE	14	3.5 ( 2.07 - 5.92 )	3.5 ( 24.77 )	3.48 ( 2.24 )	1.8 ( 1.05 )
PARANEOPLASTIC NEUROLOGICAL SYNDROME	14	170.02 ( 91.23 - 316.83 )	169.96 ( 1665.7 )	120.68 ( 71.69 )	6.92 ( 6.06 )
IMMUNE-MEDIATED HYPOPHYSITIS	14	53.03 ( 30.4 - 92.52 )	53.02 ( 633.17 )	47.1 ( 29.56 )	5.56 ( 4.77 )
MALIGNANT PLEURAL EFFUSION	13	9.13 ( 5.27 - 15.82 )	9.13 ( 92.03 )	8.95 ( 5.65 )	3.16 ( 2.38 )
AUTOIMMUNE THYROIDITIS	13	8.81 ( 5.09 - 15.27 )	8.81 ( 88.14 )	8.65 ( 5.46 )	3.11 ( 2.33 )
SARCOIDOSIS	13	4.16 ( 2.41 - 7.19 )	4.16 ( 30.89 )	4.13 ( 2.61 )	2.05 ( 1.27 )
LUNG ABSCESS	13	5.52 ( 3.19 - 9.54 )	5.51 ( 47.42 )	5.46 ( 3.45 )	2.45 ( 1.67 )
TUMOUR ASSOCIATED FEVER	13	29.01 ( 16.53 - 50.92 )	29.01 ( 328.44 )	27.17 ( 16.97 )	4.76 ( 3.97 )
BLOOD THYROID STIMULATING HORMONE ABNORMAL	13	21.91 ( 12.54 - 38.27 )	21.9 ( 246.26 )	20.85 ( 13.07 )	4.38 ( 3.59 )
SYSTEMIC INFLAMMATORY RESPONSE SYNDROME	13	3.55 ( 2.06 - 6.13 )	3.55 ( 23.6 )	3.53 ( 2.23 )	1.82 ( 1.04 )
LYMPHANGIOSIS CARCINOMATOSA	13	13.73 ( 7.9 - 23.86 )	13.72 ( 148.42 )	13.31 ( 8.38 )	3.73 ( 2.95 )
PHYSICAL DECONDITIONING	13	7.1 ( 4.1 - 12.29 )	7.1 ( 66.96 )	6.99 ( 4.42 )	2.81 ( 2.03 )
GLOMERULONEPHRITIS RAPIDLY PROGRESSIVE	13	13.8 ( 7.94 - 23.98 )	13.79 ( 149.28 )	13.38 ( 8.43 )	3.74 ( 2.96 )
PNEUMONIA PSEUDOMONAL	12	7.77 ( 4.39 - 13.75 )	7.76 ( 69.41 )	7.64 ( 4.74 )	2.93 ( 2.13 )
FEBRILE INFECTION	12	11.31 ( 6.37 - 20.07 )	11.31 ( 109.76 )	11.03 ( 6.83 )	3.46 ( 2.65 )
CORTISOL DECREASED	12	15.68 ( 8.81 - 27.91 )	15.67 ( 158.83 )	15.14 ( 9.34 )	3.92 ( 3.1 )
CEREBELLAR SYNDROME	12	5.6 ( 3.17 - 9.91 )	5.6 ( 44.77 )	5.54 ( 3.44 )	2.47 ( 1.66 )
RENAL TUBULAR DISORDER	12	3.55 ( 2.01 - 6.27 )	3.55 ( 21.8 )	3.53 ( 2.19 )	1.82 ( 1.02 )
AUTOIMMUNE HYPOTHYROIDISM	12	81.22 ( 43.74 - 150.84 )	81.2 ( 794.3 )	68.02 ( 40.52 )	6.09 ( 5.22 )
HEPATITIS FULMINANT	12	3.81 ( 2.16 - 6.73 )	3.81 ( 24.65 )	3.78 ( 2.35 )	1.92 ( 1.12 )
PULMONARY SEPSIS	12	7.21 ( 4.08 - 12.76 )	7.21 ( 63.08 )	7.1 ( 4.41 )	2.83 ( 2.02 )
ASPARTATE AMINOTRANSFERASE ABNORMAL	12	11.6 ( 6.54 - 20.59 )	11.6 ( 113.06 )	11.31 ( 7 )	3.5 ( 2.69 )
MAGNETIC RESONANCE IMAGING ABNORMAL	12	19.9 ( 11.15 - 35.51 )	19.89 ( 205.42 )	19.02 ( 11.72 )	4.25 ( 3.43 )
CHRONIC GASTRITIS	12	7.48 ( 4.23 - 13.25 )	7.48 ( 66.19 )	7.37 ( 4.57 )	2.88 ( 2.07 )
MYOCARDIAL INJURY	12	19.2 ( 10.76 - 34.26 )	19.2 ( 197.81 )	18.39 ( 11.33 )	4.2 ( 3.38 )
PORTAL VEIN THROMBOSIS	11	3.36 ( 1.86 - 6.09 )	3.36 ( 18.12 )	3.34 ( 2.04 )	1.74 ( 0.9 )
STRESS CARDIOMYOPATHY	11	5.5 ( 3.04 - 9.98 )	5.5 ( 40.01 )	5.44 ( 3.31 )	2.44 ( 1.61 )
EMPYEMA	11	4.43 ( 2.45 - 8.03 )	4.43 ( 28.9 )	4.39 ( 2.67 )	2.14 ( 1.3 )
CYTOKINE STORM	11	16.88 ( 9.24 - 30.85 )	16.88 ( 157.87 )	16.26 ( 9.81 )	4.02 ( 3.17 )
PRERENAL FAILURE	11	7.21 ( 3.97 - 13.08 )	7.21 ( 57.8 )	7.1 ( 4.31 )	2.83 ( 1.99 )
OESOPHAGEAL PERFORATION	11	13.16 ( 7.22 - 24 )	13.16 ( 119.79 )	12.78 ( 7.74 )	3.68 ( 2.83 )
METASTASES TO PLEURA	11	18.02 ( 9.85 - 32.96 )	18.02 ( 169.41 )	17.31 ( 10.44 )	4.11 ( 3.26 )
CARDIAC DYSFUNCTION	11	3.66 ( 2.02 - 6.62 )	3.66 ( 21.04 )	3.63 ( 2.21 )	1.86 ( 1.02 )
METASTASES TO SPINE	11	3.95 ( 2.18 - 7.15 )	3.95 ( 23.99 )	3.92 ( 2.39 )	1.97 ( 1.13 )
MYOCARDIAL NECROSIS MARKER INCREASED	11	8.14 ( 4.48 - 14.78 )	8.14 ( 67.53 )	8 ( 4.85 )	3 ( 2.16 )
BLOOD CREATINE PHOSPHOKINASE ABNORMAL	11	25.95 ( 14.11 - 47.73 )	25.95 ( 248.22 )	24.47 ( 14.7 )	4.61 ( 3.75 )
IMMUNE-MEDIATED CYSTITIS	11	206.43 ( 100.1 - 425.74 )	206.38 ( 1498.86 )	137.92 ( 75.27 )	7.11 ( 6.14 )
EOSINOPHIL COUNT DECREASED	11	5.64 ( 3.11 - 10.23 )	5.64 ( 41.43 )	5.58 ( 3.39 )	2.48 ( 1.64 )
INTESTINAL PSEUDO-OBSTRUCTION	11	11.83 ( 6.49 - 21.54 )	11.82 ( 105.96 )	11.52 ( 6.98 )	3.53 ( 2.68 )
IMMUNE-MEDIATED MYASTHENIA GRAVIS	11	52.2 ( 27.88 - 97.75 )	52.19 ( 490.3 )	46.44 ( 27.48 )	5.54 ( 4.66 )
DEMYELINATING POLYNEUROPATHY	10	8.29 ( 4.43 - 15.5 )	8.29 ( 62.83 )	8.15 ( 4.82 )	3.03 ( 2.15 )
SOFT TISSUE INFECTION	10	6.43 ( 3.44 - 12.01 )	6.43 ( 45.15 )	6.35 ( 3.76 )	2.67 ( 1.79 )
SMALL INTESTINAL PERFORATION	10	5.26 ( 2.82 - 9.81 )	5.26 ( 34.05 )	5.2 ( 3.09 )	2.38 ( 1.5 )
DIABETES INSIPIDUS	10	4.04 ( 2.16 - 7.52 )	4.03 ( 22.61 )	4.01 ( 2.38 )	2 ( 1.13 )
CYTOMEGALOVIRUS ENTEROCOLITIS	10	12.18 ( 6.49 - 22.84 )	12.18 ( 99.64 )	11.86 ( 7 )	3.57 ( 2.68 )
DIFFUSE ALVEOLAR DAMAGE	10	7.28 ( 3.9 - 13.61 )	7.28 ( 53.24 )	7.17 ( 4.25 )	2.84 ( 1.96 )
VENOUS THROMBOSIS LIMB	10	5.3 ( 2.84 - 9.89 )	5.3 ( 34.43 )	5.24 ( 3.11 )	2.39 ( 1.51 )
HYPERSENSITIVITY PNEUMONITIS	10	13.06 ( 6.96 - 24.52 )	13.06 ( 107.97 )	12.69 ( 7.49 )	3.67 ( 2.78 )
SUPERIOR VENA CAVA SYNDROME	10	17.42 ( 9.25 - 32.8 )	17.42 ( 148.48 )	16.75 ( 9.87 )	4.07 ( 3.18 )
OESOPHAGEAL HAEMORRHAGE	10	6.3 ( 3.38 - 11.77 )	6.3 ( 43.94 )	6.22 ( 3.69 )	2.64 ( 1.76 )
PERICARDITIS MALIGNANT	10	80.95 ( 41.1 - 159.46 )	80.93 ( 660.05 )	67.83 ( 38.47 )	6.08 ( 5.14 )
MONOPARESIS	10	5.95 ( 3.19 - 11.11 )	5.95 ( 40.57 )	5.88 ( 3.49 )	2.56 ( 1.68 )
POLYMYALGIA RHEUMATICA	10	5.07 ( 2.72 - 9.46 )	5.07 ( 32.29 )	5.02 ( 2.98 )	2.33 ( 1.45 )
TUMOUR PERFORATION	10	26.64 ( 14.05 - 50.49 )	26.63 ( 231.73 )	25.08 ( 14.68 )	4.65 ( 3.75 )
ACUTE PROMYELOCYTIC LEUKAEMIA	10	11.76 ( 6.27 - 22.05 )	11.76 ( 95.72 )	11.46 ( 6.77 )	3.52 ( 2.64 )
PERIPHERAL MOTOR NEUROPATHY	9	7.23 ( 3.74 - 13.97 )	7.23 ( 47.46 )	7.12 ( 4.1 )	2.83 ( 1.91 )
CARCINOEMBRYONIC ANTIGEN INCREASED	9	6.32 ( 3.27 - 12.21 )	6.32 ( 39.68 )	6.24 ( 3.6 )	2.64 ( 1.72 )
POLYMYOSITIS	9	5.82 ( 3.02 - 11.25 )	5.82 ( 35.45 )	5.76 ( 3.32 )	2.52 ( 1.61 )
EMBOLISM ARTERIAL	9	11.33 ( 5.84 - 21.97 )	11.33 ( 82.47 )	11.05 ( 6.35 )	3.47 ( 2.54 )
PROCALCITONIN INCREASED	9	8.08 ( 4.18 - 15.62 )	8.08 ( 54.73 )	7.94 ( 4.57 )	2.99 ( 2.07 )
METASTASES TO ADRENALS	9	8.48 ( 4.38 - 16.41 )	8.48 ( 58.2 )	8.33 ( 4.8 )	3.06 ( 2.14 )
PARANEOPLASTIC SYNDROME	9	12.6 ( 6.49 - 24.45 )	12.59 ( 93.21 )	12.25 ( 7.03 )	3.61 ( 2.69 )
NECROTISING MYOSITIS	9	11.09 ( 5.72 - 21.5 )	11.09 ( 80.46 )	10.83 ( 6.22 )	3.44 ( 2.51 )
ALANINE AMINOTRANSFERASE ABNORMAL	9	5.49 ( 2.84 - 10.59 )	5.49 ( 32.59 )	5.43 ( 3.13 )	2.44 ( 1.52 )
C-REACTIVE PROTEIN ABNORMAL	9	4.02 ( 2.09 - 7.75 )	4.02 ( 20.23 )	3.99 ( 2.3 )	2 ( 1.08 )
NEUTROPENIC COLITIS	9	4.93 ( 2.56 - 9.52 )	4.93 ( 27.89 )	4.89 ( 2.82 )	2.29 ( 1.37 )
INTERLEUKIN LEVEL INCREASED	9	21.6 ( 11.05 - 42.23 )	21.6 ( 168.01 )	20.57 ( 11.74 )	4.36 ( 3.43 )
SUPERIOR VENA CAVA OCCLUSION	9	86.41 ( 42.12 - 177.26 )	86.39 ( 628.17 )	71.61 ( 39.25 )	6.16 ( 5.17 )
METASTASES TO PERITONEUM	9	5.08 ( 2.63 - 9.8 )	5.08 ( 29.09 )	5.03 ( 2.9 )	2.33 ( 1.41 )
C-REACTIVE PROTEIN DECREASED	9	13.56 ( 6.98 - 26.34 )	13.56 ( 101.36 )	13.16 ( 7.55 )	3.72 ( 2.79 )
OESOPHAGITIS ULCERATIVE	9	12.22 ( 6.3 - 23.72 )	12.22 ( 90.05 )	11.9 ( 6.83 )	3.57 ( 2.65 )
HERPES SIMPLEX REACTIVATION	9	65.19 ( 32.27 - 131.68 )	65.17 ( 491.15 )	56.42 ( 31.33 )	5.82 ( 4.84 )
PULMONARY RADIATION INJURY	8	157.27 ( 69.66 - 355.09 )	157.25 ( 899.39 )	114.14 ( 57.74 )	6.83 ( 5.74 )
LYMPHOCYTIC HYPOPHYSITIS	8	27.3 ( 13.35 - 55.83 )	27.29 ( 190.05 )	25.66 ( 14.1 )	4.68 ( 3.69 )
DEVICE RELATED SEPSIS	8	4.31 ( 2.15 - 8.64 )	4.31 ( 20.09 )	4.27 ( 2.38 )	2.09 ( 1.13 )
SINUS NODE DYSFUNCTION	8	4.98 ( 2.48 - 10 )	4.98 ( 25.15 )	4.93 ( 2.75 )	2.3 ( 1.33 )
STAPHYLOCOCCUS TEST POSITIVE	8	3.68 ( 1.84 - 7.39 )	3.68 ( 15.49 )	3.66 ( 2.04 )	1.87 ( 0.9 )
ANTINUCLEAR ANTIBODY POSITIVE	8	5 ( 2.49 - 10.03 )	5 ( 25.26 )	4.95 ( 2.76 )	2.31 ( 1.34 )
TUMOUR PAIN	8	6.57 ( 3.27 - 13.2 )	6.56 ( 37.15 )	6.48 ( 3.61 )	2.7 ( 1.73 )
KERATITIS	8	4.03 ( 2.01 - 8.08 )	4.03 ( 18.03 )	4 ( 2.23 )	2 ( 1.03 )
ACQUIRED TRACHEO-OESOPHAGEAL FISTULA	8	73.39 ( 34.6 - 155.7 )	73.38 ( 484.95 )	62.46 ( 33.29 )	5.96 ( 4.93 )
TUMOUR HYPERPROGRESSION	8	37.53 ( 18.2 - 77.4 )	37.52 ( 260.71 )	34.48 ( 18.82 )	5.11 ( 4.1 )
DEVICE RELATED THROMBOSIS	8	10.35 ( 5.13 - 20.88 )	10.35 ( 65.93 )	10.12 ( 5.63 )	3.34 ( 2.36 )
BILIARY DILATATION	8	7.61 ( 3.78 - 15.31 )	7.61 ( 45.09 )	7.49 ( 4.17 )	2.9 ( 1.93 )
SJOGREN'S SYNDROME	8	6.67 ( 3.32 - 13.42 )	6.67 ( 37.95 )	6.58 ( 3.67 )	2.72 ( 1.75 )
SIALOADENITIS	8	9.17 ( 4.55 - 18.49 )	9.17 ( 56.99 )	8.99 ( 5 )	3.17 ( 2.2 )
CUTANEOUS LUPUS ERYTHEMATOSUS	8	9.6 ( 4.76 - 19.35 )	9.6 ( 60.23 )	9.4 ( 5.23 )	3.23 ( 2.26 )
AUTOIMMUNE MYOSITIS	7	19.53 ( 9.15 - 41.68 )	19.52 ( 117.46 )	18.69 ( 9.91 )	4.22 ( 3.18 )
AUTOIMMUNE PANCREATITIS	7	14.24 ( 6.7 - 30.24 )	14.23 ( 83.26 )	13.79 ( 7.34 )	3.79 ( 2.75 )
IGA NEPHROPATHY	7	3.88 ( 1.85 - 8.18 )	3.88 ( 14.85 )	3.86 ( 2.07 )	1.95 ( 0.92 )
ENTEROCOLITIS HAEMORRHAGIC	7	5.39 ( 2.56 - 11.36 )	5.39 ( 24.71 )	5.33 ( 2.86 )	2.42 ( 1.39 )
MALIGNANT ASCITES	7	10.03 ( 4.74 - 21.24 )	10.03 ( 55.58 )	9.82 ( 5.24 )	3.3 ( 2.26 )
BRONCHOSTENOSIS	7	14.31 ( 6.73 - 30.39 )	14.3 ( 83.72 )	13.86 ( 7.38 )	3.79 ( 2.75 )
NON-SMALL CELL LUNG CANCER METASTATIC	7	9.57 ( 4.52 - 20.25 )	9.57 ( 52.49 )	9.37 ( 5.01 )	3.23 ( 2.2 )
INFECTED NEOPLASM	7	38.53 ( 17.76 - 83.61 )	38.53 ( 234.02 )	35.32 ( 18.47 )	5.14 ( 4.07 )
GRANULOCYTE COUNT DECREASED	7	5.6 ( 2.66 - 11.81 )	5.6 ( 26.09 )	5.54 ( 2.97 )	2.47 ( 1.44 )
RHEUMATOID NODULE	7	6.41 ( 3.04 - 13.52 )	6.41 ( 31.45 )	6.32 ( 3.39 )	2.66 ( 1.63 )
WEIGHT ABNORMAL	7	4.56 ( 2.16 - 9.6 )	4.56 ( 19.23 )	4.52 ( 2.42 )	2.18 ( 1.15 )
GASTROENTERITIS ESCHERICHIA COLI	7	16.8 ( 7.89 - 35.77 )	16.8 ( 99.94 )	16.18 ( 8.6 )	4.02 ( 2.97 )
SUBCUTANEOUS EMPHYSEMA	7	6.28 ( 2.98 - 13.25 )	6.28 ( 30.62 )	6.2 ( 3.32 )	2.63 ( 1.6 )
IMMUNE-MEDIATED GASTRITIS	7	65.68 ( 29.58 - 145.82 )	65.67 ( 384.6 )	56.79 ( 29.14 )	5.83 ( 4.73 )
CENTRAL HYPOTHYROIDISM	7	55.57 ( 25.24 - 122.35 )	55.56 ( 330.58 )	49.09 ( 25.36 )	5.62 ( 4.53 )
DEVICE RELATED BACTERAEMIA	7	26.03 ( 12.13 - 55.88 )	26.03 ( 158.49 )	24.55 ( 12.95 )	4.62 ( 3.56 )
MILLER FISHER SYNDROME	7	31.07 ( 14.41 - 66.99 )	31.07 ( 189.45 )	28.96 ( 15.23 )	4.86 ( 3.8 )
MYELITIS TRANSVERSE	7	6.51 ( 3.08 - 13.73 )	6.51 ( 32.12 )	6.42 ( 3.44 )	2.68 ( 1.65 )
UNMASKING OF PREVIOUSLY UNIDENTIFIED DISEASE	7	7.81 ( 3.7 - 16.5 )	7.81 ( 40.79 )	7.68 ( 4.11 )	2.94 ( 1.91 )
INFECTIVE EXACERBATION OF CHRONIC OBSTRUCTIVE AIRWAYS DISEASE	7	9.86 ( 4.66 - 20.87 )	9.86 ( 54.44 )	9.65 ( 5.16 )	3.27 ( 2.24 )
DILATED CARDIOMYOPATHY	7	11.51 ( 5.43 - 24.4 )	11.51 ( 65.37 )	11.23 ( 5.99 )	3.49 ( 2.45 )
IMMUNE-MEDIATED ENCEPHALOPATHY	7	93.22 ( 41.05 - 211.71 )	93.21 ( 520.9 )	76.22 ( 38.37 )	6.25 ( 5.13 )
PERIPHERAL ARTERY THROMBOSIS	7	5.01 ( 2.38 - 10.55 )	5.01 ( 22.18 )	4.96 ( 2.66 )	2.31 ( 1.28 )
OESOPHAGOBRONCHIAL FISTULA	6	32.17 ( 14.02 - 73.83 )	32.16 ( 168.07 )	29.91 ( 14.93 )	4.9 ( 3.77 )
BILIARY TRACT INFECTION	6	9.11 ( 4.06 - 20.45 )	9.11 ( 42.36 )	8.93 ( 4.54 )	3.16 ( 2.05 )
PULMONARY ARTERY THROMBOSIS	6	8.15 ( 3.63 - 18.28 )	8.15 ( 36.89 )	8.01 ( 4.07 )	3 ( 1.9 )
AORTITIS	6	14.15 ( 6.27 - 31.94 )	14.15 ( 70.91 )	13.72 ( 6.94 )	3.78 ( 2.67 )
BLOOD CORTICOTROPHIN DECREASED	6	17.82 ( 7.87 - 40.35 )	17.82 ( 91.3 )	17.12 ( 8.64 )	4.1 ( 2.98 )
IIIRD NERVE PARALYSIS	6	7.86 ( 3.51 - 17.64 )	7.86 ( 35.27 )	7.73 ( 3.93 )	2.95 ( 1.85 )
RADIATION SKIN INJURY	6	6.47 ( 2.89 - 14.49 )	6.47 ( 27.3 )	6.38 ( 3.25 )	2.67 ( 1.57 )
METASTASES TO SKIN	6	10.63 ( 4.73 - 23.91 )	10.63 ( 51.03 )	10.39 ( 5.27 )	3.38 ( 2.27 )
BRONCHIAL FISTULA	6	21.17 ( 9.32 - 48.09 )	21.17 ( 109.67 )	20.18 ( 10.16 )	4.34 ( 3.21 )
ACINETOBACTER INFECTION	6	6.03 ( 2.69 - 13.49 )	6.03 ( 24.79 )	5.95 ( 3.03 )	2.57 ( 1.47 )
MEAN CELL HAEMOGLOBIN INCREASED	6	5.36 ( 2.4 - 12 )	5.36 ( 21.01 )	5.3 ( 2.7 )	2.41 ( 1.31 )
IMMUNE-MEDIATED CYTOPENIA	6	137.61 ( 54.62 - 346.68 )	137.59 ( 610.19 )	103.44 ( 47.74 )	6.69 ( 5.46 )
NON-SMALL CELL LUNG CANCER STAGE IV	6	16.19 ( 7.16 - 36.6 )	16.19 ( 82.27 )	15.61 ( 7.89 )	3.96 ( 2.85 )
PLEURAL THICKENING	6	13.46 ( 5.97 - 30.36 )	13.46 ( 67.02 )	13.07 ( 6.62 )	3.71 ( 2.6 )
AUTOIMMUNE DERMATITIS	6	85.41 ( 35.46 - 205.73 )	85.4 ( 414.68 )	70.93 ( 33.99 )	6.15 ( 4.96 )
SERRATIA INFECTION	6	8.28 ( 3.69 - 18.59 )	8.28 ( 37.67 )	8.14 ( 4.14 )	3.02 ( 1.92 )
ENTERITIS INFECTIOUS	6	4.32 ( 1.93 - 9.65 )	4.31 ( 15.12 )	4.28 ( 2.18 )	2.1 ( 1 )
MONOCYTE COUNT DECREASED	6	6.96 ( 3.1 - 15.59 )	6.96 ( 30.1 )	6.86 ( 3.49 )	2.78 ( 1.68 )
STASIS DERMATITIS	6	9.38 ( 4.18 - 21.07 )	9.38 ( 43.93 )	9.19 ( 4.67 )	3.2 ( 2.1 )
IMMUNE-MEDIATED OESOPHAGITIS	6	309.62 ( 107.42 - 892.39 )	309.58 ( 1054.56 )	177.33 ( 73.13 )	7.47 ( 6.15 )
HELICOBACTER TEST POSITIVE	6	12.26 ( 5.44 - 27.62 )	12.26 ( 60.26 )	11.94 ( 6.05 )	3.58 ( 2.47 )
RETROPERITONEAL LYMPHADENOPATHY	6	10.07 ( 4.48 - 22.63 )	10.07 ( 47.84 )	9.85 ( 5 )	3.3 ( 2.19 )
RADIATION OESOPHAGITIS	6	15.38 ( 6.81 - 34.76 )	15.38 ( 77.79 )	14.87 ( 7.52 )	3.89 ( 2.78 )
TUMOUR MARKER INCREASED	6	4.43 ( 1.98 - 9.91 )	4.43 ( 15.77 )	4.39 ( 2.24 )	2.14 ( 1.04 )
GLUCOCORTICOID DEFICIENCY	6	22.12 ( 9.73 - 50.28 )	22.11 ( 114.8 )	21.04 ( 10.58 )	4.39 ( 3.27 )
GASTRIC STENOSIS	6	39.32 ( 17.02 - 90.84 )	39.31 ( 204.54 )	35.98 ( 17.85 )	5.17 ( 4.03 )
FLAGELLATE DERMATITIS	6	85.41 ( 35.46 - 205.73 )	85.4 ( 414.68 )	70.93 ( 33.99 )	6.15 ( 4.96 )
AUTOIMMUNE LUNG DISEASE	6	61.92 ( 26.25 - 146.06 )	61.92 ( 312.69 )	53.97 ( 26.32 )	5.75 ( 4.59 )
BILIARY OBSTRUCTION	6	6.1 ( 2.72 - 13.66 )	6.1 ( 25.21 )	6.03 ( 3.07 )	2.59 ( 1.49 )
PROSTATIC CALCIFICATION	6	22.93 ( 10.08 - 52.18 )	22.93 ( 119.23 )	21.78 ( 10.95 )	4.44 ( 3.32 )
TROPONIN ABNORMAL	6	75.06 ( 31.45 - 179.14 )	75.05 ( 370.93 )	63.66 ( 30.74 )	5.99 ( 4.81 )
TUMOUR FISTULISATION	6	123.85 ( 49.73 - 308.41 )	123.83 ( 562.33 )	95.48 ( 44.5 )	6.58 ( 5.35 )
IDIOPATHIC INTRACRANIAL HYPERTENSION	6	10.28 ( 4.57 - 23.11 )	10.28 ( 49.02 )	10.05 ( 5.1 )	3.33 ( 2.22 )
DUODENAL PERFORATION	5	4.97 ( 2.06 - 12.01 )	4.97 ( 15.68 )	4.93 ( 2.36 )	2.3 ( 1.11 )
OESOPHAGEAL FISTULA	5	15.88 ( 6.5 - 38.79 )	15.88 ( 67.11 )	15.32 ( 7.26 )	3.94 ( 2.73 )
AUTOIMMUNE NEPHRITIS	5	24.57 ( 9.97 - 60.58 )	24.57 ( 106.7 )	23.25 ( 10.93 )	4.54 ( 3.32 )
ADDISON'S DISEASE	5	6.2 ( 2.56 - 14.99 )	6.2 ( 21.47 )	6.12 ( 2.92 )	2.61 ( 1.43 )
RADIATION ASSOCIATED PAIN	5	33.29 ( 13.38 - 82.81 )	33.29 ( 144.9 )	30.88 ( 14.41 )	4.95 ( 3.72 )
OPSOCLONUS MYOCLONUS	5	43 ( 17.12 - 108.02 )	43 ( 185.75 )	39.03 ( 18.06 )	5.29 ( 4.04 )
EPIDERMOLYSIS	5	11.47 ( 4.72 - 27.89 )	11.47 ( 46.47 )	11.18 ( 5.32 )	3.48 ( 2.29 )
PERIPHERAL EMBOLISM	5	4.54 ( 1.88 - 10.95 )	4.54 ( 13.63 )	4.5 ( 2.15 )	2.17 ( 0.98 )
MECHANICAL ILEUS	5	9.83 ( 4.05 - 23.86 )	9.83 ( 38.73 )	9.62 ( 4.58 )	3.27 ( 2.07 )
NEUROMYELITIS OPTICA SPECTRUM DISORDER	5	17.79 ( 7.27 - 43.56 )	17.79 ( 75.97 )	17.1 ( 8.08 )	4.1 ( 2.89 )
CEREBELLAR ATAXIA	5	5.29 ( 2.19 - 12.79 )	5.29 ( 17.18 )	5.24 ( 2.5 )	2.39 ( 1.2 )
SUBCLAVIAN ARTERY OCCLUSION	5	79.39 ( 30.48 - 206.75 )	79.38 ( 324.54 )	66.74 ( 29.96 )	6.06 ( 4.78 )
CHOLANGITIS ACUTE	5	6.16 ( 2.55 - 14.9 )	6.16 ( 21.3 )	6.08 ( 2.91 )	2.61 ( 1.42 )
SQUAMOUS CELL CARCINOMA OF LUNG	5	4.99 ( 2.06 - 12.04 )	4.99 ( 15.74 )	4.94 ( 2.36 )	2.3 ( 1.12 )
CYSTIC LUNG DISEASE	5	33.29 ( 13.38 - 82.81 )	33.29 ( 144.9 )	30.88 ( 14.41 )	4.95 ( 3.72 )
SUBACUTE CUTANEOUS LUPUS ERYTHEMATOSUS	5	5.86 ( 2.43 - 14.18 )	5.86 ( 19.89 )	5.8 ( 2.77 )	2.53 ( 1.35 )
STEROID DIABETES	5	4.23 ( 1.75 - 10.21 )	4.23 ( 12.2 )	4.2 ( 2.01 )	2.07 ( 0.88 )
PULMONARY FISTULA	5	45.87 ( 18.21 - 115.56 )	45.86 ( 197.48 )	41.38 ( 19.1 )	5.37 ( 4.13 )
PRIMARY HYPOTHYROIDISM	5	34.4 ( 13.81 - 85.67 )	34.4 ( 149.66 )	31.83 ( 14.83 )	4.99 ( 3.76 )
IMMUNE-MEDIATED NEUROPATHY	5	52.92 ( 20.86 - 134.28 )	52.92 ( 225.75 )	47.02 ( 21.57 )	5.56 ( 4.3 )
IMMUNE-MEDIATED ENDOCRINOPATHY	5	58.97 ( 23.1 - 150.53 )	58.97 ( 249.3 )	51.72 ( 23.61 )	5.69 ( 4.43 )
OROPHARYNGEAL OEDEMA	5	52.92 ( 20.86 - 134.28 )	52.92 ( 225.75 )	47.02 ( 21.57 )	5.56 ( 4.3 )
CATHETER SITE RASH	5	21.73 ( 8.84 - 53.41 )	21.72 ( 93.91 )	20.69 ( 9.75 )	4.37 ( 3.16 )
VASCULAR ACCESS COMPLICATION	5	13.85 ( 5.68 - 33.77 )	13.85 ( 57.68 )	13.43 ( 6.37 )	3.75 ( 2.55 )
RIGHT VENTRICULAR EJECTION FRACTION DECREASED	5	114.67 ( 42.57 - 308.87 )	114.66 ( 440.87 )	89.95 ( 39.26 )	6.49 ( 5.17 )
ENDOCRINE TOXICITY	5	172.01 ( 60.59 - 488.27 )	171.99 ( 599.97 )	121.7 ( 50.83 )	6.93 ( 5.57 )
TRACHEAL MASS	5	103.2 ( 38.73 - 274.99 )	103.19 ( 404.81 )	82.75 ( 36.45 )	6.37 ( 5.06 )
METASTASES TO THE MEDIASTINUM	5	14.74 ( 6.04 - 35.98 )	14.74 ( 61.84 )	14.27 ( 6.76 )	3.83 ( 2.63 )
TERTIARY ADRENAL INSUFFICIENCY	5	129 ( 47.26 - 352.16 )	128.99 ( 483.8 )	98.52 ( 42.52 )	6.62 ( 5.29 )
NON-SMALL CELL LUNG CANCER RECURRENT	5	25.8 ( 10.45 - 63.69 )	25.8 ( 112.17 )	24.34 ( 11.43 )	4.61 ( 3.39 )
ENOSTOSIS	5	158.77 ( 56.6 - 445.39 )	158.76 ( 566.09 )	114.94 ( 48.49 )	6.84 ( 5.49 )
HYPOPARATHYROIDISM	4	7.18 ( 2.67 - 19.29 )	7.18 ( 20.91 )	7.07 ( 3.09 )	2.82 ( 1.52 )
TRACHEAL FISTULA	4	23.26 ( 8.49 - 63.68 )	23.25 ( 80.65 )	22.07 ( 9.5 )	4.46 ( 3.13 )
MORPHOEA	4	18.15 ( 6.67 - 49.39 )	18.14 ( 62.07 )	17.42 ( 7.54 )	4.12 ( 2.8 )
HYPERMAGNESAEMIA	4	10.86 ( 4.03 - 29.32 )	10.86 ( 34.9 )	10.61 ( 4.62 )	3.41 ( 2.1 )
HYPOCHLORAEMIA	4	5.16 ( 1.92 - 13.83 )	5.16 ( 13.25 )	5.11 ( 2.24 )	2.35 ( 1.05 )
BRONCHOPLEURAL FISTULA	4	8.97 ( 3.33 - 24.17 )	8.97 ( 27.74 )	8.8 ( 3.84 )	3.14 ( 1.83 )
TUMOUR CAVITATION	4	103.2 ( 34.5 - 308.71 )	103.19 ( 323.85 )	82.75 ( 33.08 )	6.37 ( 4.93 )
XEROPHTHALMIA	4	9.66 ( 3.58 - 26.02 )	9.66 ( 30.33 )	9.46 ( 4.13 )	3.24 ( 1.93 )
RADIATION MUCOSITIS	4	17.75 ( 6.53 - 48.31 )	17.75 ( 60.63 )	17.06 ( 7.38 )	4.09 ( 2.77 )
PARALYSIS RECURRENT LARYNGEAL NERVE	4	28.97 ( 10.51 - 79.84 )	28.97 ( 100.92 )	27.13 ( 11.62 )	4.76 ( 3.42 )
ERYTHROPENIA	4	15.01 ( 5.53 - 40.71 )	15.01 ( 50.47 )	14.52 ( 6.3 )	3.86 ( 2.54 )
URETERIC DILATATION	4	13.32 ( 4.92 - 36.04 )	13.32 ( 44.14 )	12.93 ( 5.62 )	3.69 ( 2.38 )
GAMMA-GLUTAMYLTRANSFERASE ABNORMAL	4	7.75 ( 2.88 - 20.85 )	7.75 ( 23.09 )	7.63 ( 3.33 )	2.93 ( 1.63 )
INTESTINAL METASTASIS	4	13.76 ( 5.08 - 37.26 )	13.76 ( 45.8 )	13.35 ( 5.8 )	3.74 ( 2.42 )
SPONDYLOLISTHESIS	4	5.4 ( 2.01 - 14.47 )	5.4 ( 14.14 )	5.34 ( 2.34 )	2.42 ( 1.12 )
AUTOIMMUNE CHOLANGITIS	4	150.11 ( 47.8 - 471.45 )	150.1 ( 434.44 )	110.34 ( 42.35 )	6.79 ( 5.31 )
POSTURAL TREMOR	4	16.68 ( 6.14 - 45.32 )	16.68 ( 56.66 )	16.07 ( 6.96 )	4.01 ( 2.69 )
GASTROINTESTINAL ANASTOMOTIC LEAK	4	9.38 ( 3.48 - 25.28 )	9.38 ( 29.29 )	9.19 ( 4.01 )	3.2 ( 1.89 )
THYROXINE FREE DECREASED	4	9.38 ( 3.48 - 25.28 )	9.38 ( 29.29 )	9.19 ( 4.01 )	3.2 ( 1.89 )
LUNG ADENOCARCINOMA STAGE IV	4	12.8 ( 4.73 - 34.62 )	12.8 ( 42.2 )	12.44 ( 5.41 )	3.64 ( 2.32 )
MYASTHENIA GRAVIS CRISIS	4	4.93 ( 1.84 - 13.21 )	4.93 ( 12.38 )	4.88 ( 2.14 )	2.29 ( 0.99 )
IMMUNE-MEDIATED NEUROLOGICAL DISORDER	4	103.2 ( 34.5 - 308.71 )	103.19 ( 323.85 )	82.75 ( 33.08 )	6.37 ( 4.93 )
ABSCESS NECK	4	6.23 ( 2.32 - 16.73 )	6.23 ( 17.3 )	6.15 ( 2.69 )	2.62 ( 1.32 )
OROPHARYNGEAL SQUAMOUS CELL CARCINOMA	4	19.2 ( 7.05 - 52.33 )	19.2 ( 65.94 )	18.39 ( 7.95 )	4.2 ( 2.88 )
PACHYMENINGITIS	4	13.88 ( 5.12 - 37.58 )	13.87 ( 46.23 )	13.46 ( 5.85 )	3.75 ( 2.43 )
SUBCLAVIAN VEIN THROMBOSIS	4	5.34 ( 1.99 - 14.33 )	5.34 ( 13.94 )	5.29 ( 2.32 )	2.4 ( 1.1 )
PRIMARY ADRENAL INSUFFICIENCY	4	16.35 ( 6.02 - 44.41 )	16.35 ( 55.44 )	15.76 ( 6.83 )	3.98 ( 2.66 )
FISTULA OF SMALL INTESTINE	4	11.39 ( 4.22 - 30.75 )	11.39 ( 36.88 )	11.11 ( 4.84 )	3.47 ( 2.16 )
METASTASES TO PANCREAS	4	8.78 ( 3.26 - 23.65 )	8.78 ( 27.01 )	8.62 ( 3.76 )	3.11 ( 1.8 )
NECROTISING OESOPHAGITIS	4	6.74 ( 2.51 - 18.1 )	6.74 ( 19.24 )	6.65 ( 2.91 )	2.73 ( 1.43 )
RADIATION NECROSIS	4	11.47 ( 4.25 - 30.97 )	11.47 ( 37.18 )	11.18 ( 4.87 )	3.48 ( 2.17 )
HAND DERMATITIS	4	11.55 ( 4.27 - 31.19 )	11.55 ( 37.48 )	11.26 ( 4.9 )	3.49 ( 2.18 )
IDIOPATHIC INTERSTITIAL PNEUMONIA	4	11.79 ( 4.37 - 31.87 )	11.79 ( 38.42 )	11.49 ( 5 )	3.52 ( 2.21 )
PARANEOPLASTIC DERMATOMYOSITIS	4	44.63 ( 15.91 - 125.21 )	44.62 ( 153.94 )	40.37 ( 17.03 )	5.34 ( 3.97 )
PALMOPLANTAR KERATODERMA	4	6 ( 2.24 - 16.11 )	6 ( 16.44 )	5.93 ( 2.6 )	2.57 ( 1.27 )
GLIOSIS	4	10.13 ( 3.76 - 27.32 )	10.13 ( 32.12 )	9.91 ( 4.32 )	3.31 ( 2 )
FACIAL ASYMMETRY	4	9.83 ( 3.65 - 26.49 )	9.83 ( 30.98 )	9.62 ( 4.2 )	3.27 ( 1.96 )
CORTISOL INCREASED	4	16.03 ( 5.9 - 43.53 )	16.03 ( 54.26 )	15.47 ( 6.71 )	3.95 ( 2.63 )
PLEUROCUTANEOUS FISTULA	4	150.11 ( 47.8 - 471.45 )	150.1 ( 434.44 )	110.34 ( 42.35 )	6.79 ( 5.31 )
ALLERGIC COLITIS	4	117.94 ( 38.82 - 358.33 )	117.93 ( 360.71 )	91.95 ( 36.28 )	6.52 ( 5.07 )
PANCREATIC TOXICITY	4	51.6 ( 18.25 - 145.91 )	51.6 ( 176.41 )	45.97 ( 19.27 )	5.52 ( 4.15 )
PULMONARY SEPTAL THICKENING	4	71.79 ( 24.83 - 207.6 )	71.79 ( 237.84 )	61.3 ( 25.21 )	5.94 ( 4.54 )
INFUSION RELATED HYPERSENSITIVITY REACTION	4	12.51 ( 4.63 - 33.83 )	12.51 ( 41.11 )	12.17 ( 5.29 )	3.61 ( 2.29 )
HYPERMETABOLISM	4	9.38 ( 3.48 - 25.28 )	9.38 ( 29.29 )	9.19 ( 4.01 )	3.2 ( 1.89 )
CANDIDA PNEUMONIA	4	11.01 ( 4.08 - 29.71 )	11.01 ( 35.45 )	10.75 ( 4.68 )	3.43 ( 2.11 )
PHARYNGEAL NECROSIS	4	66.05 ( 22.99 - 189.79 )	66.04 ( 220.89 )	57.07 ( 23.6 )	5.83 ( 4.44 )
OVERLAP SYNDROME	4	18.15 ( 6.67 - 49.39 )	18.14 ( 62.07 )	17.42 ( 7.54 )	4.12 ( 2.8 )
HEPATITIS A	4	5.28 ( 1.97 - 14.14 )	5.27 ( 13.68 )	5.22 ( 2.29 )	2.38 ( 1.08 )
GONADOTROPHIN DEFICIENCY	4	150.11 ( 47.8 - 471.45 )	150.1 ( 434.44 )	110.34 ( 42.35 )	6.79 ( 5.31 )
CSF PROTEIN ABNORMAL	4	97.13 ( 32.68 - 288.68 )	97.12 ( 308.05 )	78.81 ( 31.68 )	6.3 ( 4.87 )
EVANS SYNDROME	4	9.38 ( 3.48 - 25.28 )	9.38 ( 29.29 )	9.19 ( 4.01 )	3.2 ( 1.89 )
IMMUNOTOXICITY	4	275.2 ( 77.66 - 975.27 )	275.18 ( 655.64 )	165.51 ( 57.42 )	7.37 ( 5.81 )
CYTOKINE INCREASED	4	32.38 ( 11.7 - 89.59 )	32.37 ( 112.77 )	30.09 ( 12.84 )	4.91 ( 3.56 )
OCULAR MYASTHENIA	4	10.79 ( 4 - 29.12 )	10.79 ( 34.63 )	10.54 ( 4.59 )	3.4 ( 2.09 )
PLEURAL INFECTION	3	13.17 ( 4.17 - 41.59 )	13.17 ( 32.7 )	12.8 ( 4.89 )	3.68 ( 2.21 )
NEPHRITIS ALLERGIC	3	6.48 ( 2.07 - 20.28 )	6.48 ( 13.7 )	6.4 ( 2.46 )	2.68 ( 1.22 )
PARANEOPLASTIC PEMPHIGUS	3	22.93 ( 7.17 - 73.35 )	22.93 ( 59.61 )	21.78 ( 8.23 )	4.44 ( 2.95 )
CENTRAL NERVOUS SYSTEM VASCULITIS	3	7.42 ( 2.37 - 23.23 )	7.41 ( 16.36 )	7.3 ( 2.81 )	2.87 ( 1.41 )
BONE ABSCESS	3	8.54 ( 2.72 - 26.79 )	8.54 ( 19.57 )	8.39 ( 3.22 )	3.07 ( 1.61 )
ANTI-CYCLIC CITRULLINATED PEPTIDE ANTIBODY POSITIVE	3	8.85 ( 2.82 - 27.76 )	8.85 ( 20.44 )	8.68 ( 3.33 )	3.12 ( 1.66 )
BRONCHIAL HAEMORRHAGE	3	9.24 ( 2.94 - 29.02 )	9.24 ( 21.57 )	9.06 ( 3.48 )	3.18 ( 1.72 )
CEREBRAL ARTERY THROMBOSIS	3	7 ( 2.23 - 21.9 )	7 ( 15.16 )	6.9 ( 2.65 )	2.79 ( 1.33 )
SUBENDOCARDIAL ISCHAEMIA	3	34.4 ( 10.59 - 111.71 )	34.4 ( 89.8 )	31.83 ( 11.88 )	4.99 ( 3.48 )
TRACHEAL STENOSIS	3	6.88 ( 2.2 - 21.53 )	6.88 ( 14.83 )	6.78 ( 2.61 )	2.76 ( 1.3 )
PULMONARY NECROSIS	3	7.46 ( 2.38 - 23.37 )	7.46 ( 16.48 )	7.34 ( 2.83 )	2.88 ( 1.42 )
LYMPH NODE ABSCESS	3	35.38 ( 10.88 - 115.05 )	35.38 ( 92.31 )	32.67 ( 12.18 )	5.03 ( 3.51 )
GALLBLADDER RUPTURE	3	7.94 ( 2.53 - 24.88 )	7.94 ( 17.85 )	7.81 ( 3 )	2.96 ( 1.5 )
ENTEROCOLITIS BACTERIAL	3	10.23 ( 3.25 - 32.18 )	10.23 ( 24.39 )	10.01 ( 3.84 )	3.32 ( 1.86 )
MEAN CELL VOLUME ABNORMAL	3	8.42 ( 2.69 - 26.42 )	8.42 ( 19.24 )	8.28 ( 3.18 )	3.05 ( 1.59 )
HEPATOBILIARY DISEASE	3	6.66 ( 2.13 - 20.83 )	6.66 ( 14.19 )	6.57 ( 2.53 )	2.72 ( 1.26 )
ADRENAL GLAND CANCER METASTATIC	3	42.7 ( 13.01 - 140.19 )	42.7 ( 110.72 )	38.79 ( 14.35 )	5.28 ( 3.75 )
DIABETIC KETOACIDOTIC HYPERGLYCAEMIC COMA	3	14.07 ( 4.45 - 44.48 )	14.07 ( 35.23 )	13.64 ( 5.21 )	3.77 ( 2.3 )
OSTEORADIONECROSIS	3	16.08 ( 5.07 - 50.97 )	16.08 ( 40.84 )	15.52 ( 5.91 )	3.96 ( 2.48 )
VOGT-KOYANAGI-HARADA DISEASE	3	22.11 ( 6.92 - 70.65 )	22.11 ( 57.4 )	21.04 ( 7.96 )	4.39 ( 2.9 )
SMALL CELL LUNG CANCER EXTENSIVE STAGE	3	36.42 ( 11.19 - 118.6 )	36.42 ( 94.97 )	33.55 ( 12.49 )	5.07 ( 3.55 )
THYROIDITIS SUBACUTE	3	18.21 ( 5.73 - 57.88 )	18.21 ( 46.73 )	17.48 ( 6.64 )	4.13 ( 2.65 )
GASTROENTERITIS PSEUDOMONAS	3	103.2 ( 29.12 - 365.72 )	103.19 ( 242.88 )	82.75 ( 28.71 )	6.37 ( 4.76 )
SPLENIC VEIN THROMBOSIS	3	5.9 ( 1.89 - 18.43 )	5.9 ( 12.03 )	5.83 ( 2.25 )	2.54 ( 1.09 )
GLOBULINS INCREASED	3	9.6 ( 3.06 - 30.16 )	9.6 ( 22.59 )	9.4 ( 3.61 )	3.23 ( 1.77 )
LUNG SQUAMOUS CELL CARCINOMA METASTATIC	3	35.38 ( 10.88 - 115.05 )	35.38 ( 92.31 )	32.67 ( 12.18 )	5.03 ( 3.51 )
NECROTIC LYMPHADENOPATHY	3	36.42 ( 11.19 - 118.6 )	36.42 ( 94.97 )	33.55 ( 12.49 )	5.07 ( 3.55 )
DIVERTICULITIS INTESTINAL PERFORATED	3	12.51 ( 3.97 - 39.45 )	12.51 ( 30.83 )	12.17 ( 4.65 )	3.61 ( 2.13 )
PHRENIC NERVE PARALYSIS	3	12.26 ( 3.89 - 38.66 )	12.26 ( 30.13 )	11.94 ( 4.57 )	3.58 ( 2.11 )
BRACHIOCEPHALIC VEIN THROMBOSIS	3	28.15 ( 8.74 - 90.65 )	28.14 ( 73.52 )	26.41 ( 9.93 )	4.72 ( 3.22 )
IMMUNE-MEDIATED UVEITIS	3	19.35 ( 6.08 - 61.59 )	19.35 ( 49.86 )	18.53 ( 7.03 )	4.21 ( 2.73 )
LACTOBACILLUS INFECTION	3	16.51 ( 5.21 - 52.36 )	16.51 ( 42.03 )	15.91 ( 6.06 )	3.99 ( 2.51 )
SYSTEMIC SCLERODERMA	3	9.17 ( 2.92 - 28.8 )	9.17 ( 21.37 )	8.99 ( 3.45 )	3.17 ( 1.71 )
CANDIDA TEST POSITIVE	3	8.26 ( 2.63 - 25.89 )	8.26 ( 18.75 )	8.11 ( 3.12 )	3.02 ( 1.56 )
MALIGNANT NEOPLASM OF PLEURA	3	25.8 ( 8.04 - 82.83 )	25.8 ( 67.3 )	24.34 ( 9.17 )	4.61 ( 3.11 )
MUCOCUTANEOUS LEISHMANIASIS	3	30.2 ( 9.35 - 97.54 )	30.2 ( 78.93 )	28.21 ( 10.58 )	4.82 ( 3.31 )
MYCOBACTERIUM ABSCESSUS INFECTION	3	5.27 ( 1.69 - 16.46 )	5.27 ( 10.25 )	5.22 ( 2.01 )	2.38 ( 0.93 )
CORONAVIRUS PNEUMONIA	3	24.28 ( 7.58 - 77.8 )	24.28 ( 63.24 )	22.99 ( 8.68 )	4.52 ( 3.03 )
CEREBRAL MICROEMBOLISM	3	176.91 ( 45.75 - 684.18 )	176.9 ( 367.3 )	124.13 ( 40.03 )	6.96 ( 5.27 )
PNEUMOBILIA	3	19.97 ( 6.27 - 63.63 )	19.97 ( 51.57 )	19.1 ( 7.24 )	4.26 ( 2.77 )
BLOOD CORTICOTROPHIN INCREASED	3	12.14 ( 3.85 - 38.27 )	12.14 ( 29.79 )	11.82 ( 4.52 )	3.56 ( 2.09 )
POLYCHONDRITIS	3	10.41 ( 3.31 - 32.73 )	10.41 ( 24.88 )	10.17 ( 3.9 )	3.35 ( 1.88 )
IMMOBILISATION SYNDROME	3	16.51 ( 5.21 - 52.36 )	16.51 ( 42.03 )	15.91 ( 6.06 )	3.99 ( 2.51 )
OESOPHAGEAL CARCINOMA RECURRENT	3	34.4 ( 10.59 - 111.71 )	34.4 ( 89.8 )	31.83 ( 11.88 )	4.99 ( 3.48 )
SMALL INTESTINE ADENOCARCINOMA	3	14.92 ( 4.72 - 47.21 )	14.92 ( 37.6 )	14.43 ( 5.51 )	3.85 ( 2.38 )
PERICARDIAL EFFUSION MALIGNANT	3	20.3 ( 6.37 - 64.7 )	20.3 ( 52.47 )	19.4 ( 7.35 )	4.28 ( 2.79 )
ADRENAL ADENOMA	3	7.69 ( 2.45 - 24.1 )	7.69 ( 17.14 )	7.57 ( 2.91 )	2.92 ( 1.46 )
ANASTOMOTIC STENOSIS	3	8.6 ( 2.74 - 26.98 )	8.6 ( 19.74 )	8.44 ( 3.24 )	3.08 ( 1.62 )
SECONDARY CEREBELLAR DEGENERATION	3	206.4 ( 51.62 - 825.32 )	206.38 ( 408.78 )	137.92 ( 43.25 )	7.11 ( 5.4 )
GRAVES' DISEASE	3	11.57 ( 3.67 - 36.46 )	11.57 ( 28.19 )	11.28 ( 4.32 )	3.5 ( 2.03 )
MALIGNANT NEOPLASM OLIGOPROGRESSION	3	61.92 ( 18.4 - 208.38 )	61.92 ( 156.34 )	53.97 ( 19.55 )	5.75 ( 4.2 )
BLOOD FOLATE DECREASED	3	5.73 ( 1.83 - 17.92 )	5.73 ( 11.56 )	5.67 ( 2.18 )	2.5 ( 1.05 )
AORTIC VALVE CALCIFICATION	3	6.04 ( 1.93 - 18.89 )	6.04 ( 12.44 )	5.97 ( 2.3 )	2.58 ( 1.12 )
EOSINOPHIL PERCENTAGE DECREASED	3	17.95 ( 5.65 - 57.02 )	17.95 ( 46.01 )	17.24 ( 6.55 )	4.11 ( 2.63 )
PROCALCITONIN DECREASED	3	32.59 ( 10.06 - 105.58 )	32.59 ( 85.13 )	30.28 ( 11.32 )	4.92 ( 3.41 )
BLOOD CREATINE DECREASED	3	9.99 ( 3.18 - 31.39 )	9.99 ( 23.69 )	9.77 ( 3.75 )	3.29 ( 1.82 )
IMMUNE-MEDIATED PERICARDITIS	3	112.58 ( 31.41 - 403.56 )	112.57 ( 260.66 )	88.66 ( 30.47 )	6.47 ( 4.85 )
IMMUNE-MEDIATED PANCYTOPENIA	3	123.84 ( 34.08 - 450 )	123.83 ( 281.17 )	95.48 ( 32.44 )	6.58 ( 4.94 )
ANTI-THYROID ANTIBODY POSITIVE	3	12.77 ( 4.05 - 40.28 )	12.77 ( 31.56 )	12.41 ( 4.75 )	3.63 ( 2.16 )
LIVER SCAN ABNORMAL	3	25.27 ( 7.88 - 81.09 )	25.27 ( 65.9 )	23.87 ( 9 )	4.58 ( 3.08 )
CARBUNCLE	3	13.17 ( 4.17 - 41.59 )	13.17 ( 32.7 )	12.8 ( 4.89 )	3.68 ( 2.21 )
SENSITISATION	3	8.85 ( 2.82 - 27.76 )	8.85 ( 20.44 )	8.68 ( 3.33 )	3.12 ( 1.66 )
BRONCHITIS BACTERIAL	3	5.63 ( 1.8 - 17.59 )	5.63 ( 11.27 )	5.57 ( 2.15 )	2.48 ( 1.02 )
TYPE 3 DIABETES MELLITUS	3	51.6 ( 15.54 - 171.37 )	51.6 ( 132.31 )	45.97 ( 16.84 )	5.52 ( 3.98 )
AUTOIMMUNE ARTHRITIS	3	25.27 ( 7.88 - 81.09 )	25.27 ( 65.9 )	23.87 ( 9 )	4.58 ( 3.08 )
PULMONARY OSSIFICATION	3	51.6 ( 15.54 - 171.37 )	51.6 ( 132.31 )	45.97 ( 16.84 )	5.52 ( 3.98 )

## Sheet: Supplementary Tables 7
Supplementary Tables 7:Signal intensity analysis of preferred terminology for immune checkpoint inhibitors combined with platinum-based compounds in female patients.
PT	a	ROR(95%Cl)	PRR(x2)	EBGM(EBGM05)	IC(IC025)
MALIGNANT NEOPLASM PROGRESSION	800	18.23 ( 16.99 - 19.57 )	17.85 ( 12479.27 )	17.5 ( 16.5 )	4.13 ( 4.03 )
NEUTROPENIA	675	10.78 ( 9.98 - 11.64 )	10.6 ( 5804.42 )	10.48 ( 9.83 )	3.39 ( 3.28 )
ANAEMIA	644	6.25 ( 5.78 - 6.76 )	6.16 ( 2772.21 )	6.12 ( 5.74 )	2.61 ( 2.5 )
FEBRILE NEUTROPENIA	559	20.74 ( 19.06 - 22.57 )	20.44 ( 10098.64 )	19.98 ( 18.62 )	4.32 ( 4.2 )
PYREXIA	547	2.81 ( 2.58 - 3.06 )	2.78 ( 626.15 )	2.78 ( 2.59 )	1.47 ( 1.35 )
NEUTROPHIL COUNT DECREASED	397	19.08 ( 17.26 - 21.08 )	18.88 ( 6579.79 )	18.49 ( 17.01 )	4.21 ( 4.06 )
THROMBOCYTOPENIA	369	7.74 ( 6.99 - 8.58 )	7.68 ( 2125.85 )	7.62 ( 6.99 )	2.93 ( 2.78 )
ACUTE KIDNEY INJURY	357	5.97 ( 5.38 - 6.63 )	5.92 ( 1452.13 )	5.89 ( 5.39 )	2.56 ( 2.4 )
PANCYTOPENIA	341	12.93 ( 11.61 - 14.4 )	12.82 ( 3662.7 )	12.64 ( 11.55 )	3.66 ( 3.5 )
HYPOTHYROIDISM	341	16.89 ( 15.16 - 18.81 )	16.74 ( 4950.86 )	16.43 ( 15.02 )	4.04 ( 3.88 )
NEUROPATHY PERIPHERAL	315	6.42 ( 5.74 - 7.18 )	6.37 ( 1418.23 )	6.33 ( 5.77 )	2.66 ( 2.5 )
PLATELET COUNT DECREASED	264	4.97 ( 4.41 - 5.62 )	4.95 ( 827.4 )	4.92 ( 4.45 )	2.3 ( 2.12 )
MYELOSUPPRESSION	259	21.36 ( 18.87 - 24.17 )	21.21 ( 4868.5 )	20.72 ( 18.68 )	4.37 ( 4.19 )
PNEUMONITIS	244	20.07 ( 17.67 - 22.8 )	19.94 ( 4291.33 )	19.51 ( 17.54 )	4.29 ( 4.1 )
GENERAL PHYSICAL HEALTH DETERIORATION	242	4.11 ( 3.62 - 4.67 )	4.09 ( 563.97 )	4.08 ( 3.67 )	2.03 ( 1.84 )
COLITIS	226	11.48 ( 10.06 - 13.09 )	11.41 ( 2119.25 )	11.27 ( 10.1 )	3.49 ( 3.3 )
DISEASE PROGRESSION	211	3.99 ( 3.49 - 4.57 )	3.98 ( 468.37 )	3.96 ( 3.54 )	1.99 ( 1.79 )
WHITE BLOOD CELL COUNT DECREASED	206	2.98 ( 2.6 - 3.42 )	2.97 ( 269 )	2.96 ( 2.64 )	1.57 ( 1.37 )
HYPOKALAEMIA	183	6.71 ( 5.8 - 7.77 )	6.68 ( 878.25 )	6.64 ( 5.88 )	2.73 ( 2.52 )
HEPATIC CYTOLYSIS	181	37.22 ( 32.06 - 43.21 )	37.04 ( 6082.66 )	35.53 ( 31.36 )	5.15 ( 4.93 )
SEPSIS	174	3.3 ( 2.84 - 3.83 )	3.29 ( 276.72 )	3.28 ( 2.9 )	1.71 ( 1.5 )
HYPERTHYROIDISM	171	20.2 ( 17.35 - 23.52 )	20.11 ( 3034.65 )	19.67 ( 17.32 )	4.3 ( 4.07 )
HEPATITIS	167	11.97 ( 10.27 - 13.95 )	11.92 ( 1647.6 )	11.77 ( 10.35 )	3.56 ( 3.33 )
IMMUNE-MEDIATED HEPATIC DISORDER	157	398.37 ( 329.51 - 481.61 )	396.64 ( 42228.12 )	270.64 ( 230.91 )	8.08 ( 7.82 )
IMMUNE-MEDIATED ENTEROCOLITIS	152	179.46 ( 150.61 - 213.83 )	178.71 ( 22189.58 )	147.8 ( 127.65 )	7.21 ( 6.95 )
ADRENAL INSUFFICIENCY	151	28.91 ( 24.58 - 34.02 )	28.8 ( 3919.31 )	27.89 ( 24.34 )	4.8 ( 4.56 )
INTERSTITIAL LUNG DISEASE	143	7.08 ( 6 - 8.35 )	7.05 ( 737.3 )	7 ( 6.1 )	2.81 ( 2.57 )
THERAPY PARTIAL RESPONDER	139	28.82 ( 24.33 - 34.14 )	28.72 ( 3597.1 )	27.81 ( 24.13 )	4.8 ( 4.55 )
RENAL IMPAIRMENT	137	3.78 ( 3.2 - 4.47 )	3.77 ( 278 )	3.76 ( 3.27 )	1.91 ( 1.66 )
ALANINE AMINOTRANSFERASE INCREASED	134	4.13 ( 3.48 - 4.9 )	4.12 ( 315.13 )	4.1 ( 3.56 )	2.04 ( 1.79 )
MUCOSAL INFLAMMATION	134	10.67 ( 9 - 12.66 )	10.63 ( 1155.56 )	10.52 ( 9.12 )	3.39 ( 3.14 )
HEPATIC FUNCTION ABNORMAL	131	8.09 ( 6.81 - 9.62 )	8.07 ( 804.01 )	8 ( 6.93 )	3 ( 2.75 )
TUBULOINTERSTITIAL NEPHRITIS	124	16.6 ( 13.89 - 19.84 )	16.55 ( 1777.12 )	16.25 ( 14 )	4.02 ( 3.76 )
LEUKOPENIA	123	4.73 ( 3.96 - 5.64 )	4.71 ( 358.16 )	4.69 ( 4.05 )	2.23 ( 1.97 )
HYPONATRAEMIA	123	3.83 ( 3.21 - 4.58 )	3.82 ( 255.42 )	3.81 ( 3.28 )	1.93 ( 1.67 )
NEOPLASM PROGRESSION	121	5.09 ( 4.25 - 6.09 )	5.08 ( 393.85 )	5.05 ( 4.35 )	2.34 ( 2.07 )
IMMUNE-MEDIATED HYPOTHYROIDISM	106	339.26 ( 270.8 - 425.02 )	338.27 ( 25488.1 )	242.16 ( 200.55 )	7.92 ( 7.6 )
ASPARTATE AMINOTRANSFERASE INCREASED	102	3.56 ( 2.93 - 4.33 )	3.56 ( 186.69 )	3.54 ( 3.01 )	1.83 ( 1.54 )
RASH MACULO-PAPULAR	100	8.83 ( 7.25 - 10.76 )	8.81 ( 685.47 )	8.73 ( 7.4 )	3.13 ( 2.84 )
HEPATOTOXICITY	98	9.34 ( 7.65 - 11.4 )	9.32 ( 719.76 )	9.23 ( 7.81 )	3.21 ( 2.91 )
PLEURAL EFFUSION	98	3.04 ( 2.49 - 3.7 )	3.03 ( 132.96 )	3.02 ( 2.56 )	1.6 ( 1.31 )
MYOCARDITIS	95	23.9 ( 19.49 - 29.32 )	23.84 ( 2022.62 )	23.22 ( 19.57 )	4.54 ( 4.24 )
C-REACTIVE PROTEIN INCREASED	90	4.51 ( 3.66 - 5.55 )	4.5 ( 243.76 )	4.48 ( 3.77 )	2.16 ( 1.86 )
SEPTIC SHOCK	89	4.72 ( 3.83 - 5.81 )	4.71 ( 258.81 )	4.69 ( 3.94 )	2.23 ( 1.92 )
IMMUNE-MEDIATED HEPATITIS	86	177.18 ( 140.42 - 223.57 )	176.76 ( 12439.72 )	146.47 ( 120.57 )	7.19 ( 6.86 )
BLOOD CREATININE INCREASED	83	2.89 ( 2.33 - 3.59 )	2.89 ( 102.02 )	2.88 ( 2.4 )	1.53 ( 1.21 )
THYROIDITIS	82	57.65 ( 46.09 - 72.12 )	57.53 ( 4265.66 )	53.94 ( 44.72 )	5.75 ( 5.43 )
HYPOMAGNESAEMIA	72	10.41 ( 8.25 - 13.14 )	10.39 ( 603.91 )	10.28 ( 8.46 )	3.36 ( 3.02 )
NEUTROPENIC SEPSIS	70	22.58 ( 17.81 - 28.64 )	22.54 ( 1403.87 )	21.98 ( 18.02 )	4.46 ( 4.11 )
IMMUNE-MEDIATED ADRENAL INSUFFICIENCY	70	480.12 ( 358.11 - 643.71 )	479.19 ( 21350.97 )	306.65 ( 239.94 )	8.26 ( 7.86 )
DRUG ERUPTION	69	7.66 ( 6.04 - 9.71 )	7.65 ( 395.23 )	7.59 ( 6.22 )	2.92 ( 2.58 )
CYTOKINE RELEASE SYNDROME	69	13.45 ( 10.6 - 17.07 )	13.43 ( 781.4 )	13.23 ( 10.84 )	3.73 ( 3.38 )
LYMPHOCYTE COUNT DECREASED	65	5.92 ( 4.64 - 7.56 )	5.91 ( 263.44 )	5.88 ( 4.79 )	2.56 ( 2.2 )
IMMUNE-MEDIATED DERMATITIS	64	355.71 ( 265.64 - 476.31 )	355.08 ( 15932.67 )	250.65 ( 196.32 )	7.97 ( 7.56 )
HYPERGLYCAEMIA	62	3.34 ( 2.6 - 4.29 )	3.34 ( 101.09 )	3.33 ( 2.7 )	1.73 ( 1.37 )
DRUG-INDUCED LIVER INJURY	62	4.5 ( 3.51 - 5.78 )	4.49 ( 167.6 )	4.48 ( 3.63 )	2.16 ( 1.8 )
HYPOPHYSITIS	61	89.27 ( 68.56 - 116.24 )	89.12 ( 4810.25 )	80.75 ( 64.75 )	6.34 ( 5.95 )
POLYNEUROPATHY	60	10.8 ( 8.37 - 13.93 )	10.78 ( 525.85 )	10.66 ( 8.61 )	3.41 ( 3.04 )
HEPATIC FAILURE	59	4.09 ( 3.16 - 5.28 )	4.08 ( 136.67 )	4.07 ( 3.28 )	2.02 ( 1.65 )
CHOLANGITIS	59	26.36 ( 20.34 - 34.16 )	26.32 ( 1393.86 )	25.56 ( 20.57 )	4.68 ( 4.3 )
NEPHRITIS	57	39.66 ( 30.4 - 51.73 )	39.59 ( 2048.87 )	37.87 ( 30.32 )	5.24 ( 4.86 )
SKIN DISORDER	57	2.79 ( 2.15 - 3.62 )	2.79 ( 65.09 )	2.78 ( 2.24 )	1.48 ( 1.1 )
ENTEROCOLITIS	56	23.39 ( 17.94 - 30.51 )	23.36 ( 1166.5 )	22.76 ( 18.22 )	4.51 ( 4.12 )
TOXIC EPIDERMAL NECROLYSIS	56	7.23 ( 5.56 - 9.41 )	7.22 ( 297.84 )	7.17 ( 5.75 )	2.84 ( 2.46 )
SKIN TOXICITY	56	25.66 ( 19.67 - 33.49 )	25.63 ( 1286.48 )	24.9 ( 19.93 )	4.64 ( 4.25 )
RENAL TUBULAR NECROSIS	56	13.03 ( 10.01 - 16.97 )	13.01 ( 611.72 )	12.83 ( 10.29 )	3.68 ( 3.3 )
CYTOPENIA	56	12.87 ( 9.89 - 16.76 )	12.85 ( 603.15 )	12.68 ( 10.16 )	3.66 ( 3.28 )
IMMUNE-MEDIATED LUNG DISEASE	56	203.46 ( 151.97 - 272.39 )	203.15 ( 9089.31 )	164.11 ( 128.56 )	7.36 ( 6.94 )
FEBRILE BONE MARROW APLASIA	55	31.49 ( 24.05 - 41.22 )	31.44 ( 1563.09 )	30.35 ( 24.23 )	4.92 ( 4.53 )
NON-SMALL CELL LUNG CANCER	54	28.91 ( 22.04 - 37.92 )	28.87 ( 1404.91 )	27.95 ( 22.27 )	4.8 ( 4.41 )
HAEMOPHAGOCYTIC LYMPHOHISTIOCYTOSIS	54	20.92 ( 15.97 - 27.41 )	20.89 ( 998.29 )	20.41 ( 16.28 )	4.35 ( 3.96 )
ASCITES	53	3.61 ( 2.75 - 4.72 )	3.6 ( 99.24 )	3.59 ( 2.86 )	1.84 ( 1.45 )
STEVENS-JOHNSON SYNDROME	53	4.34 ( 3.31 - 5.68 )	4.33 ( 135.13 )	4.31 ( 3.44 )	2.11 ( 1.72 )
CHOLESTASIS	53	5.54 ( 4.23 - 7.26 )	5.53 ( 195.64 )	5.5 ( 4.39 )	2.46 ( 2.07 )
HYPERTRANSAMINASAEMIA	53	17.99 ( 13.7 - 23.62 )	17.97 ( 831.67 )	17.62 ( 14.03 )	4.14 ( 3.74 )
ERYTHEMA MULTIFORME	52	10.37 ( 7.89 - 13.64 )	10.36 ( 434.46 )	10.25 ( 8.15 )	3.36 ( 2.96 )
ANAPHYLACTIC SHOCK	52	3.5 ( 2.67 - 4.6 )	3.5 ( 92.39 )	3.49 ( 2.78 )	1.8 ( 1.4 )
METASTASES TO CENTRAL NERVOUS SYSTEM	51	7.45 ( 5.66 - 9.82 )	7.44 ( 281.99 )	7.39 ( 5.86 )	2.88 ( 2.48 )
LICHENOID KERATOSIS	50	54.42 ( 40.88 - 72.44 )	54.34 ( 2460.67 )	51.13 ( 40.25 )	5.68 ( 5.26 )
ENCEPHALITIS	49	15.33 ( 11.55 - 20.34 )	15.31 ( 643.78 )	15.06 ( 11.88 )	3.91 ( 3.5 )
BONE MARROW FAILURE	48	4.63 ( 3.49 - 6.16 )	4.63 ( 135.89 )	4.61 ( 3.64 )	2.2 ( 1.79 )
PERICARDIAL EFFUSION	48	3.9 ( 2.94 - 5.18 )	3.89 ( 102.81 )	3.88 ( 3.06 )	1.96 ( 1.54 )
IMMUNE-MEDIATED MYOCARDITIS	48	161.9 ( 118.88 - 220.48 )	161.69 ( 6438.9 )	135.98 ( 105.01 )	7.09 ( 6.64 )
TOXIC SKIN ERUPTION	45	8.35 ( 6.22 - 11.2 )	8.34 ( 287.84 )	8.27 ( 6.47 )	3.05 ( 2.62 )
HYPOXIA	45	2.61 ( 1.94 - 3.49 )	2.6 ( 44.36 )	2.6 ( 2.03 )	1.38 ( 0.95 )
THYROID DISORDER	45	3.86 ( 2.88 - 5.17 )	3.86 ( 94.76 )	3.84 ( 3.01 )	1.94 ( 1.52 )
GAMMA-GLUTAMYLTRANSFERASE INCREASED	45	3.69 ( 2.75 - 4.94 )	3.68 ( 87.69 )	3.67 ( 2.87 )	1.88 ( 1.45 )
RESPIRATORY TRACT INFECTION	44	2.84 ( 2.11 - 3.82 )	2.84 ( 52.16 )	2.83 ( 2.21 )	1.5 ( 1.07 )
HAEMATOTOXICITY	44	12.81 ( 9.51 - 17.26 )	12.8 ( 471.56 )	12.62 ( 9.84 )	3.66 ( 3.22 )
MYOSITIS	43	11.18 ( 8.27 - 15.11 )	11.17 ( 393 )	11.04 ( 8.58 )	3.46 ( 3.03 )
ADRENOCORTICOTROPIC HORMONE DEFICIENCY	42	169.16 ( 121.45 - 235.61 )	168.97 ( 5848.72 )	141.08 ( 106.92 )	7.14 ( 6.66 )
PERIPHERAL SENSORY NEUROPATHY	42	17.31 ( 12.75 - 23.5 )	17.29 ( 631.79 )	16.96 ( 13.14 )	4.08 ( 3.64 )
TRANSAMINASES INCREASED	41	3.62 ( 2.66 - 4.92 )	3.61 ( 77.2 )	3.6 ( 2.79 )	1.85 ( 1.4 )
HYPERKALAEMIA	41	2.95 ( 2.17 - 4.01 )	2.95 ( 52.72 )	2.94 ( 2.28 )	1.56 ( 1.11 )
PROTEINURIA	41	5.01 ( 3.69 - 6.81 )	5.01 ( 130.76 )	4.98 ( 3.85 )	2.32 ( 1.87 )
DIABETIC KETOACIDOSIS	40	3.29 ( 2.41 - 4.49 )	3.29 ( 63.39 )	3.28 ( 2.53 )	1.71 ( 1.26 )
ENCEPHALOPATHY	39	3.4 ( 2.48 - 4.65 )	3.39 ( 65.62 )	3.38 ( 2.6 )	1.76 ( 1.3 )
OESOPHAGITIS	38	6.5 ( 4.72 - 8.94 )	6.49 ( 175.17 )	6.45 ( 4.94 )	2.69 ( 2.22 )
MENINGITIS	38	10.69 ( 7.77 - 14.73 )	10.68 ( 329.46 )	10.56 ( 8.08 )	3.4 ( 2.94 )
DERMATITIS BULLOUS	38	10.07 ( 7.32 - 13.87 )	10.06 ( 306.62 )	9.96 ( 7.62 )	3.32 ( 2.85 )
HAEMOPTYSIS	37	2.91 ( 2.1 - 4.01 )	2.9 ( 46.05 )	2.9 ( 2.21 )	1.53 ( 1.07 )
AGRANULOCYTOSIS	36	3.99 ( 2.87 - 5.53 )	3.98 ( 80.04 )	3.97 ( 3.02 )	1.99 ( 1.51 )
AUTOIMMUNE HEPATITIS	35	8.21 ( 5.88 - 11.45 )	8.2 ( 219.11 )	8.13 ( 6.15 )	3.02 ( 2.54 )
DISSEMINATED INTRAVASCULAR COAGULATION	35	5.14 ( 3.69 - 7.17 )	5.14 ( 115.92 )	5.11 ( 3.87 )	2.35 ( 1.87 )
PULMONARY TOXICITY	35	12.74 ( 9.12 - 17.79 )	12.73 ( 372.71 )	12.56 ( 9.5 )	3.65 ( 3.17 )
METASTASES TO LIVER	34	3.38 ( 2.41 - 4.73 )	3.38 ( 56.66 )	3.37 ( 2.54 )	1.75 ( 1.26 )
CEREBRAL INFARCTION	33	3.04 ( 2.16 - 4.29 )	3.04 ( 45.09 )	3.03 ( 2.28 )	1.6 ( 1.11 )
RADIATION PNEUMONITIS	33	49.02 ( 34.51 - 69.63 )	48.97 ( 1466.21 )	46.36 ( 34.56 )	5.53 ( 5.03 )
TROPONIN INCREASED	33	10.34 ( 7.33 - 14.57 )	10.33 ( 274.73 )	10.22 ( 7.67 )	3.35 ( 2.85 )
METASTASES TO BONE	32	3.55 ( 2.51 - 5.03 )	3.55 ( 58.43 )	3.54 ( 2.65 )	1.82 ( 1.32 )
IMMUNE-MEDIATED PANCREATITIS	32	348.56 ( 230.95 - 526.05 )	348.25 ( 7856.81 )	247.23 ( 175.2 )	7.95 ( 7.38 )
PURPURA	31	6.82 ( 4.79 - 9.71 )	6.81 ( 152.46 )	6.76 ( 5.03 )	2.76 ( 2.25 )
GLUCOCORTICOID DEFICIENCY	31	201.05 ( 135.9 - 297.42 )	200.87 ( 4985.52 )	162.63 ( 117.19 )	7.35 ( 6.79 )
HYPOPITUITARISM	30	45.51 ( 31.52 - 65.72 )	45.47 ( 1238.57 )	43.21 ( 31.78 )	5.43 ( 4.9 )
ILEUS	30	5.59 ( 3.9 - 8.01 )	5.59 ( 112.29 )	5.56 ( 4.12 )	2.47 ( 1.95 )
INAPPROPRIATE ANTIDIURETIC HORMONE SECRETION	30	5.64 ( 3.94 - 8.07 )	5.63 ( 113.61 )	5.6 ( 4.15 )	2.49 ( 1.97 )
MULTIPLE ORGAN DYSFUNCTION SYNDROME	30	2.81 ( 1.96 - 4.02 )	2.8 ( 34.74 )	2.8 ( 2.07 )	1.48 ( 0.97 )
BLOOD THYROID STIMULATING HORMONE DECREASED	30	8.35 ( 5.83 - 11.97 )	8.34 ( 192.05 )	8.27 ( 6.12 )	3.05 ( 2.53 )
IMMUNE THROMBOCYTOPENIA	30	17.94 ( 12.49 - 25.75 )	17.92 ( 469.42 )	17.57 ( 12.98 )	4.14 ( 3.61 )
IMMUNE-MEDIATED HYPERTHYROIDISM	30	392.11 ( 254.37 - 604.42 )	391.78 ( 8000.84 )	268.38 ( 186.85 )	8.07 ( 7.47 )
TASTE DISORDER	30	2.9 ( 2.03 - 4.16 )	2.9 ( 37.27 )	2.9 ( 2.14 )	1.53 ( 1.01 )
EASTERN COOPERATIVE ONCOLOGY GROUP PERFORMANCE STATUS WORSENED	29	45.79 ( 31.51 - 66.55 )	45.76 ( 1204.65 )	43.47 ( 31.79 )	5.44 ( 4.9 )
ACUTE MYELOID LEUKAEMIA	29	4.52 ( 3.14 - 6.51 )	4.52 ( 78.96 )	4.5 ( 3.31 )	2.17 ( 1.64 )
CORTISOL DECREASED	29	63.99 ( 43.87 - 93.34 )	63.94 ( 1670.88 )	59.53 ( 43.41 )	5.9 ( 5.35 )
IMMUNE-MEDIATED HYPOPHYSITIS	29	276.82 ( 182.02 - 420.97 )	276.59 ( 6006.27 )	208.86 ( 147.07 )	7.71 ( 7.12 )
PYELONEPHRITIS	28	4.56 ( 3.14 - 6.61 )	4.56 ( 77.33 )	4.54 ( 3.33 )	2.18 ( 1.64 )
SMALL INTESTINAL OBSTRUCTION	28	4.25 ( 2.93 - 6.16 )	4.24 ( 69.08 )	4.23 ( 3.1 )	2.08 ( 1.54 )
NEPHROPATHY TOXIC	28	7.91 ( 5.45 - 11.48 )	7.91 ( 167.46 )	7.85 ( 5.75 )	2.97 ( 2.43 )
POLYARTHRITIS	28	9.14 ( 6.3 - 13.26 )	9.13 ( 200.59 )	9.04 ( 6.62 )	3.18 ( 2.64 )
ACUTE RESPIRATORY FAILURE	27	2.93 ( 2.01 - 4.28 )	2.93 ( 34.21 )	2.92 ( 2.13 )	1.55 ( 1 )
AUTOIMMUNE HAEMOLYTIC ANAEMIA	27	19.29 ( 13.17 - 28.25 )	19.28 ( 457.48 )	18.87 ( 13.71 )	4.24 ( 3.69 )
IMMUNE-MEDIATED MYOSITIS	27	37.6 ( 25.57 - 55.29 )	37.57 ( 920.45 )	36.02 ( 26.09 )	5.17 ( 4.61 )
IMMUNE-MEDIATED THYROIDITIS	27	192.74 ( 126.9 - 292.74 )	192.6 ( 4194.6 )	157.17 ( 110.79 )	7.3 ( 6.7 )
EMBOLISM	26	6.73 ( 4.57 - 9.9 )	6.72 ( 125.72 )	6.68 ( 4.84 )	2.74 ( 2.18 )
TUMOUR PSEUDOPROGRESSION	26	77.49 ( 51.86 - 115.8 )	77.44 ( 1797.78 )	71.05 ( 50.77 )	6.15 ( 5.57 )
IMMUNE-MEDIATED NEPHRITIS	26	302.55 ( 193.35 - 473.43 )	302.33 ( 5757.98 )	223.2 ( 153.45 )	7.8 ( 7.18 )
ELECTROLYTE IMBALANCE	25	3.92 ( 2.65 - 5.81 )	3.92 ( 54.18 )	3.91 ( 2.81 )	1.97 ( 1.4 )
MENINGITIS ASEPTIC	25	9.94 ( 6.7 - 14.75 )	9.94 ( 198.58 )	9.83 ( 7.07 )	3.3 ( 2.73 )
STRESS CARDIOMYOPATHY	25	5.77 ( 3.9 - 8.56 )	5.77 ( 97.96 )	5.74 ( 4.13 )	2.52 ( 1.95 )
HEPATITIS ACUTE	25	7.03 ( 4.74 - 10.42 )	7.02 ( 128.07 )	6.97 ( 5.02 )	2.8 ( 2.23 )
POSTERIOR REVERSIBLE ENCEPHALOPATHY SYNDROME	24	4.4 ( 2.95 - 6.58 )	4.4 ( 62.74 )	4.38 ( 3.13 )	2.13 ( 1.55 )
PNEUMOTHORAX	24	3.31 ( 2.21 - 4.94 )	3.31 ( 38.44 )	3.3 ( 2.36 )	1.72 ( 1.14 )
SECONDARY ADRENOCORTICAL INSUFFICIENCY	24	39.58 ( 26.28 - 59.61 )	39.56 ( 861.86 )	37.84 ( 26.86 )	5.24 ( 4.65 )
HAEMOLYTIC ANAEMIA	23	5.27 ( 3.5 - 7.94 )	5.27 ( 79.05 )	5.24 ( 3.72 )	2.39 ( 1.8 )
LIPASE INCREASED	23	6.33 ( 4.2 - 9.54 )	6.33 ( 102.44 )	6.29 ( 4.46 )	2.65 ( 2.06 )
ADRENAL DISORDER	23	19.85 ( 13.13 - 30.02 )	19.84 ( 402.12 )	19.41 ( 13.73 )	4.28 ( 3.68 )
ENCEPHALITIS AUTOIMMUNE	22	39.51 ( 25.76 - 60.58 )	39.48 ( 788.5 )	37.77 ( 26.41 )	5.24 ( 4.62 )
CHOLECYSTITIS	22	3.17 ( 2.09 - 4.82 )	3.17 ( 32.59 )	3.16 ( 2.23 )	1.66 ( 1.06 )
LEFT VENTRICULAR DYSFUNCTION	22	7.01 ( 4.61 - 10.67 )	7.01 ( 112.44 )	6.96 ( 4.9 )	2.8 ( 2.19 )
METASTASES TO LUNG	22	3.58 ( 2.35 - 5.44 )	3.58 ( 40.69 )	3.57 ( 2.51 )	1.83 ( 1.23 )
IMMUNE-MEDIATED RENAL DISORDER	22	406.22 ( 244.38 - 675.24 )	405.98 ( 6012.16 )	274.95 ( 179.72 )	8.1 ( 7.41 )
HYPERTHERMIA	22	6.11 ( 4.02 - 9.3 )	6.11 ( 93.38 )	6.07 ( 4.28 )	2.6 ( 2 )
BLOOD THYROID STIMULATING HORMONE INCREASED	21	3.19 ( 2.08 - 4.9 )	3.19 ( 31.45 )	3.18 ( 2.22 )	1.67 ( 1.05 )
HYPOALBUMINAEMIA	21	5.9 ( 3.84 - 9.06 )	5.9 ( 84.81 )	5.86 ( 4.09 )	2.55 ( 1.93 )
HYPERCALCAEMIA	21	3.02 ( 1.97 - 4.63 )	3.02 ( 28.21 )	3.01 ( 2.1 )	1.59 ( 0.97 )
ENTERITIS	21	7.26 ( 4.72 - 11.15 )	7.25 ( 112.24 )	7.2 ( 5.03 )	2.85 ( 2.23 )
METASTASES TO MENINGES	21	17.75 ( 11.52 - 27.34 )	17.74 ( 324.89 )	17.39 ( 12.12 )	4.12 ( 3.5 )
LARGE INTESTINE PERFORATION	20	5.76 ( 3.71 - 8.94 )	5.76 ( 78.09 )	5.72 ( 3.96 )	2.52 ( 1.89 )
HEPATITIS TOXIC	20	13.23 ( 8.5 - 20.58 )	13.22 ( 222.5 )	13.03 ( 9.01 )	3.7 ( 3.07 )
MYASTHENIA GRAVIS	20	6.95 ( 4.48 - 10.8 )	6.95 ( 101.05 )	6.9 ( 4.77 )	2.79 ( 2.15 )
INTESTINAL PERFORATION	20	3.55 ( 2.29 - 5.51 )	3.55 ( 36.44 )	3.54 ( 2.45 )	1.82 ( 1.19 )
CLOSTRIDIUM DIFFICILE COLITIS	20	3.51 ( 2.26 - 5.44 )	3.51 ( 35.7 )	3.5 ( 2.42 )	1.81 ( 1.17 )
IMMUNE-MEDIATED ENCEPHALITIS	20	141.55 ( 88.16 - 227.28 )	141.48 ( 2391.15 )	121.41 ( 81.69 )	6.92 ( 6.25 )
TUMOUR LYSIS SYNDROME	20	7.4 ( 4.77 - 11.5 )	7.4 ( 109.77 )	7.35 ( 5.08 )	2.88 ( 2.24 )
HYPOTHALAMO-PITUITARY DISORDER	20	28.31 ( 18.13 - 44.21 )	28.3 ( 509.63 )	27.41 ( 18.88 )	4.78 ( 4.14 )
CHOLANGITIS SCLEROSING	20	22.71 ( 14.56 - 35.41 )	22.7 ( 404.02 )	22.13 ( 15.26 )	4.47 ( 3.83 )
BICYTOPENIA	20	22.53 ( 14.45 - 35.13 )	22.52 ( 400.6 )	21.96 ( 15.14 )	4.46 ( 3.82 )
HEPATITIS CHOLESTATIC	19	7.04 ( 4.48 - 11.06 )	7.04 ( 97.6 )	6.99 ( 4.79 )	2.8 ( 2.16 )
IMMUNE-MEDIATED ARTHRITIS	19	224.12 ( 135.17 - 371.6 )	224 ( 3337.46 )	177.44 ( 116.23 )	7.47 ( 6.76 )
MYASTHENIC SYNDROME	18	55.59 ( 34.5 - 89.56 )	55.56 ( 905.19 )	52.21 ( 35.03 )	5.71 ( 5.02 )
ATELECTASIS	18	3.32 ( 2.09 - 5.27 )	3.31 ( 28.98 )	3.31 ( 2.24 )	1.72 ( 1.06 )
IMMUNE-MEDIATED ADVERSE REACTION	18	53.45 ( 33.19 - 86.07 )	53.42 ( 871.16 )	50.32 ( 33.78 )	5.65 ( 4.97 )
GUILLAIN-BARRE SYNDROME	18	9.42 ( 5.92 - 14.99 )	9.41 ( 133.89 )	9.32 ( 6.32 )	3.22 ( 2.55 )
HYDRONEPHROSIS	18	5.04 ( 3.17 - 8.01 )	5.03 ( 57.86 )	5.01 ( 3.4 )	2.32 ( 1.66 )
BLOOD MAGNESIUM DECREASED	18	3.12 ( 1.96 - 4.95 )	3.12 ( 25.78 )	3.11 ( 2.11 )	1.64 ( 0.97 )
BLOOD CORTICOTROPHIN DECREASED	18	71.1 ( 43.95 - 115.03 )	71.07 ( 1147.41 )	65.65 ( 43.9 )	6.04 ( 5.35 )
THROMBOTIC MICROANGIOPATHY	17	3.98 ( 2.47 - 6.41 )	3.98 ( 37.7 )	3.96 ( 2.66 )	1.99 ( 1.3 )
AUTOIMMUNE COLITIS	17	74.42 ( 45.32 - 122.19 )	74.38 ( 1131.61 )	68.47 ( 45.22 )	6.1 ( 5.39 )
NEPHROTIC SYNDROME	17	6.17 ( 3.83 - 9.95 )	6.17 ( 73.11 )	6.13 ( 4.11 )	2.62 ( 1.93 )
SUBACUTE CUTANEOUS LUPUS ERYTHEMATOSUS	17	14.72 ( 9.11 - 23.77 )	14.71 ( 213.53 )	14.48 ( 9.69 )	3.86 ( 3.17 )
PNEUMONIA BACTERIAL	17	4.62 ( 2.87 - 7.44 )	4.62 ( 47.93 )	4.6 ( 3.09 )	2.2 ( 1.52 )
AUTOIMMUNE THYROIDITIS	16	5.58 ( 3.41 - 9.12 )	5.58 ( 59.69 )	5.55 ( 3.68 )	2.47 ( 1.77 )
HYPOPHOSPHATAEMIA	16	4.72 ( 2.89 - 7.72 )	4.72 ( 46.69 )	4.7 ( 3.12 )	2.23 ( 1.53 )
AMYLASE INCREASED	16	9.79 ( 5.98 - 16.03 )	9.79 ( 124.76 )	9.68 ( 6.41 )	3.28 ( 2.57 )
BACTERAEMIA	16	3.25 ( 1.99 - 5.3 )	3.25 ( 24.76 )	3.24 ( 2.15 )	1.69 ( 0.99 )
UROGENITAL FISTULA	16	90.58 ( 54.09 - 151.69 )	90.54 ( 1280.33 )	81.91 ( 53.21 )	6.36 ( 5.62 )
ENDOCARDITIS	16	7.51 ( 4.59 - 12.28 )	7.5 ( 89.41 )	7.45 ( 4.93 )	2.9 ( 2.19 )
RASH MORBILLIFORM	16	11.3 ( 6.9 - 18.51 )	11.3 ( 148.24 )	11.16 ( 7.39 )	3.48 ( 2.78 )
VASCULAR DEVICE INFECTION	16	6.57 ( 4.02 - 10.75 )	6.57 ( 74.99 )	6.53 ( 4.33 )	2.71 ( 2 )
IMMUNE-MEDIATED CHOLANGITIS	16	301.95 ( 170.66 - 534.24 )	301.82 ( 3538.86 )	222.91 ( 138.29 )	7.8 ( 7.01 )
SYSTEMIC INFLAMMATORY RESPONSE SYNDROME	15	8.36 ( 5.03 - 13.9 )	8.35 ( 96.18 )	8.28 ( 5.41 )	3.05 ( 2.32 )
FEMALE GENITAL TRACT FISTULA	15	9.23 ( 5.55 - 15.35 )	9.23 ( 108.85 )	9.14 ( 5.97 )	3.19 ( 2.47 )
IMMUNE-MEDIATED GASTRITIS	15	289.5 ( 161.11 - 520.23 )	289.38 ( 3214.84 )	216.07 ( 132.31 )	7.76 ( 6.94 )
AUTOIMMUNE NEPHRITIS	15	167.61 ( 96.33 - 291.63 )	167.54 ( 2073.85 )	140.09 ( 88.13 )	7.13 ( 6.35 )
LYMPHANGIOSIS CARCINOMATOSA	14	24.26 ( 14.26 - 41.28 )	24.25 ( 303.46 )	23.61 ( 15.13 )	4.56 ( 3.81 )
ADDISON'S DISEASE	14	19.49 ( 11.47 - 33.11 )	19.48 ( 239.96 )	19.07 ( 12.24 )	4.25 ( 3.5 )
POLYMYALGIA RHEUMATICA	14	7.81 ( 4.61 - 13.22 )	7.81 ( 82.35 )	7.75 ( 4.99 )	2.95 ( 2.2 )
METASTASES TO LYMPH NODES	14	3.91 ( 2.31 - 6.61 )	3.91 ( 30.17 )	3.9 ( 2.51 )	1.96 ( 1.21 )
APLASTIC ANAEMIA	14	5.54 ( 3.28 - 9.38 )	5.54 ( 51.79 )	5.51 ( 3.55 )	2.46 ( 1.72 )
ACUTE GENERALISED EXANTHEMATOUS PUSTULOSIS	14	3.17 ( 1.87 - 5.36 )	3.17 ( 20.69 )	3.16 ( 2.04 )	1.66 ( 0.91 )
PANCREATIC FAILURE	14	19.91 ( 11.72 - 33.83 )	19.91 ( 245.64 )	19.47 ( 12.5 )	4.28 ( 3.53 )
CACHEXIA	13	5.54 ( 3.21 - 9.56 )	5.54 ( 48.05 )	5.51 ( 3.49 )	2.46 ( 1.69 )
OESOPHAGEAL CANDIDIASIS	13	6.67 ( 3.86 - 11.51 )	6.66 ( 62.1 )	6.62 ( 4.19 )	2.73 ( 1.95 )
SARCOIDOSIS	13	4.41 ( 2.56 - 7.61 )	4.41 ( 34.13 )	4.39 ( 2.79 )	2.14 ( 1.36 )
THROMBOCYTOSIS	13	6.81 ( 3.95 - 11.76 )	6.81 ( 63.95 )	6.77 ( 4.28 )	2.76 ( 1.98 )
PAPILLOEDEMA	13	4.7 ( 2.73 - 8.11 )	4.7 ( 37.66 )	4.68 ( 2.97 )	2.23 ( 1.45 )
ACUTE CORONARY SYNDROME	13	3.98 ( 2.31 - 6.87 )	3.98 ( 28.88 )	3.97 ( 2.51 )	1.99 ( 1.21 )
MALIGNANT PLEURAL EFFUSION	12	12.43 ( 7.03 - 21.97 )	12.42 ( 124.22 )	12.26 ( 7.61 )	3.62 ( 2.81 )
SMALL INTESTINAL PERFORATION	12	14.85 ( 8.39 - 26.29 )	14.85 ( 152.33 )	14.61 ( 9.06 )	3.87 ( 3.06 )
FEBRILE INFECTION	12	22.54 ( 12.71 - 40 )	22.54 ( 240.58 )	21.98 ( 13.6 )	4.46 ( 3.65 )
VASCULAR PURPURA	12	18.66 ( 10.53 - 33.07 )	18.66 ( 196.21 )	18.28 ( 11.32 )	4.19 ( 3.38 )
POLYNEUROPATHY IN MALIGNANT DISEASE	12	424.57 ( 212.31 - 849.05 )	424.43 ( 3379.45 )	283.29 ( 158.63 )	8.15 ( 7.22 )
PHYSICAL DECONDITIONING	12	12.41 ( 7.02 - 21.95 )	12.41 ( 124.04 )	12.24 ( 7.6 )	3.61 ( 2.81 )
FAILURE TO THRIVE	11	4.31 ( 2.38 - 7.8 )	4.31 ( 27.83 )	4.29 ( 2.62 )	2.1 ( 1.27 )
BREAST CANCER RECURRENT	11	3.74 ( 2.07 - 6.77 )	3.74 ( 22 )	3.73 ( 2.27 )	1.9 ( 1.06 )
ENTEROCOLITIS INFECTIOUS	11	21.18 ( 11.64 - 38.53 )	21.17 ( 206.28 )	20.68 ( 12.54 )	4.37 ( 3.53 )
LUNG ABSCESS	11	13.23 ( 7.29 - 24 )	13.23 ( 122.41 )	13.04 ( 7.92 )	3.7 ( 2.86 )
VITILIGO	11	10.75 ( 5.93 - 19.48 )	10.75 ( 96.01 )	10.62 ( 6.46 )	3.41 ( 2.57 )
INFLAMMATORY MARKER INCREASED	11	3.89 ( 2.15 - 7.04 )	3.89 ( 23.52 )	3.88 ( 2.36 )	1.96 ( 1.12 )
LUNG ADENOCARCINOMA	11	7.35 ( 4.06 - 13.3 )	7.35 ( 59.79 )	7.29 ( 4.44 )	2.87 ( 2.03 )
STAPHYLOCOCCAL BACTERAEMIA	11	6.61 ( 3.65 - 11.96 )	6.61 ( 51.95 )	6.56 ( 4 )	2.71 ( 1.88 )
AUTOIMMUNE HYPOTHYROIDISM	11	88.95 ( 47.79 - 165.56 )	88.93 ( 865.65 )	80.59 ( 47.92 )	6.33 ( 5.46 )
VENOUS THROMBOSIS	11	5.26 ( 2.91 - 9.51 )	5.26 ( 37.69 )	5.23 ( 3.19 )	2.39 ( 1.55 )
CANCER PAIN	11	8.89 ( 4.91 - 16.1 )	8.88 ( 76.17 )	8.8 ( 5.35 )	3.14 ( 2.3 )
DUODENITIS	11	8.19 ( 4.52 - 14.84 )	8.19 ( 68.78 )	8.12 ( 4.94 )	3.02 ( 2.18 )
TUMOUR HYPERPROGRESSION	11	172.97 ( 90.44 - 330.81 )	172.92 ( 1561.96 )	143.82 ( 83.6 )	7.17 ( 6.26 )
THROMBOPHLEBITIS MIGRANS	11	100.43 ( 53.76 - 187.64 )	100.4 ( 968.04 )	89.89 ( 53.28 )	6.49 ( 5.61 )
PANCREATITIS CHRONIC	11	9.21 ( 5.08 - 16.69 )	9.21 ( 79.63 )	9.12 ( 5.55 )	3.19 ( 2.35 )
ESCHERICHIA URINARY TRACT INFECTION	11	3.37 ( 1.86 - 6.09 )	3.37 ( 18.24 )	3.36 ( 2.05 )	1.75 ( 0.91 )
TUMOUR HAEMORRHAGE	11	10.44 ( 5.76 - 18.91 )	10.43 ( 92.68 )	10.32 ( 6.27 )	3.37 ( 2.53 )
CYSTITIS HAEMORRHAGIC	11	7.01 ( 3.87 - 12.69 )	7.01 ( 56.22 )	6.96 ( 4.24 )	2.8 ( 1.96 )
MYELITIS TRANSVERSE	11	14.17 ( 7.81 - 25.72 )	14.17 ( 132.43 )	13.95 ( 8.47 )	3.8 ( 2.96 )
METASTASES TO PERITONEUM	10	7.25 ( 3.89 - 13.51 )	7.25 ( 53.42 )	7.2 ( 4.27 )	2.85 ( 1.97 )
DERMATOMYOSITIS	10	6.75 ( 3.62 - 12.58 )	6.75 ( 48.57 )	6.7 ( 3.98 )	2.74 ( 1.87 )
TUMOUR ASSOCIATED FEVER	10	68.47 ( 35.95 - 130.43 )	68.46 ( 615.11 )	63.42 ( 36.99 )	5.99 ( 5.08 )
TROPONIN T INCREASED	10	21.5 ( 11.47 - 40.27 )	21.49 ( 190.54 )	20.98 ( 12.41 )	4.39 ( 3.51 )
HEPATITIS FULMINANT	10	7.3 ( 3.92 - 13.61 )	7.3 ( 53.9 )	7.25 ( 4.3 )	2.86 ( 1.98 )
ADRENOCORTICAL INSUFFICIENCY ACUTE	10	10.46 ( 5.6 - 19.51 )	10.45 ( 84.46 )	10.34 ( 6.14 )	3.37 ( 2.49 )
CATHETER SITE INFECTION	10	4.71 ( 2.53 - 8.76 )	4.71 ( 29.02 )	4.68 ( 2.78 )	2.23 ( 1.36 )
MIXED LIVER INJURY	10	7.41 ( 3.98 - 13.81 )	7.41 ( 54.94 )	7.35 ( 4.37 )	2.88 ( 2 )
ANTINUCLEAR ANTIBODY	10	86.64 ( 45.2 - 166.09 )	86.62 ( 767.94 )	78.69 ( 45.65 )	6.3 ( 5.39 )
RENAL TUBULAR DISORDER	10	8.89 ( 4.77 - 16.58 )	8.89 ( 69.29 )	8.81 ( 5.23 )	3.14 ( 2.26 )
URINARY TRACT INFECTION BACTERIAL	10	5.8 ( 3.11 - 10.8 )	5.79 ( 39.4 )	5.76 ( 3.42 )	2.53 ( 1.65 )
VENOOCCLUSIVE LIVER DISEASE	10	6.73 ( 3.61 - 12.55 )	6.73 ( 48.42 )	6.69 ( 3.97 )	2.74 ( 1.87 )
HAEMOGLOBIN ABNORMAL	10	3.46 ( 1.86 - 6.43 )	3.45 ( 17.37 )	3.44 ( 2.05 )	1.78 ( 0.91 )
MYELITIS	10	11.63 ( 6.23 - 21.71 )	11.63 ( 95.83 )	11.48 ( 6.81 )	3.52 ( 2.65 )
MORPHOEA	10	34.8 ( 18.49 - 65.5 )	34.79 ( 315.26 )	33.46 ( 19.71 )	5.06 ( 4.18 )
NON-CARDIAC CHEST PAIN	9	4.38 ( 2.27 - 8.43 )	4.38 ( 23.32 )	4.36 ( 2.52 )	2.12 ( 1.21 )
LYMPHADENOPATHY MEDIASTINAL	9	10.35 ( 5.37 - 19.98 )	10.35 ( 75.12 )	10.24 ( 5.91 )	3.36 ( 2.44 )
HEPATIC LESION	9	3.58 ( 1.86 - 6.88 )	3.57 ( 16.62 )	3.56 ( 2.06 )	1.83 ( 0.92 )
RENAL TUBULAR INJURY	9	21.17 ( 10.92 - 41.02 )	21.16 ( 168.69 )	20.67 ( 11.89 )	4.37 ( 3.44 )
ESCHERICHIA SEPSIS	9	6.6 ( 3.42 - 12.72 )	6.6 ( 42.41 )	6.55 ( 3.79 )	2.71 ( 1.8 )
GASTROINTESTINAL PERFORATION	9	4.88 ( 2.54 - 9.4 )	4.88 ( 27.62 )	4.86 ( 2.81 )	2.28 ( 1.37 )
METASTASES TO ADRENALS	9	24.57 ( 12.66 - 47.67 )	24.57 ( 197.73 )	23.9 ( 13.73 )	4.58 ( 3.65 )
NECROTISING FASCIITIS	9	5.88 ( 3.05 - 11.32 )	5.88 ( 36.17 )	5.84 ( 3.38 )	2.55 ( 1.63 )
TUMOUR NECROSIS	9	20.22 ( 10.44 - 39.16 )	20.21 ( 160.52 )	19.76 ( 11.37 )	4.3 ( 3.38 )
ORGANISING PNEUMONIA	9	4.2 ( 2.18 - 8.08 )	4.2 ( 21.8 )	4.18 ( 2.42 )	2.06 ( 1.15 )
NON-SMALL CELL LUNG CANCER METASTATIC	9	24.26 ( 12.5 - 47.06 )	24.25 ( 195.08 )	23.61 ( 13.56 )	4.56 ( 3.63 )
LIVER ABSCESS	9	7.22 ( 3.75 - 13.92 )	7.22 ( 47.83 )	7.17 ( 4.14 )	2.84 ( 1.92 )
RECTAL PERFORATION	9	35.38 ( 18.16 - 68.92 )	35.37 ( 288.56 )	33.99 ( 19.46 )	5.09 ( 4.15 )
BLOOD THYROID STIMULATING HORMONE ABNORMAL	9	6.17 ( 3.2 - 11.88 )	6.17 ( 38.67 )	6.13 ( 3.54 )	2.62 ( 1.7 )
PEPTIC ULCER	9	4.85 ( 2.52 - 9.34 )	4.85 ( 27.33 )	4.83 ( 2.79 )	2.27 ( 1.36 )
INFECTIOUS PLEURAL EFFUSION	8	16.77 ( 8.33 - 33.77 )	16.77 ( 116.32 )	16.46 ( 9.17 )	4.04 ( 3.07 )
AUTOIMMUNE PANCREATITIS	8	44.11 ( 21.67 - 89.78 )	44.1 ( 320.32 )	41.97 ( 23.15 )	5.39 ( 4.4 )
BILIARY TRACT DISORDER	8	11.13 ( 5.54 - 22.37 )	11.13 ( 72.83 )	11 ( 6.14 )	3.46 ( 2.49 )
LICHEN PLANUS	8	5.58 ( 2.78 - 11.18 )	5.58 ( 29.84 )	5.55 ( 3.1 )	2.47 ( 1.51 )
GASTRIC PERFORATION	8	6.32 ( 3.15 - 12.67 )	6.32 ( 35.54 )	6.28 ( 3.51 )	2.65 ( 1.68 )
FIBRIN D DIMER INCREASED	8	3.67 ( 1.83 - 7.36 )	3.67 ( 15.49 )	3.66 ( 2.05 )	1.87 ( 0.91 )
SIALOADENITIS	8	9.41 ( 4.69 - 18.89 )	9.41 ( 59.44 )	9.31 ( 5.2 )	3.22 ( 2.25 )
SKIN CANDIDA	8	26.95 ( 13.33 - 54.49 )	26.95 ( 193.73 )	26.15 ( 14.51 )	4.71 ( 3.73 )
PROTEIN TOTAL DECREASED	8	3.67 ( 1.83 - 7.36 )	3.67 ( 15.49 )	3.66 ( 2.05 )	1.87 ( 0.91 )
PANNICULITIS	8	4.66 ( 2.33 - 9.33 )	4.66 ( 22.85 )	4.64 ( 2.59 )	2.21 ( 1.25 )
AUTOIMMUNE CHOLANGITIS	8	754.71 ( 291.16 - 1956.23 )	754.54 ( 3187.24 )	399.93 ( 180.25 )	8.64 ( 7.47 )
MALIGNANT NEOPLASM OLIGOPROGRESSION	8	212.26 ( 97.81 - 460.65 )	212.21 ( 1345.4 )	169.97 ( 88.88 )	7.41 ( 6.35 )
THROMBOTIC THROMBOCYTOPENIC PURPURA	7	3.84 ( 1.83 - 8.06 )	3.84 ( 14.61 )	3.82 ( 2.05 )	1.93 ( 0.91 )
FRACTURED SACRUM	7	6.54 ( 3.11 - 13.75 )	6.54 ( 32.58 )	6.49 ( 3.49 )	2.7 ( 1.67 )
BRONCHIOLITIS	7	4.62 ( 2.2 - 9.71 )	4.62 ( 19.73 )	4.6 ( 2.47 )	2.2 ( 1.18 )
PERIPHERAL MOTOR NEUROPATHY	7	12.25 ( 5.81 - 25.84 )	12.25 ( 71.3 )	12.09 ( 6.48 )	3.6 ( 2.57 )
ESCHERICHIA TEST POSITIVE	7	9.3 ( 4.42 - 19.59 )	9.3 ( 51.28 )	9.21 ( 4.94 )	3.2 ( 2.18 )
ADENOCARCINOMA	7	6.08 ( 2.89 - 12.78 )	6.08 ( 29.47 )	6.04 ( 3.24 )	2.59 ( 1.57 )
RADIATION SKIN INJURY	7	12.13 ( 5.75 - 25.58 )	12.13 ( 70.46 )	11.97 ( 6.41 )	3.58 ( 2.55 )
GASTROINTESTINAL ANASTOMOTIC LEAK	7	43.38 ( 20.3 - 92.72 )	43.37 ( 275.68 )	41.31 ( 21.88 )	5.37 ( 4.32 )
LEFT VENTRICULAR FAILURE	7	3.82 ( 1.82 - 8.03 )	3.82 ( 14.5 )	3.81 ( 2.04 )	1.93 ( 0.91 )
URINARY TRACT INFECTION ENTEROCOCCAL	7	10.63 ( 5.04 - 22.41 )	10.63 ( 60.31 )	10.51 ( 5.63 )	3.39 ( 2.37 )
HENOCH-SCHONLEIN PURPURA	7	8.55 ( 4.06 - 18.01 )	8.55 ( 46.2 )	8.47 ( 4.54 )	3.08 ( 2.06 )
ROSEOLOVIRUS TEST POSITIVE	7	148.58 ( 66.56 - 331.69 )	148.55 ( 873.11 )	126.57 ( 64.64 )	6.98 ( 5.88 )
DYSAESTHESIA	7	3.8 ( 1.81 - 7.99 )	3.8 ( 14.39 )	3.79 ( 2.04 )	1.92 ( 0.9 )
CHOLANGITIS INFECTIVE	7	60.03 ( 27.89 - 129.22 )	60.02 ( 379.43 )	56.12 ( 29.55 )	5.81 ( 4.75 )
CARCINOEMBRYONIC ANTIGEN INCREASED	7	5.99 ( 2.85 - 12.6 )	5.99 ( 28.9 )	5.95 ( 3.2 )	2.57 ( 1.55 )
IMMUNE-MEDIATED CYSTITIS	7	495.26 ( 194.97 - 1258.04 )	495.17 ( 2180.33 )	313.11 ( 143.53 )	8.29 ( 7.08 )
ENANTHEMA	7	22.34 ( 10.55 - 47.33 )	22.34 ( 139.02 )	21.79 ( 11.63 )	4.45 ( 3.41 )
HYPERURICAEMIA	7	4.74 ( 2.25 - 9.96 )	4.74 ( 20.53 )	4.72 ( 2.53 )	2.24 ( 1.21 )
NEONATAL RESPIRATORY DEPRESSION	7	69.92 ( 32.35 - 151.13 )	69.91 ( 439.27 )	64.66 ( 33.93 )	6.01 ( 4.95 )
ACUTE INTERSTITIAL PNEUMONITIS	7	26.3 ( 12.39 - 55.8 )	26.29 ( 165.2 )	25.53 ( 13.61 )	4.67 ( 3.64 )
COOMBS NEGATIVE HAEMOLYTIC ANAEMIA	7	62.56 ( 29.03 - 134.8 )	62.55 ( 394.85 )	58.32 ( 30.68 )	5.87 ( 4.81 )
UNMASKING OF PREVIOUSLY UNIDENTIFIED DISEASE	7	18.34 ( 8.67 - 38.79 )	18.34 ( 112.33 )	17.97 ( 9.6 )	4.17 ( 3.14 )
IMMUNE-MEDIATED PERICARDITIS	7	495.26 ( 194.97 - 1258.04 )	495.17 ( 2180.33 )	313.11 ( 143.53 )	8.29 ( 7.08 )
PARAPLEGIA	7	4.92 ( 2.34 - 10.33 )	4.91 ( 21.7 )	4.89 ( 2.63 )	2.29 ( 1.27 )
LARYNGOPHARYNGITIS	7	198.11 ( 87.01 - 451.05 )	198.07 ( 1112.84 )	160.78 ( 80.77 )	7.33 ( 6.21 )
EXPOSURE TO SARS-COV-2	7	6.45 ( 3.07 - 13.57 )	6.45 ( 32 )	6.41 ( 3.44 )	2.68 ( 1.66 )
PARAPARESIS	7	6.85 ( 3.26 - 14.42 )	6.85 ( 34.72 )	6.81 ( 3.65 )	2.77 ( 1.74 )
MEAN CELL VOLUME ABNORMAL	7	27.64 ( 13.02 - 58.69 )	27.64 ( 174.05 )	26.8 ( 14.27 )	4.74 ( 3.71 )
BONE INFARCTION	7	24.06 ( 11.35 - 51 )	24.06 ( 150.43 )	23.42 ( 12.49 )	4.55 ( 3.51 )
HYPOPROTEINAEMIA	7	7.89 ( 3.75 - 16.61 )	7.89 ( 41.74 )	7.83 ( 4.2 )	2.97 ( 1.94 )
SERUM SICKNESS-LIKE REACTION	7	23.58 ( 11.13 - 49.98 )	23.58 ( 147.26 )	22.97 ( 12.25 )	4.52 ( 3.49 )
LUNG CONSOLIDATION	6	4.85 ( 2.17 - 10.82 )	4.85 ( 18.24 )	4.83 ( 2.47 )	2.27 ( 1.18 )
HAEMOLYTIC URAEMIC SYNDROME	6	4.89 ( 2.19 - 10.92 )	4.89 ( 18.48 )	4.87 ( 2.49 )	2.28 ( 1.19 )
SMALL INTESTINAL HAEMORRHAGE	6	6.58 ( 2.95 - 14.7 )	6.58 ( 28.18 )	6.54 ( 3.34 )	2.71 ( 1.61 )
CHOLANGITIS ACUTE	6	20.29 ( 9.03 - 45.61 )	20.29 ( 107.48 )	19.84 ( 10.08 )	4.31 ( 3.21 )
AUTOIMMUNE MYOCARDITIS	6	72.77 ( 31.61 - 167.53 )	72.76 ( 391.11 )	67.09 ( 33.4 )	6.07 ( 4.93 )
MALIGNANT PERITONEAL NEOPLASM	6	15.12 ( 6.74 - 33.89 )	15.11 ( 77.69 )	14.87 ( 7.57 )	3.89 ( 2.79 )
JUGULAR VEIN THROMBOSIS	6	5.05 ( 2.26 - 11.28 )	5.05 ( 19.39 )	5.03 ( 2.57 )	2.33 ( 1.24 )
ONYCHOLYSIS	6	6.29 ( 2.82 - 14.04 )	6.29 ( 26.49 )	6.25 ( 3.19 )	2.64 ( 1.55 )
CYTOKINE STORM	6	25.6 ( 11.36 - 57.67 )	25.59 ( 137.65 )	24.87 ( 12.61 )	4.64 ( 3.53 )
POSITRON EMISSION TOMOGRAM ABNORMAL	6	15.39 ( 6.86 - 34.51 )	15.39 ( 79.28 )	15.13 ( 7.7 )	3.92 ( 2.82 )
CUTANEOUS SARCOIDOSIS	6	22.74 ( 10.11 - 51.16 )	22.74 ( 121.44 )	22.17 ( 11.25 )	4.47 ( 3.36 )
TERMINAL ILEITIS	6	26.26 ( 11.65 - 59.17 )	26.25 ( 141.38 )	25.5 ( 12.92 )	4.67 ( 3.56 )
BILIARY DILATATION	6	6.53 ( 2.92 - 14.58 )	6.53 ( 27.88 )	6.49 ( 3.31 )	2.7 ( 1.6 )
PAROTITIS	6	9.13 ( 4.08 - 20.41 )	9.13 ( 42.96 )	9.04 ( 4.61 )	3.18 ( 2.08 )
HYPERMETABOLISM	6	24.37 ( 10.82 - 54.88 )	24.37 ( 130.71 )	23.72 ( 12.03 )	4.57 ( 3.46 )
MESENTERIC VEIN THROMBOSIS	6	11.74 ( 5.24 - 26.27 )	11.74 ( 58.12 )	11.59 ( 5.91 )	3.53 ( 2.44 )
PULMONARY ARTERY THROMBOSIS	6	14.81 ( 6.61 - 33.19 )	14.81 ( 75.92 )	14.57 ( 7.41 )	3.86 ( 2.76 )
ORTHOSTATIC HYPERTENSION	6	19.22 ( 8.56 - 43.18 )	19.22 ( 101.34 )	18.82 ( 9.56 )	4.23 ( 3.13 )
IMMUNE-MEDIATED NEUROPATHY	6	110.74 ( 47.29 - 259.3 )	110.72 ( 577.1 )	98.06 ( 48.12 )	6.62 ( 5.46 )
LUNG OPACITY	6	5.35 ( 2.4 - 11.94 )	5.35 ( 21.09 )	5.32 ( 2.72 )	2.41 ( 1.32 )
HYPERLIPASAEMIA	6	27.53 ( 12.21 - 62.09 )	27.53 ( 148.58 )	26.7 ( 13.52 )	4.74 ( 3.63 )
ENTEROCOLITIS HAEMORRHAGIC	6	6.93 ( 3.1 - 15.48 )	6.93 ( 30.2 )	6.88 ( 3.51 )	2.78 ( 1.69 )
FEEDING INTOLERANCE	6	33.08 ( 14.63 - 74.78 )	33.07 ( 179.62 )	31.87 ( 16.11 )	4.99 ( 3.88 )
ALANINE AMINOTRANSFERASE ABNORMAL	6	6.14 ( 2.75 - 13.72 )	6.14 ( 25.65 )	6.11 ( 3.12 )	2.61 ( 1.52 )
NEUTROPHIL COUNT ABNORMAL	6	4 ( 1.79 - 8.91 )	3.99 ( 13.41 )	3.98 ( 2.03 )	1.99 ( 0.9 )
BLOOD CALCIUM ABNORMAL	6	5.36 ( 2.4 - 11.97 )	5.36 ( 21.15 )	5.33 ( 2.72 )	2.42 ( 1.32 )
N-TERMINAL PROHORMONE BRAIN NATRIURETIC PEPTIDE INCREASED	6	10.48 ( 4.69 - 23.45 )	10.48 ( 50.82 )	10.36 ( 5.28 )	3.37 ( 2.28 )
TOXIC ERYTHEMA OF CHEMOTHERAPY	6	67.03 ( 29.19 - 153.9 )	67.02 ( 361.63 )	62.18 ( 31.02 )	5.96 ( 4.82 )
NON-SMALL CELL LUNG CANCER STAGE IV	5	28.3 ( 11.61 - 68.99 )	28.3 ( 127.41 )	27.41 ( 13.01 )	4.78 ( 3.58 )
NEUTROPENIC COLITIS	5	5.31 ( 2.2 - 12.78 )	5.31 ( 17.36 )	5.28 ( 2.53 )	2.4 ( 1.22 )
AXONAL NEUROPATHY	5	14.89 ( 6.15 - 36.06 )	14.89 ( 63.68 )	14.65 ( 6.99 )	3.87 ( 2.68 )
LYMPHATIC DISORDER	5	15.27 ( 6.31 - 36.98 )	15.27 ( 65.49 )	15.02 ( 7.16 )	3.91 ( 2.72 )
SILENT THYROIDITIS	5	75.8 ( 30.36 - 189.24 )	75.79 ( 338.77 )	69.66 ( 32.4 )	6.12 ( 4.89 )
TRIPLE NEGATIVE BREAST CANCER	5	13.43 ( 5.55 - 32.5 )	13.43 ( 56.63 )	13.24 ( 6.32 )	3.73 ( 2.54 )
RENAL ARTERIOSCLEROSIS	5	44.68 ( 18.18 - 109.83 )	44.68 ( 202.82 )	42.49 ( 20.02 )	5.41 ( 4.2 )
RIGHT VENTRICULAR HYPERTROPHY	5	11.44 ( 4.73 - 27.65 )	11.44 ( 47 )	11.3 ( 5.4 )	3.5 ( 2.31 )
LUNG CYST	5	20.61 ( 8.49 - 50.04 )	20.6 ( 91.05 )	20.14 ( 9.59 )	4.33 ( 3.14 )
MUCOSAL DISORDER	5	10.72 ( 4.44 - 25.9 )	10.72 ( 43.51 )	10.6 ( 5.07 )	3.41 ( 2.22 )
METASTASES TO PLEURA	5	8.05 ( 3.34 - 19.43 )	8.05 ( 30.6 )	7.99 ( 3.82 )	3 ( 1.81 )
URINARY BLADDER HAEMORRHAGE	5	6.18 ( 2.56 - 14.89 )	6.18 ( 21.54 )	6.14 ( 2.94 )	2.62 ( 1.44 )
LICHEN SCLEROSUS	5	9.13 ( 3.78 - 22.04 )	9.13 ( 35.8 )	9.04 ( 4.32 )	3.18 ( 1.99 )
ANAEMIA MACROCYTIC	5	4.53 ( 1.88 - 10.91 )	4.53 ( 13.68 )	4.51 ( 2.16 )	2.17 ( 0.99 )
MIXED DEAFNESS	5	141.5 ( 54.9 - 364.71 )	141.48 ( 597.79 )	121.41 ( 54.98 )	6.92 ( 5.65 )
MYOCARDIAL INJURY	5	18.14 ( 7.48 - 43.99 )	18.14 ( 79.27 )	17.78 ( 8.47 )	4.15 ( 2.96 )
TONGUE FUNGAL INFECTION	5	52.41 ( 21.24 - 129.32 )	52.4 ( 237.43 )	49.41 ( 23.21 )	5.63 ( 4.41 )
VOGT-KOYANAGI-HARADA DISEASE	5	49.94 ( 20.26 - 123.08 )	49.93 ( 226.44 )	47.21 ( 22.2 )	5.56 ( 4.34 )
BODY TEMPERATURE ABNORMAL	5	4.52 ( 1.88 - 10.88 )	4.52 ( 13.61 )	4.5 ( 2.16 )	2.17 ( 0.99 )
SYSTEMIC INFECTION	5	6.24 ( 2.59 - 15.05 )	6.24 ( 21.85 )	6.2 ( 2.97 )	2.63 ( 1.45 )
MICROANGIOPATHIC HAEMOLYTIC ANAEMIA	5	12.56 ( 5.19 - 30.37 )	12.56 ( 52.41 )	12.39 ( 5.92 )	3.63 ( 2.44 )
CANCER FATIGUE	5	52.41 ( 21.24 - 129.32 )	52.4 ( 237.43 )	49.41 ( 23.21 )	5.63 ( 4.41 )
NEPHROGENIC DIABETES INSIPIDUS	5	9.71 ( 4.02 - 23.46 )	9.71 ( 38.63 )	9.61 ( 4.6 )	3.27 ( 2.08 )
CELL DEATH	5	4.87 ( 2.02 - 11.74 )	4.87 ( 15.3 )	4.85 ( 2.32 )	2.28 ( 1.1 )
PROCALCITONIN INCREASED	5	10.75 ( 4.45 - 25.96 )	10.75 ( 43.64 )	10.62 ( 5.08 )	3.41 ( 2.22 )
ADRENALITIS	5	128.63 ( 50.21 - 329.51 )	128.61 ( 549.81 )	111.82 ( 50.9 )	6.81 ( 5.54 )
IMMUNE-MEDIATED NEUROLOGICAL DISORDER	5	303.21 ( 109.2 - 841.85 )	303.16 ( 1109.56 )	223.65 ( 95.16 )	7.81 ( 6.46 )
HAEMATOCRIT ABNORMAL	5	9.83 ( 4.07 - 23.73 )	9.82 ( 39.18 )	9.72 ( 4.65 )	3.28 ( 2.1 )
PRERENAL FAILURE	5	8.61 ( 3.57 - 20.78 )	8.61 ( 33.29 )	8.53 ( 4.08 )	3.09 ( 1.91 )
IMMUNE-MEDIATED CHOLESTASIS	5	848.98 ( 245.76 - 2932.72 )	848.86 ( 2117.15 )	424.93 ( 150.6 )	8.73 ( 7.27 )
IMMUNE-MEDIATED ENDOCRINOPATHY	5	111.71 ( 43.97 - 283.83 )	111.69 ( 484.73 )	98.82 ( 45.29 )	6.63 ( 5.37 )
MYXOEDEMA	5	35.97 ( 14.7 - 88.04 )	35.97 ( 163.07 )	34.55 ( 16.34 )	5.11 ( 3.9 )
LYMPHOCYTIC HYPOPHYSITIS	4	35.75 ( 13.14 - 97.21 )	35.74 ( 129.62 )	34.34 ( 14.87 )	5.1 ( 3.78 )
LUNG ADENOCARCINOMA RECURRENT	4	102.9 ( 36.45 - 290.48 )	102.89 ( 359.97 )	91.88 ( 38.56 )	6.52 ( 5.15 )
CHRONIC INFLAMMATORY DEMYELINATING POLYRADICULONEUROPATHY	4	7.88 ( 2.94 - 21.09 )	7.88 ( 23.8 )	7.81 ( 3.43 )	2.97 ( 1.67 )
DIFFUSE ALVEOLAR DAMAGE	4	10.11 ( 3.77 - 27.09 )	10.11 ( 32.43 )	10 ( 4.38 )	3.32 ( 2.02 )
MENINGISM	4	13.06 ( 4.86 - 35.06 )	13.06 ( 43.87 )	12.88 ( 5.64 )	3.69 ( 2.38 )
PARANEOPLASTIC SYNDROME	4	12.35 ( 4.6 - 33.14 )	12.35 ( 41.11 )	12.18 ( 5.33 )	3.61 ( 2.31 )
PNEUMONIA MORAXELLA	4	135.83 ( 47.27 - 390.32 )	135.82 ( 461.46 )	117.22 ( 48.47 )	6.87 ( 5.48 )
HAEMANGIOMA OF BONE	4	29.27 ( 10.8 - 79.32 )	29.27 ( 105.58 )	28.33 ( 12.3 )	4.82 ( 3.51 )
PELVIC ABSCESS	4	5.66 ( 2.12 - 15.13 )	5.66 ( 15.24 )	5.63 ( 2.47 )	2.49 ( 1.2 )
CENTRAL NERVOUS SYSTEM VASCULITIS	4	17.97 ( 6.67 - 48.37 )	17.97 ( 62.76 )	17.61 ( 7.69 )	4.14 ( 2.83 )
METASTASES TO ABDOMINAL WALL	4	39.49 ( 14.49 - 107.61 )	39.48 ( 143.36 )	37.77 ( 16.32 )	5.24 ( 3.91 )
VESICAL FISTULA	4	33.29 ( 12.26 - 90.41 )	33.29 ( 120.55 )	32.07 ( 13.9 )	5 ( 3.68 )
URINARY TRACT OBSTRUCTION	4	5.06 ( 1.89 - 13.52 )	5.06 ( 12.95 )	5.04 ( 2.21 )	2.33 ( 1.04 )
LIPASE ABNORMAL	4	40.91 ( 15 - 111.59 )	40.91 ( 148.57 )	39.07 ( 16.88 )	5.29 ( 3.96 )
SMALL CELL LUNG CANCER	4	6.67 ( 2.49 - 17.85 )	6.67 ( 19.13 )	6.63 ( 2.91 )	2.73 ( 1.43 )
THROMBOTIC STROKE	4	9.46 ( 3.53 - 25.34 )	9.46 ( 29.92 )	9.36 ( 4.11 )	3.23 ( 1.93 )
SUBCLAVIAN VEIN THROMBOSIS	4	5.09 ( 1.91 - 13.61 )	5.09 ( 13.07 )	5.07 ( 2.23 )	2.34 ( 1.05 )
SEROMA	4	4.85 ( 1.82 - 12.96 )	4.85 ( 12.16 )	4.83 ( 2.12 )	2.27 ( 0.98 )
THYROTOXIC CRISIS	4	6.27 ( 2.34 - 16.75 )	6.26 ( 17.57 )	6.23 ( 2.73 )	2.64 ( 1.34 )
RELAPSING FEVER	4	26.95 ( 9.96 - 72.93 )	26.95 ( 96.87 )	26.15 ( 11.37 )	4.71 ( 3.39 )
LYMPHANGITIS	4	8.77 ( 3.28 - 23.5 )	8.77 ( 27.27 )	8.69 ( 3.81 )	3.12 ( 1.82 )
BRONCHOSTENOSIS	4	13.48 ( 5.02 - 36.19 )	13.47 ( 45.47 )	13.28 ( 5.81 )	3.73 ( 2.43 )
RADIATION OESOPHAGITIS	4	23.75 ( 8.79 - 64.14 )	23.74 ( 84.77 )	23.13 ( 10.07 )	4.53 ( 3.22 )
RADIATION INJURY	4	6.99 ( 2.61 - 18.69 )	6.99 ( 20.35 )	6.94 ( 3.05 )	2.79 ( 1.5 )
TRI-IODOTHYRONINE FREE DECREASED	4	23.1 ( 8.56 - 62.37 )	23.1 ( 82.33 )	22.51 ( 9.81 )	4.49 ( 3.18 )
ENDOCRINE DISORDER	4	6.87 ( 2.57 - 18.39 )	6.87 ( 19.91 )	6.83 ( 3 )	2.77 ( 1.47 )
TRANSFUSION REACTION	4	8.58 ( 3.2 - 22.96 )	8.57 ( 26.5 )	8.5 ( 3.73 )	3.09 ( 1.79 )
BILIARY OBSTRUCTION	4	9.08 ( 3.39 - 24.32 )	9.08 ( 28.45 )	8.99 ( 3.94 )	3.17 ( 1.87 )
STEROID DIABETES	4	7.88 ( 2.94 - 21.09 )	7.88 ( 23.8 )	7.81 ( 3.43 )	2.97 ( 1.67 )
BRONCHIAL CARCINOMA	4	12.96 ( 4.83 - 34.79 )	12.96 ( 43.48 )	12.78 ( 5.59 )	3.68 ( 2.37 )
CORONARY ARTERY DISSECTION	4	6.81 ( 2.54 - 18.2 )	6.8 ( 19.65 )	6.76 ( 2.97 )	2.76 ( 1.46 )
MYOPERICARDITIS	4	20.09 ( 7.45 - 54.16 )	20.09 ( 70.89 )	19.65 ( 8.57 )	4.3 ( 2.99 )
OLIGOASTROCYTOMA	4	226.39 ( 75.13 - 682.15 )	226.36 ( 708.53 )	178.92 ( 71.09 )	7.48 ( 6.04 )
IMMUNE-MEDIATED UVEITIS	4	66.58 ( 24.06 - 184.24 )	66.58 ( 239.58 )	61.81 ( 26.38 )	5.95 ( 4.6 )
DIVERTICULITIS INTESTINAL PERFORATED	4	38.16 ( 14.01 - 103.91 )	38.15 ( 138.48 )	36.55 ( 15.81 )	5.19 ( 3.87 )
TUMOUR EMBOLISM	4	49.21 ( 17.96 - 134.86 )	49.21 ( 178.57 )	46.57 ( 20.03 )	5.54 ( 4.21 )
ILEAL PERFORATION	4	14.83 ( 5.52 - 39.85 )	14.83 ( 50.69 )	14.59 ( 6.38 )	3.87 ( 2.56 )
SQUAMOUS CELL CARCINOMA OF LUNG	4	15.03 ( 5.59 - 40.38 )	15.02 ( 51.45 )	14.78 ( 6.46 )	3.89 ( 2.58 )
EMPYEMA	4	5.6 ( 2.1 - 14.98 )	5.6 ( 15.03 )	5.57 ( 2.45 )	2.48 ( 1.18 )
BREAST NECROSIS	4	21.91 ( 8.12 - 59.12 )	21.91 ( 77.8 )	21.38 ( 9.32 )	4.42 ( 3.11 )
CARDIOVASCULAR INSUFFICIENCY	4	4.59 ( 1.72 - 12.26 )	4.59 ( 11.17 )	4.57 ( 2.01 )	2.19 ( 0.9 )
THYROXINE FREE INCREASED	4	8.68 ( 3.24 - 23.26 )	8.68 ( 26.92 )	8.61 ( 3.77 )	3.11 ( 1.81 )
CANDIDA TEST POSITIVE	4	17.15 ( 6.37 - 46.15 )	17.15 ( 59.62 )	16.83 ( 7.35 )	4.07 ( 2.77 )
ASPARTATE AMINOTRANSFERASE ABNORMAL	4	5.59 ( 2.09 - 14.93 )	5.58 ( 14.96 )	5.55 ( 2.44 )	2.47 ( 1.18 )
GAMMA-GLUTAMYLTRANSFERASE ABNORMAL	4	13.97 ( 5.2 - 37.54 )	13.97 ( 47.4 )	13.76 ( 6.02 )	3.78 ( 2.48 )
FUNGAL OESOPHAGITIS	4	9.33 ( 3.48 - 24.99 )	9.33 ( 29.42 )	9.24 ( 4.05 )	3.21 ( 1.91 )
IMMUNE-MEDIATED MYASTHENIA GRAVIS	4	61.74 ( 22.37 - 170.38 )	61.74 ( 222.8 )	57.62 ( 24.64 )	5.85 ( 4.51 )
AORTIC THROMBOSIS	4	7.24 ( 2.71 - 19.37 )	7.24 ( 21.33 )	7.19 ( 3.15 )	2.85 ( 1.55 )
BREAST CALCIFICATIONS	4	4.78 ( 1.79 - 12.78 )	4.78 ( 11.9 )	4.76 ( 2.09 )	2.25 ( 0.96 )
PULMONARY TUMOUR THROMBOTIC MICROANGIOPATHY	4	84.9 ( 30.37 - 237.29 )	84.89 ( 301.45 )	77.26 ( 32.69 )	6.27 ( 4.91 )
MASTOID DISORDER	4	62.89 ( 22.77 - 173.64 )	62.88 ( 226.78 )	58.61 ( 25.05 )	5.87 ( 4.53 )
ATYPICAL MYCOBACTERIAL INFECTION	4	6.81 ( 2.54 - 18.2 )	6.8 ( 19.65 )	6.76 ( 2.97 )	2.76 ( 1.46 )
LYMPHOCYTE COUNT ABNORMAL	4	6.62 ( 2.47 - 17.71 )	6.62 ( 18.93 )	6.58 ( 2.89 )	2.72 ( 1.42 )
NEUROMYOPATHY	4	6.9 ( 2.58 - 18.46 )	6.9 ( 20.02 )	6.85 ( 3.01 )	2.78 ( 1.48 )
POSTOPERATIVE WOUND COMPLICATION	4	4.86 ( 1.82 - 13 )	4.86 ( 12.21 )	4.84 ( 2.13 )	2.28 ( 0.98 )
THYROXINE FREE DECREASED	4	11.51 ( 4.29 - 30.88 )	11.51 ( 37.87 )	11.37 ( 4.98 )	3.51 ( 2.21 )
PROTEUS INFECTION	4	10.78 ( 4.02 - 28.9 )	10.78 ( 35.04 )	10.66 ( 4.67 )	3.41 ( 2.11 )
GASTROENTERITIS RADIATION	4	23.75 ( 8.79 - 64.14 )	23.74 ( 84.77 )	23.13 ( 10.07 )	4.53 ( 3.22 )
GRAVES' DISEASE	4	12.35 ( 4.6 - 33.14 )	12.35 ( 41.11 )	12.18 ( 5.33 )	3.61 ( 2.31 )
ENDOCRINE TOXICITY	4	226.39 ( 75.13 - 682.15 )	226.36 ( 708.53 )	178.92 ( 71.09 )	7.48 ( 6.04 )
COLONIC ABSCESS	4	7.84 ( 2.93 - 20.99 )	7.84 ( 23.66 )	7.78 ( 3.41 )	2.96 ( 1.66 )
PNEUMONIA HAEMOPHILUS	4	18.06 ( 6.71 - 48.63 )	18.06 ( 63.12 )	17.71 ( 7.73 )	4.15 ( 2.84 )
EPSTEIN-BARR VIRUS TEST POSITIVE	4	12.13 ( 4.52 - 32.54 )	12.13 ( 40.26 )	11.97 ( 5.24 )	3.58 ( 2.28 )
MYOPATHY TOXIC	4	15.94 ( 5.93 - 42.87 )	15.94 ( 54.98 )	15.67 ( 6.85 )	3.97 ( 2.66 )
CARDIAC VENTRICULAR THROMBOSIS	3	7.58 ( 2.43 - 23.62 )	7.58 ( 16.98 )	7.52 ( 2.91 )	2.91 ( 1.46 )
LUNG ADENOCARCINOMA STAGE IV	3	16.98 ( 5.41 - 53.24 )	16.98 ( 44.22 )	16.66 ( 6.4 )	4.06 ( 2.6 )
PNEUMOCYSTIS JIROVECII INFECTION	3	8.01 ( 2.57 - 24.97 )	8.01 ( 18.23 )	7.94 ( 3.07 )	2.99 ( 1.54 )
PERIRECTAL ABSCESS	3	6.77 ( 2.17 - 21.1 )	6.77 ( 14.64 )	6.73 ( 2.6 )	2.75 ( 1.3 )
MUSCLE OEDEMA	3	34.89 ( 11 - 110.7 )	34.88 ( 94.84 )	33.55 ( 12.77 )	5.07 ( 3.59 )
PARANEOPLASTIC NEUROLOGICAL SYNDROME	3	82.15 ( 25.11 - 268.74 )	82.15 ( 219.26 )	74.99 ( 27.82 )	6.23 ( 4.71 )
HYDROTHORAX	3	6.7 ( 2.15 - 20.87 )	6.7 ( 14.44 )	6.66 ( 2.57 )	2.73 ( 1.28 )
PELVIC FLUID COLLECTION	3	5.63 ( 1.81 - 17.54 )	5.63 ( 11.36 )	5.6 ( 2.17 )	2.49 ( 1.04 )
AMPUTATION STUMP PAIN	3	68.83 ( 21.22 - 223.25 )	68.83 ( 185.48 )	63.74 ( 23.81 )	5.99 ( 4.48 )
SHOCK SYMPTOM	3	19.44 ( 6.19 - 61.06 )	19.44 ( 51.3 )	19.03 ( 7.3 )	4.25 ( 2.79 )
OESOPHAGOBRONCHIAL FISTULA	3	84.89 ( 25.91 - 278.18 )	84.89 ( 226.08 )	77.26 ( 28.62 )	6.27 ( 4.75 )
PARVOVIRUS B19 TEST POSITIVE	3	79.59 ( 24.37 - 259.92 )	79.58 ( 212.83 )	72.84 ( 27.06 )	6.19 ( 4.67 )
HYPERGLYCAEMIC HYPEROSMOLAR NONKETOTIC SYNDROME	3	6.41 ( 2.06 - 19.98 )	6.41 ( 13.61 )	6.37 ( 2.46 )	2.67 ( 1.22 )
URINARY TRACT PAIN	3	10.15 ( 3.25 - 31.67 )	10.15 ( 24.44 )	10.04 ( 3.87 )	3.33 ( 1.87 )
GAS GANGRENE	3	20.71 ( 6.59 - 65.09 )	20.7 ( 54.92 )	20.23 ( 7.76 )	4.34 ( 2.87 )
TRACHEAL STENOSIS	3	12.19 ( 3.9 - 38.09 )	12.18 ( 30.36 )	12.03 ( 4.63 )	3.59 ( 2.13 )
MYASTHENIA GRAVIS CRISIS	3	6.32 ( 2.03 - 19.68 )	6.32 ( 13.33 )	6.28 ( 2.43 )	2.65 ( 1.2 )
BLOOD ALKALINE PHOSPHATASE ABNORMAL	3	6.85 ( 2.2 - 21.33 )	6.85 ( 14.86 )	6.8 ( 2.63 )	2.77 ( 1.31 )
MEDIASTINUM NEOPLASM	3	33.08 ( 10.44 - 104.82 )	33.07 ( 89.81 )	31.87 ( 12.14 )	4.99 ( 3.52 )
COLD TYPE HAEMOLYTIC ANAEMIA	3	32.24 ( 10.18 - 102.11 )	32.24 ( 87.48 )	31.09 ( 11.85 )	4.96 ( 3.48 )
IIIRD NERVE PARALYSIS	3	8.52 ( 2.73 - 26.56 )	8.52 ( 19.71 )	8.44 ( 3.26 )	3.08 ( 1.63 )
ACHROMOBACTER INFECTION	3	82.15 ( 25.11 - 268.74 )	82.15 ( 219.26 )	74.99 ( 27.82 )	6.23 ( 4.71 )
PNEUMONIA PSEUDOMONAL	3	5.55 ( 1.78 - 17.27 )	5.55 ( 11.11 )	5.52 ( 2.13 )	2.46 ( 1.02 )
KLEBSIELLA URINARY TRACT INFECTION	3	36.91 ( 11.62 - 117.27 )	36.91 ( 100.44 )	35.41 ( 13.46 )	5.15 ( 3.66 )
SJS-TEN OVERLAP	3	12.61 ( 4.03 - 39.42 )	12.61 ( 31.59 )	12.44 ( 4.79 )	3.64 ( 2.18 )
TUMOUR CAVITATION	3	141.49 ( 41.67 - 480.36 )	141.48 ( 358.67 )	121.41 ( 43.66 )	6.92 ( 5.36 )
PERITONEAL EFFLUENT LEUKOCYTE COUNT INCREASED	3	90.96 ( 27.65 - 299.2 )	90.95 ( 241.05 )	82.24 ( 30.37 )	6.36 ( 4.83 )
INTESTINAL METASTASIS	3	19.29 ( 6.14 - 60.6 )	19.29 ( 50.88 )	18.89 ( 7.25 )	4.24 ( 2.78 )
METASTASES TO STOMACH	3	12.67 ( 4.05 - 39.62 )	12.67 ( 31.77 )	12.5 ( 4.81 )	3.64 ( 2.19 )
METASTATIC BRONCHIAL CARCINOMA	3	35.87 ( 11.3 - 113.89 )	35.87 ( 97.56 )	34.45 ( 13.1 )	5.11 ( 3.63 )
SUPERIOR VENA CAVA SYNDROME	3	9.54 ( 3.06 - 29.76 )	9.54 ( 22.67 )	9.44 ( 3.64 )	3.24 ( 1.79 )
ECTOPIC ACTH SYNDROME	3	115.76 ( 34.65 - 386.79 )	115.75 ( 300.33 )	101.98 ( 37.17 )	6.67 ( 5.12 )
PULMONARY CALCIFICATION	3	13.06 ( 4.18 - 40.85 )	13.06 ( 32.9 )	12.88 ( 4.96 )	3.69 ( 2.23 )
VACCINATION SITE REACTION	3	36.91 ( 11.62 - 117.27 )	36.91 ( 100.44 )	35.41 ( 13.46 )	5.15 ( 3.66 )
CYSTITIS ESCHERICHIA	3	11.17 ( 3.58 - 34.89 )	11.17 ( 27.42 )	11.04 ( 4.26 )	3.46 ( 2.01 )
BONE MARROW INFILTRATION	3	12.48 ( 3.99 - 39.03 )	12.48 ( 31.23 )	12.32 ( 4.75 )	3.62 ( 2.17 )
PRIMARY ADRENAL INSUFFICIENCY	3	28.94 ( 9.16 - 91.47 )	28.94 ( 78.25 )	28.02 ( 10.7 )	4.81 ( 3.33 )
VOCAL CORD PARESIS	3	27.68 ( 8.77 - 87.42 )	27.68 ( 74.71 )	26.84 ( 10.25 )	4.75 ( 3.27 )
PERICARDITIS MALIGNANT	3	97.95 ( 29.65 - 323.64 )	97.95 ( 258.09 )	87.92 ( 32.34 )	6.46 ( 4.92 )
CORONAVIRUS TEST POSITIVE	3	5.31 ( 1.71 - 16.51 )	5.31 ( 10.42 )	5.28 ( 2.04 )	2.4 ( 0.95 )
LIVER SARCOIDOSIS	3	79.59 ( 24.37 - 259.92 )	79.58 ( 212.83 )	72.84 ( 27.06 )	6.19 ( 4.67 )
HAEMORRHAGIC HEPATIC CYST	3	57.88 ( 17.97 - 186.42 )	57.88 ( 156.98 )	54.25 ( 20.39 )	5.76 ( 4.26 )
HYPERAMYLASAEMIA	3	12.3 ( 3.94 - 38.46 )	12.3 ( 30.71 )	12.14 ( 4.68 )	3.6 ( 2.15 )
METABOLIC FUNCTION TEST ABNORMAL	3	18.45 ( 5.88 - 57.93 )	18.45 ( 48.47 )	18.08 ( 6.94 )	4.18 ( 2.71 )
METASTASES TO THE MEDIASTINUM	3	13.4 ( 4.28 - 41.93 )	13.4 ( 33.9 )	13.21 ( 5.09 )	3.72 ( 2.27 )
BRAIN CANCER METASTATIC	3	8.75 ( 2.81 - 27.3 )	8.75 ( 20.39 )	8.67 ( 3.35 )	3.12 ( 1.66 )
LENTIGO MALIGNA	3	29.61 ( 9.37 - 93.64 )	29.61 ( 80.14 )	28.65 ( 10.93 )	4.84 ( 3.37 )
BLADDER TRANSITIONAL CELL CARCINOMA	3	11.85 ( 3.79 - 37.02 )	11.84 ( 29.38 )	11.7 ( 4.51 )	3.55 ( 2.09 )
DERMATOSIS	3	8.55 ( 2.74 - 26.65 )	8.55 ( 19.79 )	8.47 ( 3.27 )	3.08 ( 1.63 )
AUTOIMMUNE DERMATITIS	3	33.08 ( 10.44 - 104.82 )	33.07 ( 89.81 )	31.87 ( 12.14 )	4.99 ( 3.52 )
INFUSION RELATED HYPERSENSITIVITY REACTION	3	12.86 ( 4.11 - 40.23 )	12.86 ( 32.33 )	12.68 ( 4.89 )	3.66 ( 2.21 )
SENSORIMOTOR DISORDER	3	10.52 ( 3.37 - 32.86 )	10.52 ( 25.54 )	10.41 ( 4.01 )	3.38 ( 1.92 )
CENTRAL HYPOTHYROIDISM	3	23.36 ( 7.42 - 73.58 )	23.36 ( 62.5 )	22.76 ( 8.72 )	4.51 ( 3.04 )
AORTIC EMBOLUS	3	54.19 ( 16.86 - 174.1 )	54.18 ( 147.21 )	50.99 ( 19.2 )	5.67 ( 4.17 )
DUODENAL PERFORATION	3	7.51 ( 2.41 - 23.41 )	7.51 ( 16.79 )	7.45 ( 2.88 )	2.9 ( 1.45 )
CEREBRAL FUNGAL INFECTION	3	31.06 ( 9.81 - 98.3 )	31.06 ( 84.18 )	29.99 ( 11.44 )	4.91 ( 3.43 )
NONINFECTIVE ENCEPHALITIS	3	6.56 ( 2.11 - 20.44 )	6.56 ( 14.04 )	6.52 ( 2.52 )	2.71 ( 1.25 )
URETERITIS	3	33.96 ( 10.71 - 107.68 )	33.95 ( 92.26 )	32.69 ( 12.45 )	5.03 ( 3.55 )
LOSS OF BLADDER SENSATION	3	26.81 ( 8.49 - 84.61 )	26.81 ( 72.25 )	26.02 ( 9.94 )	4.7 ( 3.23 )
PELVIC FLOOR MUSCLE WEAKNESS	3	22.15 ( 7.04 - 69.68 )	22.14 ( 59.03 )	21.61 ( 8.28 )	4.43 ( 2.97 )
CORTISOL ABNORMAL	3	34.89 ( 11 - 110.7 )	34.88 ( 94.84 )	33.55 ( 12.77 )	5.07 ( 3.59 )
RADIATION ASSOCIATED PAIN	3	26.81 ( 8.49 - 84.61 )	26.81 ( 72.25 )	26.02 ( 9.94 )	4.7 ( 3.23 )
KLEBSIELLA TEST POSITIVE	3	8.16 ( 2.62 - 25.45 )	8.16 ( 18.67 )	8.09 ( 3.13 )	3.02 ( 1.56 )
BLOOD CORTICOTROPHIN ABNORMAL	3	70.74 ( 21.78 - 229.73 )	70.74 ( 190.39 )	65.37 ( 24.4 )	6.03 ( 4.52 )
BACTEROIDES INFECTION	3	32.24 ( 10.18 - 102.11 )	32.24 ( 87.48 )	31.09 ( 11.85 )	4.96 ( 3.48 )
MONOCYTE COUNT ABNORMAL	3	27.99 ( 8.86 - 88.4 )	27.98 ( 75.57 )	27.12 ( 10.36 )	4.76 ( 3.29 )
CSF VOLUME INCREASED	3	38.59 ( 12.13 - 122.73 )	38.58 ( 105.06 )	36.95 ( 14.03 )	5.21 ( 3.72 )
PITUITARY ENLARGEMENT	3	22.74 ( 7.22 - 71.58 )	22.74 ( 60.72 )	22.17 ( 8.49 )	4.47 ( 3 )
RED BLOOD CELL ABNORMALITY	3	5.58 ( 1.79 - 17.38 )	5.58 ( 11.22 )	5.55 ( 2.15 )	2.47 ( 1.02 )
PLEOCYTOSIS	3	10.35 ( 3.32 - 32.32 )	10.35 ( 25.04 )	10.24 ( 3.95 )	3.36 ( 1.9 )
HEPATIC CYST INFECTION	3	44.68 ( 13.99 - 142.68 )	44.68 ( 121.69 )	42.49 ( 16.08 )	5.41 ( 3.92 )
SPECIFIC GRAVITY URINE INCREASED	3	41.75 ( 13.1 - 133.07 )	41.75 ( 113.72 )	39.84 ( 15.1 )	5.32 ( 3.83 )
CEREBRAL ARTERY THROMBOSIS	3	9.68 ( 3.1 - 30.22 )	9.68 ( 23.09 )	9.58 ( 3.7 )	3.26 ( 1.81 )
OESOPHAGEAL PERFORATION	3	8.46 ( 2.71 - 26.38 )	8.46 ( 19.54 )	8.39 ( 3.24 )	3.07 ( 1.62 )
LYMPHOCYTIC INFILTRATION	3	5.79 ( 1.86 - 18.02 )	5.79 ( 11.8 )	5.76 ( 2.23 )	2.52 ( 1.08 )
PERIORAL DERMATITIS	3	8.69 ( 2.79 - 27.11 )	8.69 ( 20.21 )	8.61 ( 3.33 )	3.11 ( 1.65 )
POST PROCEDURAL SEPSIS	3	8.72 ( 2.8 - 27.2 )	8.72 ( 20.3 )	8.64 ( 3.34 )	3.11 ( 1.66 )
BONE METABOLISM DISORDER	3	17.09 ( 5.45 - 53.6 )	17.09 ( 44.55 )	16.77 ( 6.45 )	4.07 ( 2.61 )
PULMONARY HILAR ENLARGEMENT	3	84.89 ( 25.91 - 278.18 )	84.89 ( 226.08 )	77.26 ( 28.62 )	6.27 ( 4.75 )
BRONCHITIS BACTERIAL	3	7.07 ( 2.27 - 22.04 )	7.07 ( 15.52 )	7.02 ( 2.71 )	2.81 ( 1.36 )
ORAL DYSAESTHESIA	3	22.34 ( 7.1 - 70.3 )	22.34 ( 59.58 )	21.79 ( 8.35 )	4.45 ( 2.98 )
CEREBRAL ARTERIOSCLEROSIS	3	14.72 ( 4.7 - 46.1 )	14.72 ( 37.71 )	14.49 ( 5.57 )	3.86 ( 2.4 )
RETICULOCYTE COUNT ABNORMAL	3	56.6 ( 17.59 - 182.12 )	56.59 ( 153.59 )	53.12 ( 19.98 )	5.73 ( 4.23 )
TRI-IODOTHYRONINE ABNORMAL	3	33.96 ( 10.71 - 107.68 )	33.95 ( 92.26 )	32.69 ( 12.45 )	5.03 ( 3.55 )
SYNOVIAL RUPTURE	3	12.73 ( 4.07 - 39.82 )	12.73 ( 31.96 )	12.56 ( 4.84 )	3.65 ( 2.19 )
PULMONARY VENO-OCCLUSIVE DISEASE	3	7.02 ( 2.25 - 21.86 )	7.02 ( 15.35 )	6.97 ( 2.69 )	2.8 ( 1.35 )
RHEUMATOID FACTOR	3	35.37 ( 11.14 - 112.27 )	35.37 ( 96.18 )	33.99 ( 12.93 )	5.09 ( 3.61 )
B-CELL TYPE ACUTE LEUKAEMIA	3	12.24 ( 3.92 - 38.28 )	12.24 ( 30.53 )	12.08 ( 4.66 )	3.59 ( 2.14 )
MICROVASCULAR CORONARY ARTERY DISEASE	3	29.61 ( 9.37 - 93.64 )	29.61 ( 80.14 )	28.65 ( 10.93 )	4.84 ( 3.37 )

## Sheet: Supplementary Tables 8
Supplementary Tables 8:Preferred term signal intensity analysis of immune checkpoint inhibitors combined with platinum-based compounds in patients under 18 years old.
PT	a	ROR(95%Cl)	PRR(x2)	EBGM(EBGM05)	IC(IC025)
MALIGNANT NEOPLASM PROGRESSION	71	62.78 ( 49.24 - 80.06 )	60.21 ( 3947.51 )	57.5 ( 46.92 )	5.85 ( 5.49 )
MYELOSUPPRESSION	45	38.78 ( 28.71 - 52.36 )	37.78 ( 1565.18 )	36.7 ( 28.54 )	5.2 ( 4.76 )
RENAL IMPAIRMENT	43	26.67 ( 19.65 - 36.21 )	26.02 ( 1014.7 )	25.52 ( 19.76 )	4.67 ( 4.23 )
FEBRILE NEUTROPENIA	42	7.82 ( 5.75 - 10.64 )	7.66 ( 242.32 )	7.61 ( 5.89 )	2.93 ( 2.48 )
NEUTROPHIL COUNT DECREASED	36	31.96 ( 22.88 - 44.65 )	31.31 ( 1031.29 )	30.57 ( 23.11 )	4.93 ( 4.45 )
IMMUNE-MEDIATED HEPATIC DISORDER	35	669.79 ( 443.8 - 1010.86 )	656.03 ( 15037.06 )	431.27 ( 305.62 )	8.75 ( 8.19 )
DEATH	26	4.42 ( 3 - 6.52 )	4.37 ( 67.63 )	4.36 ( 3.15 )	2.12 ( 1.56 )
NEUTROPENIA	26	5.62 ( 3.81 - 8.28 )	5.55 ( 96.71 )	5.53 ( 3.99 )	2.47 ( 1.91 )
INTERSTITIAL LUNG DISEASE	22	33.43 ( 21.83 - 51.18 )	33.01 ( 665.64 )	32.19 ( 22.54 )	5.01 ( 4.39 )
PNEUMONIA	21	3.04 ( 1.97 - 4.67 )	3.01 ( 28.29 )	3.01 ( 2.1 )	1.59 ( 0.97 )
MALAISE	21	3.14 ( 2.04 - 4.83 )	3.11 ( 30.19 )	3.11 ( 2.17 )	1.64 ( 1.02 )
NEUROPATHY PERIPHERAL	21	24.09 ( 15.6 - 37.19 )	23.8 ( 450.43 )	23.38 ( 16.25 )	4.55 ( 3.92 )
DISEASE PROGRESSION	17	7.13 ( 4.42 - 11.51 )	7.07 ( 88.21 )	7.04 ( 4.71 )	2.81 ( 2.13 )
SKIN DISORDER	17	25.15 ( 15.53 - 40.75 )	24.91 ( 382.74 )	24.45 ( 16.33 )	4.61 ( 3.92 )
HEPATIC FUNCTION ABNORMAL	15	10.67 ( 6.4 - 17.77 )	10.58 ( 129.18 )	10.5 ( 6.85 )	3.39 ( 2.66 )
ANAEMIA	15	4.37 ( 2.63 - 7.27 )	4.34 ( 38.48 )	4.33 ( 2.83 )	2.11 ( 1.39 )
CYTOKINE RELEASE SYNDROME	15	23.06 ( 13.8 - 38.5 )	22.86 ( 308.09 )	22.47 ( 14.63 )	4.49 ( 3.76 )
ADRENAL INSUFFICIENCY	14	21 ( 12.35 - 35.68 )	20.83 ( 260.1 )	20.51 ( 13.16 )	4.36 ( 3.6 )
IMMUNE-MEDIATED ADRENAL INSUFFICIENCY	13	1096.76 ( 521.07 - 2308.51 )	1088.39 ( 7566.02 )	583.53 ( 313.05 )	9.19 ( 8.25 )
WHITE BLOOD CELL COUNT DECREASED	13	7.3 ( 4.22 - 12.61 )	7.25 ( 69.71 )	7.21 ( 4.56 )	2.85 ( 2.07 )
ANAPHYLACTIC REACTION	12	4.13 ( 2.34 - 7.29 )	4.11 ( 28.18 )	4.1 ( 2.55 )	2.04 ( 1.23 )
ADRENOCORTICOTROPIC HORMONE DEFICIENCY	11	993.14 ( 450.22 - 2190.79 )	986.72 ( 6065.98 )	553.01 ( 285.26 )	9.11 ( 8.1 )
IMMUNE-MEDIATED ENTEROCOLITIS	11	289.66 ( 150.17 - 558.71 )	287.79 ( 2557.72 )	234.32 ( 135.24 )	7.87 ( 6.96 )
PLATELET COUNT DECREASED	11	4.72 ( 2.61 - 8.56 )	4.7 ( 31.97 )	4.69 ( 2.85 )	2.23 ( 1.39 )
CYTOPENIA	11	29.14 ( 16 - 53.08 )	28.96 ( 290.32 )	28.33 ( 17.15 )	4.82 ( 3.98 )
HYPOTHYROIDISM	10	15.67 ( 8.38 - 29.28 )	15.58 ( 134.83 )	15.4 ( 9.13 )	3.95 ( 3.07 )
PULMONARY TOXICITY	10	83.1 ( 43.75 - 157.86 )	82.62 ( 756.61 )	77.58 ( 45.35 )	6.28 ( 5.38 )
THERAPY PARTIAL RESPONDER	10	18.49 ( 9.89 - 34.58 )	18.39 ( 162.09 )	18.14 ( 10.74 )	4.18 ( 3.3 )
STOMATITIS	9	5.78 ( 3 - 11.15 )	5.76 ( 35.25 )	5.74 ( 3.31 )	2.52 ( 1.6 )
DISSEMINATED INTRAVASCULAR COAGULATION	9	10.02 ( 5.19 - 19.35 )	9.98 ( 72.15 )	9.9 ( 5.71 )	3.31 ( 2.39 )
LIVER DISORDER	8	9.15 ( 4.56 - 18.37 )	9.11 ( 57.36 )	9.05 ( 5.05 )	3.18 ( 2.21 )
HYPOAESTHESIA	8	5.1 ( 2.54 - 10.23 )	5.08 ( 26.15 )	5.07 ( 2.83 )	2.34 ( 1.37 )
IMMUNE-MEDIATED HYPOTHYROIDISM	8	504.7 ( 222 - 1147.43 )	502.33 ( 2859.09 )	359.09 ( 180.61 )	8.49 ( 7.39 )
CHOLANGITIS	8	57.35 ( 28.19 - 116.66 )	57.08 ( 421.68 )	54.64 ( 30.16 )	5.77 ( 4.78 )
RHEUMATOID ARTHRITIS	8	18.35 ( 9.12 - 36.93 )	18.27 ( 128.73 )	18.02 ( 10.03 )	4.17 ( 3.2 )
HYPONATRAEMIA	7	5.95 ( 2.83 - 12.52 )	5.93 ( 28.56 )	5.9 ( 3.17 )	2.56 ( 1.54 )
COLITIS	7	6.43 ( 3.06 - 13.54 )	6.41 ( 31.83 )	6.38 ( 3.43 )	2.67 ( 1.65 )
HAEMOPHAGOCYTIC LYMPHOHISTIOCYTOSIS	7	8.91 ( 4.23 - 18.77 )	8.88 ( 48.62 )	8.82 ( 4.73 )	3.14 ( 2.11 )
PNEUMONIA ASPIRATION	7	9.05 ( 4.3 - 19.06 )	9.02 ( 49.56 )	8.96 ( 4.8 )	3.16 ( 2.14 )
NON-SMALL CELL LUNG CANCER	6	260.74 ( 108.11 - 628.84 )	259.83 ( 1281.81 )	215.46 ( 103.15 )	7.75 ( 6.56 )
PNEUMONIA BACTERIAL	6	23.93 ( 10.65 - 53.74 )	23.84 ( 128.89 )	23.42 ( 11.9 )	4.55 ( 3.45 )
IMMUNE-MEDIATED RENAL DISORDER	6	472.6 ( 184.71 - 1209.23 )	470.94 ( 2046.3 )	342.77 ( 156.17 )	8.42 ( 7.17 )
ARTHRITIS	6	7.02 ( 3.14 - 15.69 )	7 ( 30.72 )	6.97 ( 3.56 )	2.8 ( 1.7 )
BONE MARROW FAILURE	5	4.23 ( 1.76 - 10.19 )	4.22 ( 12.25 )	4.21 ( 2.02 )	2.07 ( 0.89 )
HYPOTHALAMO-PITUITARY DISORDER	5	68.45 ( 27.79 - 168.58 )	68.25 ( 314.27 )	64.79 ( 30.48 )	6.02 ( 4.8 )
ADRENAL DISORDER	5	136.9 ( 54.33 - 344.97 )	136.5 ( 606.63 )	123.22 ( 56.86 )	6.95 ( 5.7 )
IMMUNE-MEDIATED HEPATITIS	5	331.45 ( 123.62 - 888.72 )	330.48 ( 1300.27 )	261.84 ( 114.72 )	8.03 ( 6.72 )
CORTISOL DECREASED	5	69.97 ( 28.4 - 172.41 )	69.77 ( 321.09 )	66.15 ( 31.1 )	6.05 ( 4.83 )
DELIRIUM	5	5.08 ( 2.11 - 12.25 )	5.07 ( 16.29 )	5.06 ( 2.42 )	2.34 ( 1.16 )
HYPOPITUITARISM	5	71.56 ( 29.03 - 176.43 )	71.35 ( 328.21 )	67.57 ( 31.76 )	6.08 ( 4.86 )
ELECTROLYTE IMBALANCE	4	8.52 ( 3.18 - 22.8 )	8.5 ( 26.3 )	8.45 ( 3.71 )	3.08 ( 1.78 )
IMMUNE-MEDIATED DERMATITIS	4	387.32 ( 126.16 - 1189.07 )	386.41 ( 1175.86 )	295.73 ( 115.69 )	8.21 ( 6.75 )
PROTEINURIA	4	4.6 ( 1.72 - 12.3 )	4.6 ( 11.22 )	4.58 ( 2.01 )	2.2 ( 0.9 )
THYROID DISORDER	4	29.62 ( 10.98 - 79.91 )	29.55 ( 107.8 )	28.89 ( 12.59 )	4.85 ( 3.54 )
IMMUNE-MEDIATED UVEITIS	4	1678.39 ( 375.35 - 7504.96 )	1674.44 ( 2867.05 )	718.19 ( 205.11 )	9.49 ( 7.84 )
CHOLESTASIS	4	6.18 ( 2.31 - 16.51 )	6.16 ( 17.23 )	6.14 ( 2.7 )	2.62 ( 1.32 )
IMMUNE-MEDIATED LUNG DISEASE	4	335.68 ( 111.29 - 1012.45 )	334.89 ( 1051.25 )	264.6 ( 105.05 )	8.05 ( 6.6 )
SECONDARY ADRENOCORTICAL INSUFFICIENCY	4	54.73 ( 20.09 - 149.09 )	54.6 ( 201.72 )	52.37 ( 22.64 )	5.71 ( 4.39 )
DRUG ERUPTION	4	7.07 ( 2.64 - 18.91 )	7.06 ( 20.68 )	7.02 ( 3.08 )	2.81 ( 1.51 )
CHOLECYSTITIS	4	14.02 ( 5.23 - 37.61 )	13.99 ( 47.73 )	13.85 ( 6.07 )	3.79 ( 2.49 )
METASTASES TO BONE	3	39.73 ( 12.57 - 125.5 )	39.66 ( 109.59 )	38.47 ( 14.69 )	5.27 ( 3.79 )
OSTEOMYELITIS	3	11.4 ( 3.65 - 35.57 )	11.38 ( 28.16 )	11.29 ( 4.36 )	3.5 ( 2.04 )
THIRST	3	7.4 ( 2.38 - 23.04 )	7.39 ( 16.47 )	7.35 ( 2.84 )	2.88 ( 1.43 )
MENINGITIS	3	9.88 ( 3.17 - 30.8 )	9.86 ( 23.71 )	9.79 ( 3.78 )	3.29 ( 1.84 )
RENAL DISORDER	3	6.32 ( 2.03 - 19.67 )	6.31 ( 13.34 )	6.28 ( 2.43 )	2.65 ( 1.2 )
ERYTHEMA MULTIFORME	3	5.84 ( 1.88 - 18.18 )	5.83 ( 11.96 )	5.81 ( 2.25 )	2.54 ( 1.09 )
EASTERN COOPERATIVE ONCOLOGY GROUP PERFORMANCE STATUS WORSENED	3	471.77 ( 125.05 - 1779.81 )	470.94 ( 1023.14 )	342.77 ( 112.85 )	8.42 ( 6.75 )
TOXIC SKIN ERUPTION	3	13.1 ( 4.2 - 40.91 )	13.08 ( 33.13 )	12.96 ( 5 )	3.7 ( 2.24 )
TASTE DISORDER	3	25.5 ( 8.12 - 80.05 )	25.46 ( 69.09 )	24.97 ( 9.59 )	4.64 ( 3.18 )
IMMUNE-MEDIATED ENCEPHALITIS	3	377.41 ( 103.78 - 1372.58 )	376.75 ( 864.82 )	290.04 ( 98.46 )	8.18 ( 6.54 )
INAPPROPRIATE ANTIDIURETIC HORMONE SECRETION	3	10.14 ( 3.25 - 31.63 )	10.13 ( 24.49 )	10.05 ( 3.88 )	3.33 ( 1.88 )
INFECTIOUS PLEURAL EFFUSION	3	77.02 ( 23.98 - 247.35 )	76.89 ( 211.74 )	72.51 ( 27.32 )	6.18 ( 4.68 )
MYOSITIS	3	12.09 ( 3.88 - 37.74 )	12.08 ( 30.19 )	11.97 ( 4.62 )	3.58 ( 2.13 )
METASTASES TO CENTRAL NERVOUS SYSTEM	3	28.81 ( 9.16 - 90.57 )	28.76 ( 78.59 )	28.14 ( 10.79 )	4.81 ( 3.35 )
EOSINOPHIL COUNT INCREASED	3	9.6 ( 3.08 - 29.93 )	9.59 ( 22.9 )	9.52 ( 3.68 )	3.25 ( 1.8 )
GAIT INABILITY	3	8.08 ( 2.59 - 25.17 )	8.07 ( 18.46 )	8.02 ( 3.1 )	3 ( 1.55 )
EXFOLIATIVE RASH	3	32.26 ( 10.24 - 101.57 )	32.2 ( 88.43 )	31.42 ( 12.03 )	4.97 ( 3.51 )
DYSPNOEA EXERTIONAL	3	12.75 ( 4.08 - 39.8 )	12.73 ( 32.1 )	12.61 ( 4.86 )	3.66 ( 2.2 )
MENINGITIS ASEPTIC	3	10.48 ( 3.36 - 32.69 )	10.47 ( 25.47 )	10.39 ( 4.01 )	3.38 ( 1.92 )
METASTASES TO LIVER	3	31.45 ( 9.99 - 98.99 )	31.4 ( 86.13 )	30.65 ( 11.74 )	4.94 ( 3.47 )
TUMOUR LYSIS SYNDROME	3	7.91 ( 2.54 - 24.64 )	7.9 ( 17.97 )	7.86 ( 3.04 )	2.97 ( 1.52 )
MALIGNANT NEOPLASM OLIGOPROGRESSION	3	3774.15 ( 392.37 - 36302.55 )	3767.49 ( 2824.13 )	942.62 ( 141.82 )	9.88 ( 7.94 )
ANTINUCLEAR ANTIBODY	3	1887.07 ( 315.11 - 11300.95 )	1883.75 ( 2258.1 )	754.1 ( 168.66 )	9.56 ( 7.69 )
SIALOADENITIS	3	111 ( 34.06 - 361.76 )	110.81 ( 299.99 )	101.91 ( 37.92 )	6.67 ( 5.15 )

## Sheet: Supplementary Tables 9
Supplementary Tables 9: Analysis of preferred term signal intensity for immune checkpoint inhibitors combined with platinum-based compounds in patients aged 18-65 years.
PT	a	ROR(95%Cl)	PRR(x2)	EBGM(EBGM05)	IC(IC025)
MALIGNANT NEOPLASM PROGRESSION	829	10.47 ( 9.77 - 11.23 )	10.27 ( 6728.85 )	9.97 ( 9.41 )	3.32 ( 3.22 )
PYREXIA	673	3.43 ( 3.18 - 3.7 )	3.39 ( 1125.89 )	3.36 ( 3.15 )	1.75 ( 1.64 )
NEUTROPENIA	617	12.55 ( 11.57 - 13.61 )	12.36 ( 6206.84 )	11.93 ( 11.15 )	3.58 ( 3.46 )
ANAEMIA	529	15.88 ( 14.54 - 17.34 )	15.67 ( 6927.68 )	14.98 ( 13.91 )	3.9 ( 3.78 )
FEBRILE NEUTROPENIA	525	5.3 ( 4.86 - 5.78 )	5.24 ( 1775.14 )	5.17 ( 4.81 )	2.37 ( 2.24 )
THROMBOCYTOPENIA	514	2.39 ( 2.19 - 2.61 )	2.37 ( 405.79 )	2.36 ( 2.19 )	1.24 ( 1.11 )
ACUTE KIDNEY INJURY	467	3.02 ( 2.75 - 3.31 )	2.99 ( 616.58 )	2.97 ( 2.75 )	1.57 ( 1.44 )
NEUTROPHIL COUNT DECREASED	462	2.23 ( 2.04 - 2.45 )	2.22 ( 308.06 )	2.21 ( 2.04 )	1.14 ( 1.01 )
PANCYTOPENIA	420	7.01 ( 6.36 - 7.73 )	6.95 ( 2095.08 )	6.82 ( 6.29 )	2.77 ( 2.63 )
HYPOTHYROIDISM	387	4.01 ( 3.62 - 4.43 )	3.98 ( 854.23 )	3.94 ( 3.62 )	1.98 ( 1.83 )
NEUROPATHY PERIPHERAL	366	3.81 ( 3.44 - 4.23 )	3.78 ( 742.4 )	3.75 ( 3.44 )	1.91 ( 1.75 )
DECREASED APPETITE	349	6.3 ( 5.66 - 7 )	6.25 ( 1510.23 )	6.14 ( 5.62 )	2.62 ( 2.46 )
DISEASE PROGRESSION	280	3.18 ( 2.83 - 3.58 )	3.16 ( 411.11 )	3.14 ( 2.85 )	1.65 ( 1.48 )
PLATELET COUNT DECREASED	266	12.44 ( 11 - 14.06 )	12.36 ( 2672.96 )	11.93 ( 10.76 )	3.58 ( 3.4 )
MYELOSUPPRESSION	259	10.87 ( 9.6 - 12.31 )	10.8 ( 2228.34 )	10.48 ( 9.44 )	3.39 ( 3.21 )
PNEUMONITIS	253	16.72 ( 14.73 - 18.98 )	16.61 ( 3527.24 )	15.83 ( 14.23 )	3.98 ( 3.8 )
GENERAL PHYSICAL HEALTH DETERIORATION	251	2.45 ( 2.16 - 2.78 )	2.44 ( 212.73 )	2.43 ( 2.19 )	1.28 ( 1.1 )
WHITE BLOOD CELL COUNT DECREASED	243	2.48 ( 2.18 - 2.81 )	2.47 ( 211.49 )	2.46 ( 2.21 )	1.3 ( 1.11 )
COLITIS	239	3.67 ( 3.23 - 4.17 )	3.66 ( 456.74 )	3.63 ( 3.26 )	1.86 ( 1.67 )
THERAPY PARTIAL RESPONDER	236	9.33 ( 8.19 - 10.62 )	9.28 ( 1693.87 )	9.04 ( 8.11 )	3.18 ( 2.99 )
SEPSIS	224	2.61 ( 2.29 - 2.98 )	2.6 ( 220.13 )	2.59 ( 2.32 )	1.37 ( 1.18 )
HEPATIC CYTOLYSIS	209	2.63 ( 2.29 - 3.01 )	2.62 ( 208.05 )	2.61 ( 2.33 )	1.38 ( 1.18 )
INTERSTITIAL LUNG DISEASE	182	3.81 ( 3.29 - 4.41 )	3.79 ( 370.37 )	3.76 ( 3.33 )	1.91 ( 1.7 )
HYPERTHYROIDISM	178	4.52 ( 3.9 - 5.24 )	4.5 ( 478.91 )	4.45 ( 3.93 )	2.16 ( 1.94 )
ALANINE AMINOTRANSFERASE INCREASED	172	67.14 ( 56.93 - 79.17 )	66.84 ( 9201.54 )	55.31 ( 48.18 )	5.79 ( 5.55 )
IMMUNE-MEDIATED ENTEROCOLITIS	154	19.94 ( 16.94 - 23.48 )	19.87 ( 2595.84 )	18.75 ( 16.35 )	4.23 ( 3.99 )
ADRENAL INSUFFICIENCY	152	26.12 ( 22.13 - 30.82 )	26.02 ( 3377.66 )	24.11 ( 20.98 )	4.59 ( 4.35 )
MUCOSAL INFLAMMATION	141	107.08 ( 88.44 - 129.65 )	106.68 ( 11025.45 )	79.93 ( 68.11 )	6.32 ( 6.05 )
HYPOKALAEMIA	138	4.45 ( 3.76 - 5.26 )	4.43 ( 362.35 )	4.39 ( 3.81 )	2.13 ( 1.89 )
LEUKOPENIA	129	9.62 ( 8.08 - 11.47 )	9.59 ( 964.1 )	9.34 ( 8.06 )	3.22 ( 2.97 )
PLEURAL EFFUSION	125	3.57 ( 2.99 - 4.26 )	3.56 ( 228.15 )	3.53 ( 3.05 )	1.82 ( 1.56 )
IMMUNE-MEDIATED HEPATIC DISORDER	124	22.22 ( 18.52 - 26.67 )	22.15 ( 2340.01 )	20.76 ( 17.82 )	4.38 ( 4.11 )
ASPARTATE AMINOTRANSFERASE INCREASED	120	12.6 ( 10.49 - 15.12 )	12.56 ( 1228.18 )	12.12 ( 10.4 )	3.6 ( 3.33 )
HEPATIC FUNCTION ABNORMAL	117	7.06 ( 5.88 - 8.48 )	7.04 ( 593.3 )	6.91 ( 5.92 )	2.79 ( 2.52 )
HEPATITIS	115	2.61 ( 2.17 - 3.14 )	2.61 ( 113.23 )	2.6 ( 2.23 )	1.38 ( 1.11 )
RESPIRATORY FAILURE	114	6.42 ( 5.33 - 7.73 )	6.4 ( 509.62 )	6.3 ( 5.39 )	2.65 ( 2.38 )
RENAL IMPAIRMENT	111	15.87 ( 13.11 - 19.21 )	15.82 ( 1467.91 )	15.11 ( 12.88 )	3.92 ( 3.64 )
HEPATOTOXICITY	110	2.87 ( 2.38 - 3.46 )	2.86 ( 132.45 )	2.85 ( 2.43 )	1.51 ( 1.23 )
TUBULOINTERSTITIAL NEPHRITIS	104	15.73 ( 12.91 - 19.15 )	15.68 ( 1362.25 )	14.99 ( 12.71 )	3.91 ( 3.62 )
HYPONATRAEMIA	103	5.35 ( 4.4 - 6.5 )	5.34 ( 357.27 )	5.27 ( 4.47 )	2.4 ( 2.11 )
RASH MACULO-PAPULAR	103	2.74 ( 2.26 - 3.33 )	2.74 ( 112.78 )	2.72 ( 2.31 )	1.45 ( 1.16 )
STOMATITIS	100	82.83 ( 66.44 - 103.26 )	82.61 ( 6386.57 )	65.65 ( 54.59 )	6.04 ( 5.72 )
NEOPLASM PROGRESSION	98	7.36 ( 6.02 - 8.99 )	7.34 ( 524.54 )	7.19 ( 6.08 )	2.85 ( 2.55 )
CYTOKINE RELEASE SYNDROME	93	16.61 ( 13.48 - 20.47 )	16.58 ( 1293.24 )	15.8 ( 13.26 )	3.98 ( 3.68 )
IMMUNE-MEDIATED HEPATITIS	91	3.23 ( 2.63 - 3.97 )	3.22 ( 138.25 )	3.2 ( 2.69 )	1.68 ( 1.38 )
C-REACTIVE PROTEIN INCREASED	90	2.48 ( 2.02 - 3.05 )	2.48 ( 78.7 )	2.47 ( 2.07 )	1.3 ( 1 )
IMMUNE-MEDIATED HYPOTHYROIDISM	87	3.16 ( 2.56 - 3.9 )	3.15 ( 126.78 )	3.13 ( 2.62 )	1.65 ( 1.34 )
THYROIDITIS	87	7.15 ( 5.78 - 8.84 )	7.13 ( 448.6 )	7 ( 5.85 )	2.81 ( 2.5 )
LIVER DISORDER	84	4.9 ( 3.95 - 6.08 )	4.89 ( 256.35 )	4.83 ( 4.04 )	2.27 ( 1.96 )
MYOCARDITIS	80	4.54 ( 3.64 - 5.66 )	4.53 ( 217.26 )	4.48 ( 3.73 )	2.16 ( 1.84 )
LICHENOID KERATOSIS	79	5.57 ( 4.46 - 6.96 )	5.56 ( 290.36 )	5.48 ( 4.55 )	2.45 ( 2.13 )
IMMUNE-MEDIATED DERMATITIS	78	2.75 ( 2.2 - 3.44 )	2.75 ( 85.98 )	2.73 ( 2.27 )	1.45 ( 1.12 )
SEPTIC SHOCK	77	10.9 ( 8.69 - 13.69 )	10.88 ( 668.09 )	10.55 ( 8.72 )	3.4 ( 3.07 )
HEPATIC FAILURE	77	8.11 ( 6.47 - 10.17 )	8.1 ( 467.13 )	7.92 ( 6.55 )	2.99 ( 2.65 )
IMMUNE-MEDIATED LUNG DISEASE	77	2.56 ( 2.04 - 3.2 )	2.55 ( 72.2 )	2.54 ( 2.11 )	1.34 ( 1.02 )
HYPOPHYSITIS	76	7.76 ( 6.18 - 9.74 )	7.74 ( 435.76 )	7.58 ( 6.27 )	2.92 ( 2.59 )
HYPERTRANSAMINASAEMIA	76	111.49 ( 85.81 - 144.84 )	111.26 ( 6135.87 )	82.47 ( 66.24 )	6.37 ( 6 )
LYMPHOCYTE COUNT DECREASED	69	4.35 ( 3.43 - 5.52 )	4.35 ( 175.36 )	4.3 ( 3.52 )	2.1 ( 1.76 )
HAEMOPTYSIS	66	46.87 ( 36.18 - 60.71 )	46.79 ( 2574.8 )	40.86 ( 32.91 )	5.35 ( 4.98 )
METASTASES TO CENTRAL NERVOUS SYSTEM	65	7.35 ( 5.75 - 9.41 )	7.34 ( 348.14 )	7.2 ( 5.86 )	2.85 ( 2.49 )
NON-SMALL CELL LUNG CANCER	65	8.3 ( 6.49 - 10.62 )	8.29 ( 405.86 )	8.1 ( 6.59 )	3.02 ( 2.66 )
DRUG ERUPTION	64	3.97 ( 3.1 - 5.08 )	3.96 ( 139.95 )	3.92 ( 3.19 )	1.97 ( 1.61 )
DRUG-INDUCED LIVER INJURY	64	13.55 ( 10.55 - 17.41 )	13.53 ( 712.06 )	13.01 ( 10.55 )	3.7 ( 3.34 )
IMMUNE-MEDIATED ADRENAL INSUFFICIENCY	63	14.19 ( 11.02 - 18.26 )	14.16 ( 737.68 )	13.6 ( 11.01 )	3.77 ( 3.4 )
TOXIC EPIDERMAL NECROLYSIS	62	20.79 ( 16.08 - 26.89 )	20.76 ( 1094.07 )	19.54 ( 15.75 )	4.29 ( 3.91 )
STEVENS-JOHNSON SYNDROME	62	43.63 ( 33.45 - 56.91 )	43.56 ( 2264.81 )	38.39 ( 30.73 )	5.26 ( 4.88 )
HYPOMAGNESAEMIA	61	13.63 ( 10.54 - 17.61 )	13.61 ( 683.09 )	13.08 ( 10.56 )	3.71 ( 3.34 )
HAEMOPHAGOCYTIC LYMPHOHISTIOCYTOSIS	60	25.87 ( 19.88 - 33.67 )	25.83 ( 1323.85 )	23.95 ( 19.21 )	4.58 ( 4.2 )
PERICARDIAL EFFUSION	59	19.33 ( 14.86 - 25.15 )	19.3 ( 964.91 )	18.25 ( 14.64 )	4.19 ( 3.81 )
ASCITES	58	48.5 ( 36.78 - 63.95 )	48.42 ( 2334.7 )	42.1 ( 33.4 )	5.4 ( 5 )
IMMUNE-MEDIATED MYOCARDITIS	58	6.7 ( 5.17 - 8.7 )	6.69 ( 275.16 )	6.58 ( 5.29 )	2.72 ( 2.34 )
NEUTROPENIC SEPSIS	57	60.91 ( 45.86 - 80.89 )	60.82 ( 2810.56 )	51.13 ( 40.32 )	5.68 ( 5.27 )
ADRENOCORTICOTROPIC HORMONE DEFICIENCY	56	14.8 ( 11.31 - 19.35 )	14.77 ( 687 )	14.16 ( 11.31 )	3.82 ( 3.43 )
CHOLESTASIS	55	4.22 ( 3.24 - 5.51 )	4.22 ( 133.41 )	4.18 ( 3.34 )	2.06 ( 1.67 )
SKIN TOXICITY	55	15.48 ( 11.81 - 20.29 )	15.46 ( 708.94 )	14.78 ( 11.78 )	3.89 ( 3.49 )
ANAPHYLACTIC SHOCK	55	3.11 ( 2.39 - 4.06 )	3.11 ( 78.07 )	3.09 ( 2.47 )	1.63 ( 1.24 )
RADIATION PNEUMONITIS	55	19.7 ( 15 - 25.87 )	19.67 ( 917.5 )	18.57 ( 14.79 )	4.22 ( 3.82 )
ENTEROCOLITIS	54	6.58 ( 5.03 - 8.62 )	6.57 ( 249.97 )	6.46 ( 5.15 )	2.69 ( 2.3 )
RENAL TUBULAR NECROSIS	53	4.55 ( 3.47 - 5.97 )	4.55 ( 144.53 )	4.5 ( 3.58 )	2.17 ( 1.77 )
FEBRILE BONE MARROW APLASIA	53	7.22 ( 5.5 - 9.48 )	7.21 ( 277.3 )	7.07 ( 5.63 )	2.82 ( 2.42 )
SKIN DISORDER	52	87.65 ( 64.45 - 119.19 )	87.53 ( 3480.24 )	68.7 ( 53.12 )	6.1 ( 5.66 )
CHOLANGITIS	51	5.13 ( 3.89 - 6.77 )	5.13 ( 166.83 )	5.06 ( 4.02 )	2.34 ( 1.94 )
ERYTHEMA MULTIFORME	51	11.34 ( 8.58 - 15 )	11.33 ( 463.63 )	10.97 ( 8.68 )	3.46 ( 3.05 )
HYPOPITUITARISM	51	3.7 ( 2.8 - 4.87 )	3.69 ( 98.98 )	3.66 ( 2.91 )	1.87 ( 1.47 )
PERIPHERAL SENSORY NEUROPATHY	50	29.29 ( 21.92 - 39.14 )	29.25 ( 1248.37 )	26.85 ( 21.07 )	4.75 ( 4.33 )
TRANSAMINASES INCREASED	47	21.75 ( 16.18 - 29.23 )	21.72 ( 869.22 )	20.39 ( 15.92 )	4.35 ( 3.92 )
BLOOD ALKALINE PHOSPHATASE INCREASED	47	4.61 ( 3.46 - 6.16 )	4.61 ( 130.98 )	4.56 ( 3.58 )	2.19 ( 1.77 )
BONE MARROW FAILURE	46	30.65 ( 22.64 - 41.49 )	30.61 ( 1200.86 )	27.99 ( 21.72 )	4.81 ( 4.37 )
POLYNEUROPATHY	45	10.65 ( 7.91 - 14.33 )	10.63 ( 379.95 )	10.32 ( 8.05 )	3.37 ( 2.93 )
PULMONARY TOXICITY	45	37.12 ( 27.25 - 50.57 )	37.08 ( 1413.31 )	33.28 ( 25.69 )	5.06 ( 4.61 )
OESOPHAGITIS	43	17.17 ( 12.63 - 23.35 )	17.15 ( 620.36 )	16.32 ( 12.62 )	4.03 ( 3.58 )
ACUTE RESPIRATORY FAILURE	41	6.92 ( 5.08 - 9.43 )	6.92 ( 203.05 )	6.79 ( 5.24 )	2.76 ( 2.31 )
ENCEPHALITIS	40	7 ( 5.12 - 9.58 )	6.99 ( 201.06 )	6.86 ( 5.28 )	2.78 ( 2.32 )
ENTERITIS	40	3.59 ( 2.63 - 4.9 )	3.59 ( 73.77 )	3.56 ( 2.74 )	1.83 ( 1.38 )
AUTOIMMUNE HEPATITIS	40	95.48 ( 67.02 - 136.02 )	95.38 ( 2866.92 )	73.43 ( 54.61 )	6.2 ( 5.7 )
AGRANULOCYTOSIS	39	4.84 ( 3.53 - 6.65 )	4.84 ( 117.06 )	4.78 ( 3.67 )	2.26 ( 1.8 )
NEPHRITIS	39	20.24 ( 14.64 - 27.99 )	20.22 ( 669.65 )	19.06 ( 14.54 )	4.25 ( 3.78 )
HEPATOCELLULAR INJURY	39	3.43 ( 2.5 - 4.7 )	3.43 ( 66.33 )	3.4 ( 2.61 )	1.77 ( 1.31 )
METASTASES TO BONE	38	2.88 ( 2.09 - 3.97 )	2.88 ( 46.18 )	2.86 ( 2.19 )	1.52 ( 1.05 )
MYOSITIS	38	39.51 ( 28.2 - 55.37 )	39.47 ( 1266.23 )	35.19 ( 26.53 )	5.14 ( 4.65 )
TUMOUR PSEUDOPROGRESSION	38	54.42 ( 38.56 - 76.8 )	54.37 ( 1697.48 )	46.51 ( 34.86 )	5.54 ( 5.04 )
MENINGITIS	37	8.36 ( 6.03 - 11.59 )	8.35 ( 233.37 )	8.16 ( 6.21 )	3.03 ( 2.55 )
TROPONIN INCREASED	37	12.28 ( 8.84 - 17.06 )	12.27 ( 368.73 )	11.85 ( 9 )	3.57 ( 3.09 )
THYROID DISORDER	35	7.17 ( 5.13 - 10.03 )	7.17 ( 181.63 )	7.03 ( 5.31 )	2.81 ( 2.33 )
CYTOPENIA	35	5.44 ( 3.9 - 7.6 )	5.44 ( 124.62 )	5.36 ( 4.05 )	2.42 ( 1.94 )
ILEUS	35	2.83 ( 2.03 - 3.95 )	2.83 ( 41.06 )	2.81 ( 2.13 )	1.49 ( 1.01 )
ORAL CANDIDIASIS	34	53.29 ( 37.05 - 76.66 )	53.24 ( 1490.74 )	45.68 ( 33.7 )	5.51 ( 4.99 )
PROTEINURIA	33	3.27 ( 2.32 - 4.6 )	3.27 ( 51.34 )	3.24 ( 2.43 )	1.7 ( 1.2 )
HYPOCALCAEMIA	33	4.65 ( 3.3 - 6.56 )	4.65 ( 93.04 )	4.59 ( 3.44 )	2.2 ( 1.7 )
NEPHROPATHY TOXIC	33	3.46 ( 2.45 - 4.87 )	3.45 ( 56.93 )	3.43 ( 2.57 )	1.78 ( 1.28 )
EMBOLISM	33	133.28 ( 88.71 - 200.26 )	133.17 ( 3041.83 )	93.87 ( 66.77 )	6.55 ( 5.99 )
SECONDARY ADRENOCORTICAL INSUFFICIENCY	32	2.75 ( 1.94 - 3.89 )	2.75 ( 35.21 )	2.73 ( 2.04 )	1.45 ( 0.94 )
DERMATITIS BULLOUS	31	3.85 ( 2.7 - 5.48 )	3.85 ( 64.51 )	3.81 ( 2.83 )	1.93 ( 1.42 )
IMMUNE-MEDIATED PANCREATITIS	31	4.34 ( 3.04 - 6.18 )	4.33 ( 78.41 )	4.29 ( 3.19 )	2.1 ( 1.59 )
IMMUNE-MEDIATED THYROIDITIS	31	19.18 ( 13.35 - 27.57 )	19.17 ( 503.25 )	18.13 ( 13.38 )	4.18 ( 3.65 )
AUTOIMMUNE HAEMOLYTIC ANAEMIA	30	3.27 ( 2.28 - 4.68 )	3.27 ( 46.7 )	3.24 ( 2.4 )	1.7 ( 1.18 )
SMALL INTESTINAL OBSTRUCTION	30	3.36 ( 2.35 - 4.82 )	3.36 ( 49.29 )	3.34 ( 2.47 )	1.74 ( 1.22 )
BLOOD THYROID STIMULATING HORMONE DECREASED	30	24.61 ( 16.97 - 35.69 )	24.59 ( 629.75 )	22.88 ( 16.76 )	4.52 ( 3.98 )
ACUTE CORONARY SYNDROME	29	94.17 ( 62.19 - 142.61 )	94.1 ( 2056.48 )	72.67 ( 51.36 )	6.18 ( 5.6 )
HEPATITIS ACUTE	29	117.11 ( 76.46 - 179.39 )	117.02 ( 2431.84 )	85.58 ( 59.9 )	6.42 ( 5.82 )
TOXIC SKIN ERUPTION	28	4.54 ( 3.12 - 6.59 )	4.53 ( 76.03 )	4.48 ( 3.28 )	2.16 ( 1.62 )
METASTASES TO LIVER	28	3.27 ( 2.25 - 4.74 )	3.26 ( 43.53 )	3.24 ( 2.37 )	1.7 ( 1.16 )
PURPURA	26	4.52 ( 3.07 - 6.65 )	4.51 ( 70.13 )	4.46 ( 3.23 )	2.16 ( 1.6 )
IMMUNE THROMBOCYTOPENIA	26	6.05 ( 4.1 - 8.92 )	6.04 ( 107.4 )	5.95 ( 4.3 )	2.57 ( 2.01 )
PNEUMOTHORAX	25	4.83 ( 3.25 - 7.17 )	4.83 ( 74.73 )	4.77 ( 3.43 )	2.25 ( 1.68 )
ACUTE MYELOID LEUKAEMIA	25	3.8 ( 2.56 - 5.64 )	3.8 ( 50.96 )	3.77 ( 2.71 )	1.91 ( 1.34 )
HAEMATOTOXICITY	24	25.62 ( 16.9 - 38.85 )	25.61 ( 524.83 )	23.76 ( 16.77 )	4.57 ( 3.97 )
IMMUNE-MEDIATED HYPERTHYROIDISM	24	7.45 ( 4.97 - 11.17 )	7.45 ( 130.93 )	7.3 ( 5.2 )	2.87 ( 2.28 )
POLYARTHRITIS	24	76.35 ( 48.88 - 119.27 )	76.3 ( 1435.61 )	61.61 ( 42.42 )	5.95 ( 5.31 )
IMMUNE-MEDIATED ADVERSE REACTION	23	15.09 ( 9.93 - 22.93 )	15.08 ( 288.6 )	14.44 ( 10.17 )	3.85 ( 3.25 )
IMMUNE-MEDIATED RENAL DISORDER	22	32.84 ( 21.16 - 50.95 )	32.82 ( 614.6 )	29.81 ( 20.64 )	4.9 ( 4.27 )
POSTERIOR REVERSIBLE ENCEPHALOPATHY SYNDROME	21	3.87 ( 2.51 - 5.95 )	3.87 ( 44.07 )	3.83 ( 2.67 )	1.94 ( 1.32 )
EASTERN COOPERATIVE ONCOLOGY GROUP PERFORMANCE STATUS WORSENED	21	8.03 ( 5.2 - 12.38 )	8.02 ( 125.87 )	7.85 ( 5.46 )	2.97 ( 2.35 )
ENDOCARDITIS	21	21.47 ( 13.8 - 33.41 )	21.46 ( 383.51 )	20.15 ( 13.92 )	4.33 ( 3.7 )
IMMUNE-MEDIATED MYOSITIS	21	52.07 ( 32.81 - 82.64 )	52.05 ( 902.2 )	44.8 ( 30.44 )	5.49 ( 4.83 )
HYPERTHERMIA	20	3.67 ( 2.36 - 5.7 )	3.67 ( 38.38 )	3.64 ( 2.52 )	1.86 ( 1.23 )
HYPERCALCAEMIA	20	30.57 ( 19.32 - 48.39 )	30.56 ( 521.24 )	27.94 ( 19.03 )	4.8 ( 4.15 )
METASTASES TO MENINGES	20	3.25 ( 2.09 - 5.04 )	3.24 ( 30.75 )	3.22 ( 2.23 )	1.69 ( 1.05 )
HYPERBILIRUBINAEMIA	20	8.69 ( 5.57 - 13.55 )	8.68 ( 132.32 )	8.48 ( 5.84 )	3.08 ( 2.44 )
GLUCOCORTICOID DEFICIENCY	20	8.14 ( 5.22 - 12.69 )	8.13 ( 121.98 )	7.95 ( 5.49 )	2.99 ( 2.35 )
METASTASES TO LUNG	19	3.81 ( 2.42 - 5.98 )	3.8 ( 38.81 )	3.77 ( 2.58 )	1.91 ( 1.27 )
BLOOD THYROID STIMULATING HORMONE INCREASED	19	5.48 ( 3.48 - 8.62 )	5.48 ( 68.34 )	5.4 ( 3.69 )	2.43 ( 1.78 )
HEPATITIS TOXIC	19	67.99 ( 41.41 - 111.65 )	67.96 ( 1030.92 )	56.07 ( 37.03 )	5.81 ( 5.11 )
METASTASES TO LYMPH NODES	19	3.87 ( 2.46 - 6.08 )	3.87 ( 39.88 )	3.83 ( 2.62 )	1.94 ( 1.29 )
IMMUNE-MEDIATED HYPOPHYSITIS	19	112.89 ( 66.84 - 190.69 )	112.84 ( 1550.31 )	83.32 ( 53.74 )	6.38 ( 5.65 )
HAEMOLYTIC ANAEMIA	19	4.84 ( 3.07 - 7.61 )	4.83 ( 56.92 )	4.78 ( 3.27 )	2.26 ( 1.61 )
CARDIAC TAMPONADE	19	67.23 ( 40.96 - 110.34 )	67.19 ( 1021.03 )	55.55 ( 36.7 )	5.8 ( 5.09 )
ATELECTASIS	19	4.99 ( 3.17 - 7.86 )	4.99 ( 59.71 )	4.93 ( 3.37 )	2.3 ( 1.65 )
HICCUPS	18	10.48 ( 6.55 - 16.76 )	10.47 ( 149.26 )	10.17 ( 6.86 )	3.35 ( 2.67 )
PNEUMONIA BACTERIAL	18	8.45 ( 5.29 - 13.49 )	8.44 ( 115.04 )	8.25 ( 5.58 )	3.04 ( 2.37 )
CACHEXIA	18	3.79 ( 2.38 - 6.04 )	3.79 ( 36.57 )	3.76 ( 2.55 )	1.91 ( 1.24 )
IMMUNE-MEDIATED ENCEPHALITIS	18	22.67 ( 14.05 - 36.58 )	22.66 ( 347.69 )	21.21 ( 14.21 )	4.41 ( 3.72 )
CORTISOL DECREASED	18	72.67 ( 43.52 - 121.33 )	72.64 ( 1033.26 )	59.2 ( 38.55 )	5.89 ( 5.16 )
AUTOIMMUNE THYROIDITIS	17	11.56 ( 7.12 - 18.76 )	11.56 ( 158.14 )	11.18 ( 7.46 )	3.48 ( 2.79 )
AUTOIMMUNE COLITIS	17	3.46 ( 2.14 - 5.57 )	3.45 ( 29.33 )	3.43 ( 2.3 )	1.78 ( 1.09 )
TUMOUR LYSIS SYNDROME	17	3.07 ( 1.91 - 4.95 )	3.07 ( 23.53 )	3.05 ( 2.05 )	1.61 ( 0.93 )
SUBACUTE CUTANEOUS LUPUS ERYTHEMATOSUS	17	5.05 ( 3.13 - 8.16 )	5.05 ( 54.39 )	4.99 ( 3.34 )	2.32 ( 1.63 )
IMMUNE-MEDIATED ARTHRITIS	17	25.61 ( 15.62 - 41.99 )	25.6 ( 371.68 )	23.75 ( 15.7 )	4.57 ( 3.86 )
VENOOCCLUSIVE LIVER DISEASE	17	9.84 ( 6.07 - 15.95 )	9.84 ( 130.86 )	9.57 ( 6.39 )	3.26 ( 2.57 )
MYASTHENIA GRAVIS	17	83.64 ( 48.99 - 142.8 )	83.61 ( 1096.32 )	66.27 ( 42.36 )	6.05 ( 5.3 )
STAPHYLOCOCCAL BACTERAEMIA	16	4.43 ( 2.71 - 7.26 )	4.43 ( 41.95 )	4.39 ( 2.9 )	2.13 ( 1.43 )
LIPASE INCREASED	16	6.61 ( 4.03 - 10.85 )	6.61 ( 74.6 )	6.49 ( 4.29 )	2.7 ( 1.99 )
GUILLAIN-BARRE SYNDROME	16	14.03 ( 8.5 - 23.16 )	14.03 ( 185.34 )	13.47 ( 8.86 )	3.75 ( 3.04 )
HYPOALBUMINAEMIA	15	4.99 ( 2.99 - 8.31 )	4.99 ( 47.05 )	4.92 ( 3.21 )	2.3 ( 1.57 )
LUNG ABSCESS	15	9.24 ( 5.53 - 15.45 )	9.24 ( 107.08 )	9 ( 5.86 )	3.17 ( 2.44 )
STRESS CARDIOMYOPATHY	15	3.3 ( 1.99 - 5.49 )	3.3 ( 23.82 )	3.28 ( 2.14 )	1.71 ( 0.99 )
AUTOIMMUNE NEPHRITIS	15	5.03 ( 3.02 - 8.38 )	5.03 ( 47.65 )	4.96 ( 3.24 )	2.31 ( 1.58 )
CANCER PAIN	15	3.44 ( 2.07 - 5.73 )	3.44 ( 25.7 )	3.41 ( 2.23 )	1.77 ( 1.05 )
LARYNGEAL OEDEMA	15	5.41 ( 3.25 - 9.01 )	5.41 ( 52.99 )	5.33 ( 3.48 )	2.42 ( 1.69 )
MIXED LIVER INJURY	15	4.81 ( 2.89 - 8.02 )	4.81 ( 44.63 )	4.76 ( 3.1 )	2.25 ( 1.52 )
IMMUNE-MEDIATED NEPHRITIS	15	6.03 ( 3.62 - 10.05 )	6.03 ( 61.76 )	5.94 ( 3.87 )	2.57 ( 1.84 )
IMMUNE-MEDIATED CHOLANGITIS	15	12.59 ( 7.52 - 21.1 )	12.59 ( 153.89 )	12.14 ( 7.88 )	3.6 ( 2.87 )
METASTASIS	15	118.08 ( 65.23 - 213.76 )	118.03 ( 1265.92 )	86.12 ( 52.41 )	6.43 ( 5.61 )
INFLAMMATORY MARKER INCREASED	15	4.57 ( 2.74 - 7.6 )	4.57 ( 41.18 )	4.52 ( 2.95 )	2.17 ( 1.45 )
PAPILLOEDEMA	15	3.38 ( 2.03 - 5.62 )	3.37 ( 24.8 )	3.35 ( 2.19 )	1.74 ( 1.02 )
FEBRILE INFECTION	15	5.89 ( 3.53 - 9.82 )	5.89 ( 59.74 )	5.8 ( 3.78 )	2.54 ( 1.81 )
HYDRONEPHROSIS	15	36.33 ( 21.29 - 62.01 )	36.32 ( 461.89 )	32.66 ( 20.88 )	5.03 ( 4.27 )
HAEMOGLOBIN ABNORMAL	14	5.01 ( 2.96 - 8.5 )	5.01 ( 44.28 )	4.95 ( 3.18 )	2.31 ( 1.56 )
POLYMYALGIA RHEUMATICA	14	3.67 ( 2.17 - 6.22 )	3.67 ( 26.87 )	3.64 ( 2.34 )	1.86 ( 1.11 )
HYPOTHALAMO-PITUITARY DISORDER	14	84.77 ( 46.98 - 152.97 )	84.74 ( 912.8 )	66.98 ( 40.87 )	6.07 ( 5.24 )
NECROSIS	14	7.38 ( 4.35 - 12.54 )	7.38 ( 75.47 )	7.23 ( 4.64 )	2.85 ( 2.1 )
PERIPHERAL MOTOR NEUROPATHY	14	4.9 ( 2.89 - 8.31 )	4.9 ( 42.82 )	4.84 ( 3.11 )	2.28 ( 1.52 )
[truncated: 303 more rows]

## Sheet: Supplementary Tables 10
Supplementary Tables 10: Preferred term signal strength analysis of immune checkpoint inhibitors combined with platinum-based compounds in patients aged >65 years.
[truncated: 486 more rows]
